# Supplementary material for: Proteogenomic Landscape of Breast Ductal Carcinoma Reveals Tumor Progression Characteristics and Therapeutic Targets
Source: Adv Sci (Weinh). 2024 Oct 17;11(46):2401041. doi: 10.1002/advs.202401041 (PMC11633542; doi:10.1002/advs.202401041)
Supplement: Supplementary file 2 — Supplementary Table 1 [file ADVS-11-2401041-s006.xlsx]

## Sheet: Sheet2
Sheet	Description
Table S1A	Abbreviations used in this study and brief descriptions of these abbreviations
Table S1B	Sample characteristics and annotation for 224 samples.

## Sheet: Table S1A
Abbreviations used in this study and brief descriptions of these abbreviations
Abbreviation	Descriptions of abbreviations
BRDC	breast ductal carcinoma
DH	ductal hyperplasia
DCIS	ductal carcinoma in situ
IDC	invasive ductal carcinoma
DCIS_Pure	pure DCIS, no histologic evidence of invasion
DCIS_adjIDC	DCIS regions of invasive cancers
TP53	tumor protein P53
SREBF2	sterol regulatory element binding transcription factor 2
ESR1	estrogen receptor 1
NR3C1	nuclear receptor subfamily 3 group C member 1
TIAM1	T-cell lymphoma invasion and metastasis 1
AR	androgen receptor
AKR1C1	aldo-keto reductase family 1 member C1
TFs	transcription factors
TGs	target genes
CNA	copy number alteration
5α-DHT	5α-dihydrotestosterone
ACSS2	acyl-CoA synthetase short chain family member 2
OXPHOS	oxidative phosphorylation

## Sheet: Table S1B
Patient	ID	Year	P_Stage	T_stage	lym_count	N_stage	M_stage	TNM_stage	DCIS_stage	DCIS_adjIDCgress_state	ER	PR	Her2	Ki67	IDC_subtype	IDC_Grade	Metastasis_loc	OS_state	OS_day
1	Exp059929	2015	DCIS	1	0	0	0	StageIA	M	DCIS_adjIDC	+	+	-	0.01		II		0	1629
	Exp059930	2015	IDC	1	0	0	0	StageIA			+	+	-	0.01	LuminalA	II		0	1629
2	Exp066049	2018	UDH
3	Exp071417	2015	IDC	2	10	3	0	StageIIIC			+	+	-	0.3	LuminalB	II		0	1656
4	Exp059915	2015	DCIS	Tis				Stage0	H	DCIS_adjIDC	+	+	+	0.1				0	1696
	Exp059916	2015	UDH															0	1696
5	Exp071587	2015	IDC	2	2	1	0	StageIIB			+	+	+	0.4	LuminalB	III		0	1526
6	Exp059906	2015	DCIS	2	0	0	0	StageIIA	H	DCIS_adjIDC	-	-	-	0.8		III		0	1554
	Exp058145	2015	Normal															0	1554
7	Exp062208	2015	UDH															0	1650
	Exp062202	2015	IDC	2	0	0	0	StageIIA			+	+	-	0.6	LuminalB	III		0	1650
8	Exp072768	2014	UDH															0	2119
9	Exp066019	2016	IDC	1	0	0	0	StageIA			+	+	-	0.01	LuminalA	II		0	1546
10	Exp056266	2015	IDC	1	2	1	0	StageIIA			-	-	+	0.4	HER2	III		0	1587
11	Exp068655	2011	IDC	2	4	2	0	StageIIIA			+	+	-	0.5	LuminalB	III		0	3385
12	Exp058122	2015	IDC	2	2	1	0	StageIIB			-	-	-	0.9	TNBC	III		0	1730
	Exp058139	2015	Normal															0	1730
13	Exp061170	2015	Normal															0	1736
14	Exp057321	2015	IDC	1	1	1	0	StageIIA			+	+	-	0.6	LuminalB	III		0	1533
15	Exp068935	2017	IDC					StageIV			+	-		0.5	LuminalB	III		0	829
16	Exp071591	2017	DCIS	Tis				Stage0	H	DCIS_Pure	-	-	+	0.3				0	824
17	Exp058137	2015	IDC	1	0	0	0	StageIA			+	+	-	0.3	LuminalB	III		0	1889
18	Exp056267	2015	IDC	1	0	0	0	StageIA			+	+	-	0.1	LuminalA	I		1	573
19	Exp072218	2016	DCIS	Tis				Stage0	M	DCIS_Pure	+	+	-	0.05				0	1515
20	Exp061853	2015	DCIS	2	1	1	0	StageIIB	M	DCIS_adjIDC	+	+	-	0.4		II		0	1728
21	Exp071414	2014	UDH															0	2042
	Exp071855	2014	Normal															0	2042
22	Exp059896	2015	DCIS	1	0	0	0	StageIA	H	DCIS_adjIDC	+	+	-	0.4		II		0	1771
	Exp059897	2015	IDC	1	0	0	0	StageIA			+	+	-	0.4	LuminalB	II		0	1771
23	Exp063810	2015	DCIS	2	0	0	0	StageIIA	L	DCIS_adjIDC	+	+	-	0.05		I		0	1891
	Exp063813	2015	IDC	2	0	0	0	StageIIA			+	+	-	0.05	LuminalA	I		0	1891
24	Exp066880	2017	UDH															0	1165
25	Exp071860	2017	DCIS	Tis				Stage0	H	DCIS_Pure	+	-	+	0.3				0	304
26	Exp064115	2015	DCIS	Tis	0	0		Stage0	M	DCIS_adjIDC	+	+	-	0.05				0	1881
	Exp064119	2015	DCIS						L	DCIS_adjIDC								0	1881
27	Exp063972	2015	Normal															0	1922
28	Exp063807	2015	IDC	1	1	1	0	StageIIA			+	+	-	0.3	LuminalB	II		0	1772
29	Exp064120	2015	DCIS	2	1	1	0	StageIIB	H	DCIS_adjIDC	-	-	+	0.8		III		0	1812
	Exp063982	2015	IDC	2	1	1	0	StageIIB			-	-	+	0.8	HER2	III		0	1812
30	Exp066873	2017	ADH															0	1203
31	Exp071914	2016	DCIS	Tis				Stage0	L	DCIS_Pure	+	+	-	0.05				0	1324
32	Exp068439	2012	DCIS	3	0	0	0	StageIIB	H	DCIS_adjIDC	+	+	-	0.2		III		1	2334
	Exp068742	2012	IDC	3	0	0	0	StageIIB			+	+	-	0.2	LuminalB	III		1	2334
33	Exp063979	2015	DCIS	2	1	1	0	StageIIB	H	DCIS_adjIDC	+	+	+	0.5		III		0	1821
	Exp063811	2015	IDC	2	1	1	0	StageIIB			+	+	+	0.5	LuminalB	III		0	1821
34	Exp068737	2015	IDC	2	12	3	0	StageIIIC			-	-	+	0.4	HER2	III		1	1410
35	Exp072224	2016	DCIS	Tis				Stage0	M	DCIS_Pure	+	+	-	0.05				0	1167
36	Exp064845	2015	ADH															0	1711
37	Exp071911	2017	DCIS	Tis				Stage0	M	DCIS_Pure	+	+	-	0.1				0	885
38	Exp063978	2015	Normal															0	1924
39	Exp072774	2014	UDH
40	Exp071909	2016	DCIS	Tis				Stage0	M	DCIS_Pure	+	+	-	0.15				0	1069
41	Exp072772	2015	UDH															0	1617
	Exp071851	2015	DCIS	Tis				Stage0	L	DCIS_Pure	+	+	-	0.05				0	1617
42	Exp071595	2015	DCIS	Tis				Stage0	M	DCIS_Pure	+	+	-	0.02				0	1763
43	Exp072223	2015	DCIS	Tis				Stage0	H	DCIS_Pure	+	-	+	0.3				0	1323
44	Exp068437	2013	DCIS	2	0	0	0	StageIIA	M	DCIS_adjIDC	-	-	+	0.2		II		0	2671
	Exp068438	2013	IDC	2	0	0	0	StageIIA			-	-	+	0.2	HER2	II		0	2671
45	Exp063981	2015	IDC	2	0	0	0	StageIIA			-	-	+	0.6	HER2	III		0	1792
46	Exp066042	2018	UDH															0	811
47	Exp063977	2015	DCIS	Tis		0		Stage0	H	DCIS_adjIDC	+	-	+	0.3				0	857
48	Exp068735	2012	UDH															1	2067
	Exp068740	2012	DCIS	2	23	3	0	StageIIIC	M	DCIS_adjIDC	+	+	+	0.5		III		1	2067
	Exp068739	2012	IDC	2	23	3	0	StageIIIC			+	+	+	0.5	LuminalB	III		1	2067
49	Exp072377	2014	UDH
50	Exp071859	2015	DCIS	Tis				Stage0	M	DCIS_Pure	+	+	-	0.1				0	1819
51	Exp066877	2017	ADH															0	1042
52	Exp072769	2014	UDH
53	Exp071853	2014	Normal															0	2065
54	Exp072375	2017	UDH															0	908
	Exp072781	2017	DCIS	Tis				Stage0	H	DCIS_Pure	-	-	+	0.3				0	908
55	Exp071854	2015	DCIS	Tis				Stage0	H	DCIS_Pure	+	+	-	0.2				0	1620
56	Exp067436	2017	DCIS	2	0	0	0	StageIIA	H	DCIS_adjIDC	-	-	+	0.4		III		0	1137
	Exp067426	2017	IDC	2	0	0	0	StageIIA			-	-	+	0.4	HER2	III		0	1137
57	Exp071848	2015	IDC	1	1	1	0	StageIIA			+	+	-	0.1	LuminalA	II		0	1758
58	Exp066885	2016	UDH															0	1518
59	Exp068440	2016	IDC		9	2	0				+	+	-	0.7	LuminalB	III		1	998
60	Exp071913	2017	DCIS	Tis				Stage0	H	DCIS_Pure	+	+	-	0.05				0	941
61	Exp064370	2013	DCIS	2	0	0	0	StageIIA	H	DCIS_adjIDC	+	+	+	0.4		III		1	1796
62	Exp063804	2015	Normal															0	1994
63	Exp064853	2016	ADH															0	1592
	Exp064852	2016	UDH															0	1592
64	Exp072767	2014	UDH
65	Exp071912	2017	DCIS	Tis				Stage0	H	DCIS_Pure	+	-	-	0.1				0	944
66	Exp072775	2015	ADH															0	1815
67	Exp072773	2017	UDH															0	907
	Exp072782	2017	DCIS	Tis				Stage0	H	DCIS_Pure	+	+	-	0.05				0	907
68	Exp072372	2014	UDH
69	Exp071850	2014	DCIS	Tis				Stage0	M	DCIS_Pure	+	+	-	0.05				0	1191
70	Exp066051	2017	UDH															0	1190
71	Exp071415	2014	UDH															0	2050
	Exp071409	2014	Normal															0	2050
72	Exp068442	2010	DCIS	1	2	1	0	StageIIA	H	DCIS_adjIDC	+	-	-	0.6		III		1	3371
	Exp068736	2010	IDC	1	2	1	0	StageIIA			+	-	-	0.6	LuminalB	III		1	3371
73	Exp066038	2016	ADH															0	1596
74	Exp066044	2015	ADH															0	1917
75	Exp063155	2015	Normal															0	1959
76	Exp066046	2018	UDH															0	783
77	Exp071858	2015	UDH															0	1856
	Exp072368	2015	DCIS	Tis				Stage0	M	DCIS_Pure	+	+	-	0.2				0	1856
78	Exp066874	2017	DCIS	2	1	1	0	StageIIB	H	DCIS_adjIDC	-	-	-	0.5		III		0	659
	Exp066039	2017	IDC	2	1	1	0	StageIIB			-	-	-	0.5	TNBC	III		0	659
79	Exp066879	2018	ADH															0	1819
	Exp066882	2018	UDH															0	1819
80	Exp064116	2015	Normal															0	1984
81	Exp063152	2015	ADH															0	1974
82	Exp066878	2017	UDH															0	1100
	Exp066036	2017	DCIS	1	0	0	0	StageIA	M	DCIS_adjIDC	-	-	+	0.7		III		0	1100
	Exp066875	2017	DCIS						H	DCIS_adjIDC								0	1100
	Exp066025	2017	IDC	1	0	0	0	StageIA			-	-	+	0.7	HER2	III		0	1100
83	Exp066884	2016	ADH															0	1526
84	Exp067104	2013	DCIS	2	7	2	0	StageIIIA	M	DCIS_adjIDC	+	+	-	0.3		III		1	1897
	Exp067428	2013	IDC	2	7	2	0	StageIIIA			+	+	-	0.3	LuminalB	III		1	1897
85	Exp072783	2014	IDC	2	0	0	0	StageIIA			+	+	-	0.2	LuminalB	I		0	1975
86	Exp068441	2013	IDC	1	5	2	0	StageIIIA			+	+	-	0.1	LuminalA	III		1	1634
87	Exp071416	2014	DCIS	Tis				Stage0	H	DCIS_Pure	+	+	-	0.05				0	1852
88	Exp068741	2014	IDC	4	6	2	0	StageIIIB			+	+	+	0.5	LuminalB	III		1	1473
89	Exp071907	2016	DCIS	Tis				Stage0	H	DCIS_Pure	+	+	+	0.3				0	309
90	Exp066881	2016	ADH															0	1510
	Exp066883	2016	UDH															0	1510
91	Exp064846	2015	ADH															0	1658
92	Exp066027	2014	UDH															0	2125
93	Exp071908	2014	DCIS	Tis				Stage0	H	DCIS_Pure	-	-	+	0.3				0	2084
94	Exp067442	2015	DCIS	2	0	0	0	StageIIA	M	DCIS_adjIDC	+	+	-	0.1		III		0	1785
	Exp067430	2015	IDC	2	0	0	0	StageIIA			+	+	-	0.1	LuminalA	III		0	1785
95	Exp064372	2012	IDC	1	0	0	0	StageIA			-	-	-	0.7	TNBC	III		1	1050
96	Exp068659	2012	IDC	2	4	2	0	StageIIIA			+	+	-	0.2	LuminalB	III		0	2801
97	Exp066029	2014	IDC	2	6	2	0	StageIIIA			+	+	-	0.6	LuminalB	III		0	2203
98	Exp071857	2014	UDH															0	2034
	Exp071852	2014	Normal															0	2034
99	Exp066043	2017	ADH															0	937
100	Exp059907	2015	IDC	2	0	0	0	StageIIA			-	-	-	0.7	TNBC	III		0	1633
101	Exp056268	2015	IDC	1	0	0	0	StageIA			+	+	-	0.3	LuminalB	II		0	1584
102	Exp061854	2015	DCIS	2	2	1	0	StageIIB	M	DCIS_adjIDC	+	+	-	0.4		II		0	1649
	Exp061855	2015	IDC	2	2	1	0	StageIIB			+	+	-	0.4	LuminalB	II		0	1649
103	Exp061846	2015	DCIS	1	2	1	0	StageIIA	L	DCIS_adjIDC	+	+	-	0.3		II		0	1800
	Exp061841	2015	IDC	1	2	1	0	StageIIA			+	+	-	0.3	LuminalB	II		0	1800
104	Exp061176	2015	UDH															0	1953
	Exp061169	2015	Normal															0	1953
105	Exp056269	2015	IDC	1	0	0	0	StageIA			+	+	-	0.1	LuminalA	II		0	1558
106	Exp059922	2015	DCIS	2	11	3	0	StageIIIC	M	DCIS_adjIDC	+	+	-	0.5		III		1	1250
	Exp059923	2015	IDC	2	11	3	0	StageIIIC			+	+	-	0.5	LuminalB	III		1	1250
107	Exp066050	2017	UDH															0	1104
108	Exp058160	2015	IDC	2	22	3	0	StageIIIC			+	+	-	0.8	LuminalB	III		1	678
109	Exp061845	2015	Normal															0	1812
110	Exp071904	2014	UDH															0	2139
111	Exp056264	2015	IDC	1	0	0	0	StageIA			-	-	-	0.7	TNBC	III		0	1636
112	Exp059931	2015	DCIS	1	1	1	0	StageIIA	M	DCIS_adjIDC	+	+	-	0.4		III		0	1713
113	Exp059901	2015	IDC	1	0	0	0	StageIA			+	+	-	0.5	LuminalB	III		0	1772
114	Exp061181	2015	UDH															0	1936
	Exp061171	2015	Normal															0	1936
115	Exp072381	2017	UDH															0	734
	Exp072380	2017	DCIS	Tis				Stage0	H	DCIS_Pure	+	-	+	0.15				0	734
116	Exp058148	2015	IDC	2	1	1	0	StageIIB			+	+	-	0.3	LuminalB	II
117	Exp071910	2017	DCIS	Tis				Stage0	M	DCIS_Pure	+	+	+	0.03				0	978
118	Exp061844	2015	IDC	4	0	0	0	StageIIIB			+	+	-	0.2	LuminalB	II		0	1732
119	Exp072240	2013	IDC	2	6	2	0	StageIIIA			+	-	-	0.25	LuminalB	III		0	2659
120	Exp072225	2014	DCIS	Tis				Stage0	M	DCIS_Pure	+	+	-	0.05				0	1811
121	Exp071856	2014	Normal															0	2123
122	Exp071905	2014	UDH															0	2191
123	Exp066047	2018	ADH															0	776
124	Exp066021	2016	UDH															0	1596
125	Exp072369	2017	DCIS	Tis				Stage0	M	DCIS_Pure	+	+	-	0.15				0	817
126	Exp064114	2015	DCIS	2	0	0	0	StageIIA	L	DCIS_adjIDC	+	+	-	0.2		II		0	1760
	Exp063974	2015	IDC	2	0	0	0	StageIIA			+	+	-	0.2	LuminalB	II		0	1760
127	Exp072220	2014	DCIS	Tis				Stage0	M	DCIS_Pure	+	+	-	0.15				1	1877
128	Exp061856	2015	DCIS	1	0	0	0	StageIA	H	DCIS_adjIDC	-	-	-	0.8		III
	Exp059926	2015	IDC	1	0	0	0	StageIA			-	-	-	0.8	TNBC	III
129	Exp066032	2017	IDC	1	1	1	0	StageIIA			+	+	-	0.01	LuminalA	III		0	1081
130	Exp057315	2015	IDC	1	1	1	0	StageIIA			+	+	-	0.3	LuminalB	III		0	1526
131	Exp072367	2015	IDC	2	1	1	0	StageIIB			+	+	-	0.1	LuminalA	II		0	1589
132	Exp071861	2014	DCIS	Tis				Stage0	H	DCIS_Pure	-	-	-	0.6				0	1985
133	Exp061174	2015	ADH															0	1857
134	Exp061185	2015	UDH															1	1338
	Exp061848	2015	DCIS	1	0	0	0	StageIA	M	DCIS_adjIDC	+	+	-	0.15		II		1	1338
	Exp059899	2015	IDC	1	0	0	0	StageIA			+	+	-	0.15	LuminalA	II		1	1338
135	Exp057312	2015	IDC	2	2	1	0	StageIIB			+	+	+	0.3	LuminalB	II		0	1840
136	Exp059908	2015	DCIS	1	6	2	0	StageIIIA	H	DCIS_adjIDC	+	+	+	0.3		III		0	1708
	Exp059909	2015	IDC	1	6	2	0	StageIIIA			+	+	+	0.3	LuminalB	III		0	1708
137	Exp061172	2015	Normal															0	1761
138	Exp058126	2015	IDC	1	0	0	0	StageIA			-	-	-	0.4	TNBC	III		0	1773
139	Exp072222	2016	DCIS	Tis				Stage0	M	DCIS_Pure	-	-	-	0.1				0	966
140	Exp057314	2015	IDC	1	31	3	0	StageIIIC			-	-	+	0.7	HER2	III		1	830
141	Exp056265	2015	IDC	1	1	1	0	StageIIA			+	+	+	0.15	LuminalB	II		0	1625
142	Exp059914	2015	DCIS	1	0	0	0	StageIA	M	DCIS_adjIDC	+	+	-	0.4		III		0	1795
	Exp058135	2015	IDC	1	0	0	0	StageIA			+	+	-	0.4	LuminalB	III		0	1795
143	Exp059918	2015	DCIS		1	1			H	DCIS_adjIDC	-	-	+	0.3				0	1775
144	Exp061860	2015	DCIS	1	0	0	0	StageIA	M	DCIS_adjIDC	+	+	-	0.6		III		0	1759
	Exp058141	2015	IDC	1	0	0	0	StageIA			+	+	-	0.6	LuminalB	III		0	1759
145	Exp066052	2018	ADH															0	640
146	Exp058164	2015	IDC	1	0	0	0	StageIA			+	+	-	0.1	LuminalA	II		0	1620
147	Exp058144	2015	IDC	1	0	0	0	StageIA			-	-	-	0.9	TNBC	III		0	1748
148	Exp072221	2016	DCIS	Tis				Stage0	H	DCIS_Pure	-	-	+	0.15				0	1183
149	Exp058132	2015	Normal															0	2015
150	Exp068652	2011	IDC	2	11	3	0	StageIIIC			+	+	-	0.5	LuminalB	III		1	2916
151	Exp067098	2017	IDC	2	9	2	0	StageIIIA			+	+	-	0.6	LuminalB	III		1	759
152	Exp066048	2017	UDH															0	937
153	Exp059904	2015	DCIS	1	0	0	0	StageIA	H	DCIS_adjIDC	+	+	-	0.4		III		0	1679
	Exp059905	2015	IDC	1	0	0	0	StageIA			+	+	-	0.4	LuminalB	III		0	1679
154	Exp067439	2007	DCIS	3	4	2	0	StageIIIA	H	DCIS_adjIDC	+	+	-	0.15		III		1	4467
	Exp067440	2007	IDC	3	4	2	0	StageIIIA			+	+	-	0.15	LuminalA	III		1	4467
155	Exp071903	2014	UDH															0	2057
156	Exp059910	2015	DCIS	2	9	2	0	StageIIIA	M	DCIS_adjIDC	+	-	-	0.4		III		0	1873
	Exp059898	2015	IDC	2	9	2	0	StageIIIA			+	-	-	0.4	LuminalB	III		0	1873
157	Exp061861	2015	IDC	1	1	1	0	StageIIA			+	+	-	0.2	LuminalB	II		0	1589
158	Exp059912	2015	DCIS	2	0	0	0	StageIIA	M	DCIS_adjIDC	+	+	+	0.15		III		0	1787
	Exp059913	2015	IDC	2	0	0	0	StageIIA			+	+	+	0.15	LuminalB	III		0	1787
159	Exp071413	2014	Normal															0	2033
160	Exp072219	2017	DCIS	Tis				Stage0	L	DCIS_Pure	+	+	-	0.05				0	814
161	Exp071418	2015	IDC	1	0	0	0	StageIA			+	+	-	0.05	LuminalA	II
162	Exp059919	2015	DCIS	2	0	0	0	StageIIA	M	DCIS_adjIDC	+	+	-	0.4		III		1	1765
	Exp059920	2015	IDC	2	0	0	0	StageIIA			+	+	-	0.4	LuminalB	III		1	1765
163	Exp062200	2015	DCIS	2	0	0	0	StageIIA	L	DCIS_adjIDC	+	+	-	0.2		II		0	1740
	Exp072777	2015	IDC	2	0	0	0	StageIIA			+	+	-	0.2	LuminalB	II		0	1740
164	Exp061173	2015	ADH															0	1696
	Exp061843	2015	DCIS	1	3	1	0	StageIIA	M	DCIS_adjIDC	+	+	-	0.15		II		0	1696
	Exp061842	2015	IDC	1	3	1	0	StageIIA			+	+	-	0.15	LuminalA	II		0	1696
165	Exp059902	2015	DCIS	2	1	1	0	StageIIB	M	DCIS_adjIDC	+	+	-	0.15		II		0	1753
	Exp059903	2015	IDC	2	1	1	0	StageIIB			+	+	-	0.15	LuminalA	II		0	1753
166	Exp059927	2015	DCIS	2	1	1	0	StageIIB	H	DCIS_adjIDC	-	-	+	0.3		III		0	1640
	Exp061187	2015	IDC	2	1	1	0	StageIIB			-	-	+	0.3	HER2	III		0	1640
167	Exp059921	2015	DCIS	1	1	1	0	StageIIA	M	DCIS_adjIDC	+	+	-	0.15		II		0	1723
	Exp061189	2015	IDC	1	1	1	0	StageIIA			+	+	-	0.15	LuminalA	II		0	1723
168	Exp061188	2015	IDC	1	0	0	0	StageIA			-	-	+	0.2	HER2	II
