# Supplementary material for: Proteogenomic Landscape of Breast Ductal Carcinoma Reveals Tumor Progression Characteristics and Therapeutic Targets
Source: Adv Sci (Weinh). 2024 Oct 17;11(46):2401041. doi: 10.1002/advs.202401041 (PMC11633542; doi:10.1002/advs.202401041)
Supplement: Supplementary file 3 — Supplementary Table 2 [file ADVS-11-2401041-s007.xlsx]

## Sheet: Description
Sheet	Description
Table S2A	Average sequencing depth on target.
Table S2B	Gene mutation information of Pareja’s DCIS cohort and our DCIS cohort.
Table S2C	Gene mutation information of Jiang's cohort and our IDC cohort.

## Sheet: Table S2A
ID	Depth (X)
Exp066882	248.518
Exp072381	199.935
Exp066878	139.347
Exp066883	242.822
Exp064852	141.289
Exp066021	170.84
Exp061181	132.61
Exp061176	105.851
Exp061185	107.134
Exp071857	134.795
Exp071414	118.439
Exp071415	108.968
Exp072767	235.997
Exp066879	151.47
Exp066881	137.735
Exp066874	93.2481
Exp071910	168.022
Exp072369	121.904
Exp071913	168.977
Exp071860	160.437
Exp066875	156.149
Exp067436	198.135
Exp072221	116.004
Exp072218	138.592
Exp072223	91.926
Exp059931	99.1963
Exp059929	90.2996
Exp061854	109.216
Exp059906	117.974
Exp059922	148.394
Exp059921	180.644
Exp061846	120.751
Exp059918	196.342
Exp059915	104.885
Exp061843	139.787
Exp063979	102.947
Exp059914	86.2224
Exp059912	173.36
Exp059910	160.078
Exp064120	110.317
Exp071416	109.271
Exp071861	89.8145
Exp067104	97.6355
Exp068437	150.663
Exp064370	101.592
Exp068439	115.661
Exp067439	108.546
Exp066039	82.2839
Exp066025	180.915
Exp066032	132.731
Exp067098	91.7508
Exp056266	103.206
Exp059930	90.3374
Exp061855	200.803
Exp059926	141.135
Exp058141	116.462
Exp059923	97.982
Exp061189	185.43
Exp061841	106.703
Exp058122	213.294
Exp059903	93.0676
Exp061842	103.614
Exp063811	92.1893
Exp063974	119.573
Exp059913	102.398
Exp059899	113.604
Exp059898	121.476
Exp059897	107.156
Exp063982	113.068
Exp063813	101.202
Exp068741	161.413
Exp066029	100.12
Exp067428	94.5885
Exp068438	99.6418
Exp068659	112.68
Exp068742	140.584
Exp068655	109.407
Exp068736	105.148
Exp067440	118.394

## Sheet: Table S2B
Gene	Pareja’s cohort	Our cohort
TP53	0.441	0.5
PIK3CA	0.3256	0.2188
KMT2D	0	0.1563
FAT3	0.0294	0.125
ARID1A	0	0.0313
GATA3	0.2662	0.0625
PREX2	0.0294	0.0313
APC	0.0556	0.0625
ERBB2	0.0556	0.0625
FAT1	0	0.0625
CDH1	0	0.0313
NOTCH2	0.0294	0.125
PTEN	0.0556	0.0313
BRCA2	0	0.0313
CIC	0.0294	0.0313
MAP3K1	0.0318	0.0313
AKT1	0.0556	0.0313
﻿AKAP9	0	0.0313

## Sheet: Table S2C
Gene	Jiang's cohort	Our cohort
TP53	0.398	0.34
PIK3CA	0.384	0.34
KMT2D	0.0224	0.16
PTEN	0.04	0.12
FAT3	0.0319	0.12
GATA3	0.103	0.06
ERBB2	0.0192	0.06
APC	0.0112	0.06
FAT1	0	0.06
CDH1	0.008	0.03
ARIDA1	0.03	0.03
BRCA2	0.0176	0.03
AKT1	0.063	0.03
PREX2	0.0112	0.03
CIC	0.008	0.03
NOTCH2	0.0144	0.03
MAP3K1	0.082	0.03
AKAP9	0.0176	0.03
