# Supplementary material for: Proteogenomic Landscape of Breast Ductal Carcinoma Reveals Tumor Progression Characteristics and Therapeutic Targets
Source: Adv Sci (Weinh). 2024 Oct 17;11(46):2401041. doi: 10.1002/advs.202401041 (PMC11633542; doi:10.1002/advs.202401041)
Supplement: Supplementary file 4 — Supplementary Table 3 [file ADVS-11-2401041-s005.xlsx]

## Sheet: Description
Sheet	Description
Table S3A	The TP53 mutation and TP53 protein expression in DH and DCIS stages.
Table S3B	The GSEA result of TP53 mutation group and wild-type group.
Table S3C	The correlation results of TP53 and ssGSEA score of gene set.
Table S3D	The protein expression of TP53 and its complex between TP53 mutation group and wild-type group.
Table S3E	The protein expression of SREBF2 target genes.
Table S3F	The correlation results of SREBF2 and ssGSEA score of gene set.
Table S3G	The protein expression of ESR1 target genes.

## Sheet: Table S3A
ID	Exp061176	Exp061181	Exp061185	Exp064852	Exp066021	Exp066878	Exp066882	Exp066883	Exp071414	Exp071415	Exp071857	Exp072381	Exp072767	Exp066879	Exp066881	Exp072218	Exp072369	Exp071416	Exp061846	Exp059910	Exp059912	Exp059914	Exp059921	Exp059929	Exp059931	Exp061843	Exp061854	Exp064120	Exp067439	Exp068439	Exp071910	Exp071860	Exp071861	Exp072221	Exp071913	Exp072223	Exp059922	Exp067104	Exp068437	Exp059906	Exp059915	Exp059918	Exp063979	Exp064370	Exp066874	Exp066875	Exp067436
TP53 mutation	NO	NO	NO	NO	NO	NO	NO	NO	NO	NO	NO	NO	NO	NO	NO	NO	NO	NO	NO	NO	NO	NO	NO	NO	NO	NO	NO	NO	NO	NO	NO	Yes	Yes	Yes	Yes	Yes	Yes	Yes	Yes	Yes	Yes	Yes	Yes	Yes	Yes	Yes	Yes
TP53	5.00978	5.3247	2.23755	5.25281	0.01578	12.7985	4.6247	9.78826	1.94566	0.0117534	0.0117076	0.0151127	3.50236	3.80302	0.0109483	0.0134921	0.750578	2.00142	4.6158	0.00768115	0.00957405	0.0144127	0.00875006	5.77335	4.18995	0.00953615	0.0113508	5.78428	6.67042	14.0621	5.19535	1.48834	3.36851	1.27496	1.55668	14.5783	3.37544	5.52725	10.5244	4.34958	4.85751	6.2504	4.52794	12.1492	3.49794	20.5115	3.32121
ID	Exp059916	Exp061176	Exp061181	Exp061185	Exp062208	Exp064852	Exp066021	Exp066027	Exp066042	Exp066046	Exp066048	Exp066049	Exp066050	Exp066051	Exp066878	Exp066880	Exp066882	Exp066883	Exp066885	Exp068735	Exp071414	Exp071415	Exp071857	Exp071858	Exp071903	Exp071904	Exp071905	Exp072372	Exp072375	Exp072377	Exp072381	Exp072767	Exp072768	Exp072769	Exp072772	Exp072773	Exp072774	Exp061173	Exp061174	Exp063152	Exp064845	Exp064846	Exp064853	Exp066038	Exp066043	Exp066044	Exp066047	Exp066052	Exp066873
P_stage	DH	DH	DH	DH	DH	DH	DH	DH	DH	DH	DH	DH	DH	DH	DH	DH	DH	DH	DH	DH	DH	DH	DH	DH	DH	DH	DH	DH	DH	DH	DH	DH	DH	DH	DH	DH	DH	DH	DH	DH	DH	DH	DH	DH	DH	DH	DH	DH	DH
TP53	0.00869167	5.00978	5.3247	2.23755	0.010355	5.25281	0.01578	0.0112397	0.0178166	0.00937629	0.0120783	0.0138875	0.010537	3.10508	12.7985	2.62822	4.6247	9.78826	0.0125509	17.9049	1.94566	0.0117534	0.0117076	3.32458	0.0177891	0.00953109	3.46362	4.15241	0.00959798	0.0113569	0.0151127	3.50236	0.0128228	0.0205399	0.0132152	0.031284	0.0303622	0.00948714	1.25302	0.00760913	9.17047	8.53389	1.076	0.0108455	0.0125231	0.0113151	0.00880366	8.72512	0.00897924
[truncated: 78 more columns]

## Sheet: Table S3B
Pathway	NES	FDR
HALLMARK_CHOLESTEROL_HOMEOSTASIS	1.5845	0.1542
HALLMARK_TNFA_SIGNALING_VIA_NFKB	1.5461	0.1456
HALLMARK_COMPLEMENT	1.5004	0.1503
HALLMARK_ALLOGRAFT_REJECTION	1.494	0.1268
HALLMARK_PI3K_AKT_MTOR_SIGNALING	1.4431	0.1546
HALLMARK_PEROXISOME	1.4414	0.135
HALLMARK_INTERFERON_GAMMA_RESPONSE	1.3871	0.1731
HALLMARK_UNFOLDED_PROTEIN_RESPONSE	1.3752	0.1671
HALLMARK_UV_RESPONSE_UP	1.3394	0.1984
HALLMARK_OXIDATIVE_PHOSPHORYLATION	1.3287	0.1953
HALLMARK_ADIPOGENESIS	1.3116	0.2019
HALLMARK_REACTIVE_OXYGEN_SPECIES_PATHWAY	1.2953	0.207
HALLMARK_MYC_TARGETS_V1	1.2495	0.2406

## Sheet: Table S3C
Gene set	Spearman rho	Spearman p value	Spearman FDR
HALLMARK_CHOLESTEROL_HOMEOSTASIS	0.334552	0.000120891	0.0107446
HALLMARK_P53_PATHWAY	0.271818	0.0019924	0.0435668
HALLMARK_HEDGEHOG_SIGNALING	0.180206	0.0426248	0.195018
HALLMARK_INTERFERON_ALPHA_RESPONSE	0.175613	0.0482836	0.207465
HALLMARK_APICAL_SURFACE	0.152788	0.0863659	0.284366
HALLMARK_XENOBIOTIC_METABOLISM	0.135874	0.127721	0.346156
HALLMARK_G2M_CHECKPOINT	0.129482	0.146815	0.375307
HALLMARK_TNFA_SIGNALING_VIA_NFKB	0.109627	0.219853	0.465733
HALLMARK_WNT_BETA_CATENIN_SIGNALING	0.0760921	0.395176	0.635675
HALLMARK_UNFOLDED_PROTEIN_RESPONSE	0.0744633	0.405399	0.645992
HALLMARK_INTERFERON_GAMMA_RESPONSE	0.0738248	0.409449	0.649571
HALLMARK_SPERMATOGENESIS	0.0724714	0.418112	0.657282
HALLMARK_E2F_TARGETS	0.0582642	0.515263	0.728279
HALLMARK_ALLOGRAFT_REJECTION	0.055124	0.538197	0.744024
HALLMARK_MYC_TARGETS_V2	0.0550419	0.538803	0.744029
HALLMARK_REACTIVE_OXYGEN_SPECIES_PATHWAY	0.0500973	0.575932	0.77133
HALLMARK_PI3K_AKT_MTOR_SIGNALING	0.0315664	0.724609	0.864251
HALLMARK_DNA_REPAIR	0.0170311	0.849273	0.926379
HALLMARK_BILE_ACID_METABOLISM	0.00683118	0.939242	0.972505
HALLMARK_HEME_METABOLISM	0.00619844	0.94486	0.973452
HALLMARK_MITOTIC_SPINDLE	-0.0107213	0.904775	0.955694
HALLMARK_ADIPOGENESIS	-0.0220109	0.80597	0.901923
HALLMARK_MTORC1_SIGNALING	-0.0236631	0.791726	0.897193
HALLMARK_MYC_TARGETS_V1	-0.0279867	0.754784	0.878244
HALLMARK_NOTCH_SIGNALING	-0.0316835	0.723628	0.863797
HALLMARK_ESTROGEN_RESPONSE_EARLY	-0.0386612	0.666074	0.829041
HALLMARK_COAGULATION	-0.042938	0.631709	0.808089
HALLMARK_COMPLEMENT	-0.0442738	0.62113	0.802276
HALLMARK_ANDROGEN_RESPONSE	-0.0442738	0.620483	0.801799
HALLMARK_PEROXISOME	-0.0442738	0.595523	0.786839
HALLMARK_MYOGENESIS	-0.0442738	0.573923	0.770011
HALLMARK_ESTROGEN_RESPONSE_LATE	-0.0442738	0.547188	0.749975
HALLMARK_FATTY_ACID_METABOLISM	-0.0442738	0.514966	0.728279
HALLMARK_UV_RESPONSE_DN	-0.0442738	0.433592	0.667534
HALLMARK_GLYCOLYSIS	-0.0442738	0.389435	0.6312
HALLMARK_OXIDATIVE_PHOSPHORYLATION	-0.0442738	0.372902	0.613553
HALLMARK_UV_RESPONSE_UP	-0.0442738	0.3052	0.55353
HALLMARK_EPITHELIAL_MESENCHYMAL_TRANSITION	-0.0442738	0.29702	0.546956
HALLMARK_APOPTOSIS	-0.0442738	0.286925	0.536591
HALLMARK_TGF_BETA_SIGNALING	-0.0442738	0.277527	0.528108
HALLMARK_PROTEIN_SECRETION	-0.0442738	0.228552	0.475249
HALLMARK_HYPOXIA	-0.0442738	0.180842	0.418478
HALLMARK_IL6_JAK_STAT3_SIGNALING	-0.0442738	0.172918	0.408391
HALLMARK_PANCREAS_BETA_CELLS	-0.0442738	0.123175	0.339674
HALLMARK_ANGIOGENESIS	-0.0442738	0.122547	0.338385
HALLMARK_IL2_STAT5_SIGNALING	-0.0442738	0.114124	0.327561
HALLMARK_APICAL_JUNCTION	-0.0442738	0.109723	0.320112
HALLMARK_KRAS_SIGNALING_DN	-0.0442738	0.072802	0.260217
HALLMARK_KRAS_SIGNALING_UP	-0.0442738	0.010321	0.0973187
HALLMARK_INFLAMMATORY_RESPONSE	-0.0442738	0.00335085	0.0572926

## Sheet: Table S3D
ID	Exp061176	Exp061181	Exp061185	Exp064852	Exp066021	Exp066878	Exp066882	Exp066883	Exp071414	Exp071415	Exp071857	Exp072381	Exp072767	Exp066879	Exp066881	Exp072218	Exp072369	Exp071416	Exp061846	Exp059910	Exp059912	Exp059914	Exp059921	Exp059929	Exp059931	Exp061843	Exp061854	Exp064120	Exp067439	Exp068439	Exp071910	Exp071860	Exp071861	Exp072221	Exp071913	Exp072223	Exp059922	Exp067104	Exp068437	Exp059906	Exp059915	Exp059918	Exp063979	Exp064370	Exp066874	Exp066875	Exp067436
P_stage	DH	DH	DH	DH	DH	DH	DH	DH	DH	DH	DH	DH	DH	DH	DH	DCIS	DCIS	DCIS	DCIS	DCIS	DCIS	DCIS	DCIS	DCIS	DCIS	DCIS	DCIS	DCIS	DCIS	DCIS	DCIS	DCIS	DCIS	DCIS	DCIS	DCIS	DCIS	DCIS	DCIS	DCIS	DCIS	DCIS	DCIS	DCIS	DCIS	DCIS	DCIS
TP53 mutation	NO	NO	NO	NO	NO	NO	NO	NO	NO	NO	NO	NO	NO	NO	NO	NO	NO	NO	NO	NO	NO	NO	NO	NO	NO	NO	NO	NO	NO	NO	NO	Yes	Yes	Yes	Yes	Yes	Yes	Yes	Yes	Yes	Yes	Yes	Yes	Yes	Yes	Yes	Yes
Symbol
TP53	5.00978	5.3247	2.23755	5.25281	0.01578	12.7985	4.6247	9.78826	1.94566	0.0117534	0.0117076	0.0151127	3.50236	3.80302	0.0109483	0.0134921	0.750578	2.00142	4.6158	0.00768115	0.00957405	0.0144127	0.00875006	5.77335	4.18995	0.00953615	0.0113508	5.78428	6.67042	14.0621	5.19535	1.48834	3.36851	1.27496	1.55668	14.5783	3.37544	5.52725	10.5244	4.34958	4.85751	6.2504	4.52794	12.1492	3.49794	20.5115	3.32121
SREBF2	0.00747751	0.0107836	0.011653	0.00873562	3.2372	0.00799075	0.0107916	0.0124572	1.8424	1.75795	0.0117076	5.19483	0.0108176	2.89877	2.51617	4.06247	2.46915	1.72132	3.79817	6.27945	2.38496	3.44233	4.60202	3.00744	10.0588	5.60275	6.10619	6.67815	5.74917	5.05853	2.60289	2.68797	3.0655	7.13134	0.841844	1.81358	5.07133	8.05609	5.15684	4.37953	5.64365	6.38555	8.13543	8.48798	4.53315	5.63451	6.31554
E2F1	5.40302	2.91136	0.011653	3.21365	0.01578	0.00799075	9.24125	0.0124572	0.0087923	0.0117534	0.0117076	0.0151127	0.0108176	2.21255	2.9467	0.0134921	0.00662817	0.00891117	0.0108363	5.77344	4.89114	5.85223	11.4241	0.00941561	4.57355	0.00953615	1.76712	2.30185	5.21491	0.00861899	0.00853347	0.00955695	0.00976059	0.017671	0.0154681	0.0144491	0.00760242	0.00898212	5.74811	3.23166	11.4164	2.01878	3.50546	0.00691859	2.88313	0.00957941	2.2826
EP300	4.40645	5.59915	3.9093	5.66529	7.54539	3.83057	5.56213	19.8187	3.04355	3.14226	3.38988	3.24846	2.30264	2.20543	5.28217	1.97184	1.04833	1.43225	5.79366	2.5159	3.63493	3.45484	3.30357	4.86877	3.05088	4.85805	26.3054	7.11945	1.39186	43.4786	3.53955	1.16894	4.57287	2.64811	2.00083	2.50829	1.3717	3.54096	1.4577	1.9376	28.8968	2.04235	2.88893	3.13022	2.27903	36.4133	5.13279
SMAD1	4.27936	2.90511	3.80804	6.07807	3.05061	4.86096	3.05557	3.31636	1.59946	1.81262	2.28199	2.31778	1.12724	4.42085	0.0109483	2.27047	1.56388	1.69993	5.29646	3.48004	3.47457	3.50561	3.61143	3.47473	2.50993	3.9011	3.13557	4.5382	3.76182	5.02566	22.881	2.36212	3.78964	2.00375	1.72135	1.52813	3.14848	4.50581	4.01507	3.47846	2.93485	4.32163	3.05531	3.27941	2.76444	4.3973	3.84446
SMAD3	6.78732	5.52223	5.37549	5.35273	3.43242	8.60774	8.46081	2.23401	4.35439	3.63724	2.11841	7.27558	1.19767	6.91147	4.97764	2.48068	3.04407	1.6404	7.69536	15.8106	6.00506	7.95948	5.3181	11.8692	5.9435	10.2183	5.55773	4.42787	6.72133	2.90381	6.87849	1.05002	1.05863	2.34882	1.91375	1.94217	4.51737	5.93193	5.77364	2.77211	8.93597	4.55829	8.01611	15.0257	6.06593	3.64934	5.24524
SMAD5	0.00747751	0.0107836	3.41955	0.00873562	0.01578	0.00799075	4.74084	0.0124572	3.23121	0.0117534	0.0117076	0.0151127	0.0108176	3.60559	0.0109483	2.07069	1.98864	2.43897	2.67412	2.50286	2.35525	4.37646	3.82885	7.89148	5.38314	3.5957	5.21697	4.21709	3.13271	2.78941	3.92913	2.81871	1.99978	2.55475	3.60595	2.99383	2.56738	2.78286	3.1177	6.66358	3.85203	3.70797	4.22224	4.15224	6.20105	12.9001	1.87934
SMAD9	0.00747751	0.0107836	0.011653	1.71673	0.01578	0.00799075	0.0107916	2.15867	0.0087923	0.0117534	0.0117076	0.0151127	0.0108176	4.81248	1.99933	0.0134921	0.00662817	0.00891117	0.0108363	0.00768115	0.00957405	0.0144127	0.00875006	0.00941561	0.0107272	0.00953615	0.0113508	0.00806448	0.00755329	0.00861899	0.00853347	0.00955695	0.00976059	0.017671	0.0154681	0.0144491	0.00760242	4.10033	0.0111953	3.44025	0.0130841	0.00886	0.00935146	2.95618	3.61931	0.00957941	3.33536
MDM2	8.40778	6.17485	8.75665	8.8243	5.21339	3.57441	6.82557	4.79333	1.23806	2.34006	2.23413	1.67003	1.72879	3.88297	5.32205	4.06247	4.35985	4.06232	9.06678	5.24	5.42498	3.70915	3.35658	7.22126	7.12933	7.22532	13.0265	7.71328	7.63254	6.23923	2.60289	3.6138	4.57287	4.04032	2.69124	3.8857	7.36829	4.51808	3.31789	3.60104	7.42918	8.37964	4.48047	5.20992	3.50062	4.71413	5.74554
NFYA	9.34618	12.1436	34.2764	64.0589	11.5553	100.505	80.8577	50.6445	1.6503	2.16998	3.66738	2.22519	3.70216	51.4902	23.3476	4.06247	4.35985	4.06232	10.6379	26.1156	56.7091	17.3678	31.0094	103.658	68.9758	19.9488	12.9188	52.3674	54.509	78.2163	6.13181	4.24189	4.57287	1.62949	1.65535	2.37603	34.1239	22.141	76.6753	9.51596	29.1764	24.0225	42.7415	35.1008	27.2686	49.434	19.0284
NFYB	0.00747751	0.0107836	3.08085	2.97122	3.59782	0.00799075	0.0107916	4.92889	0.0087923	0.0117534	0.0117076	0.0151127	0.0108176	4.72507	3.28439	2.46808	0.00662817	0.00891117	0.0108363	5.17299	3.16782	4.70808	2.94169	0.00941561	5.17616	0.00953615	4.67508	6.03402	0.00755329	3.99838	0.00853347	0.00955695	0.00976059	0.017671	0.0154681	3.11566	0.00760242	3.83675	2.8618	4.82861	5.12409	4.25858	5.11702	0.00691859	4.66699	0.00957941	0.00863875
NFYC	4.9742	6.41775	4.21617	4.88344	7.85108	2.79293	3.80951	5.74155	0.822279	1.96972	2.75092	1.49042	3.39997	3.39648	4.34084	3.14756	0.96881	2.36851	7.69536	4.86463	5.7433	6.03477	5.35521	5.55869	6.62221	10.0541	7.87354	11.111	8.3451	3.82559	2.32153	2.12393	1.93519	1.43322	1.17713	5.34658	18.2411	8.02063	3.63646	10.3029	4.3705	3.23057	5.9126	4.48472	3.05126	2.70659	2.7688
NRF1	4.11727	3.59424	4.30033	7.80753	1.77332	7.53672	3.07947	3.41488	1.34446	1.81244	3.57006	2.50655	1.86491	4.89766	4.40728	2.45265	2.38197	2.31273	5.85379	5.18693	6.55324	7.72432	2.98429	9.88956	13.0332	10.6237	19.8427	5.59126	5.79962	11.5084	2.40164	3.53867	3.95162	1.3805	1.33643	1.02963	8.80653	3.07917	2.56425	6.33187	17.7368	10.4176	1.68423	2.10883	5.00449	2.25362	9.46457
RAC1	14.0511	16.6938	12.809	24.2613	15.431	41.4154	25.2915	65.5843	20.2483	29.2037	10.2164	6.7084	11.1024	59.651	27.468	3.68909	14.2006	20.4131	14.3281	47.9452	22.5429	16.2587	21.0162	18.1033	19.24	18.0358	14.7596	36.616	21.1598	35.1052	6.914	20.2907	23.991	6.59581	5.07163	3.46815	18.582	46.8201	51.0319	18.8986	12.0606	16.9448	20.4394	53.0411	18.92	24.8451	38.4662
VDR	2.59793	2.70767	1.60505	3.35821	2.14537	2.89986	3.15434	2.57822	1.34231	1.89318	4.55089	4.72504	1.02332	2.48468	2.43974	1.50671	0.904944	1.50738	2.21569	2.45974	3.06331	2.87052	2.44904	3.47187	2.80229	2.51513	3.24221	9.37716	2.73448	2.5695	4.75853	0.958247	1.32028	1.01615	1.48233	1.39886	3.949	4.60778	2.51613	2.65129	2.76595	2.97937	3.10001	3.12808	1.90575	3.40904	3.80475
YAP1	4.56769	1.61435	11.424	5.47134	3.16125	3.44721	8.16146	6.20999	5.05105	3.62916	7.43913	5.26528	2.15563	11.2809	3.73786	3.70143	3.06394	3.78279	7.69536	3.97288	4.05661	3.20867	2.58508	9.35881	2.08842	4.20225	2.14796	5.89667	4.5825	6.03198	5.89702	4.10559	5.41802	1.3943	1.78743	1.50929	2.71782	2.60381	5.80991	8.43109	51.0428	3.49555	4.11564	5.28113	4.11765	4.26377	5.4328
TOPBP1	6.01157	3.50943	3.63558	3.53124	4.46374	8.72263	4.52516	5.13493	10.0708	8.09538	21.4249	18.4917	2.59063	37.8087	1.60214	1.2142	11.0972	1.30009	4.66043	2.99607	4.08924	3.05921	2.53825	3.65031	5.07027	5.81552	4.09829	3.18138	2.1805	2.37822	11.3779	12.6052	4.18732	1.1145	3.15817	1.98218	4.29362	4.25868	8.70756	2.91302	1.83745	4.21718	13.5674	3.47502	3.84175	3.17763	1.3836
PELP1	1.86514	4.17319	3.28702	5.45933	5.13754	2.27662	5.87344	4.79231	2.14937	1.81914	2.29797	1.97524	2.62469	0.00809954	0.0109483	2.97131	1.85642	1.04726	0.0108363	6.43481	8.44064	5.21126	3.38682	3.5247	3.17302	5.15589	7.09029	5.37765	5.03011	7.06099	4.55646	2.33875	1.33115	1.47115	1.35977	1.78506	4.26083	1.43588	6.05677	22.1661	5.49056	4.7618	4.58966	5.12063	2.40611	2.78545	7.67756
SWI5	7.24021	3.15899	6.13503	2.08497	5.58624	1.9452	3.19742	5.18435	2.32746	2.11977	2.01099	1.52101	0.881461	3.80618	4.10813	2.06597	2.3065	3.10458	2.82721	5.65651	6.18936	3.82821	2.59778	2.12424	1.97067	4.16996	9.12699	2.39489	5.41367	2.73614	2.03588	2.75747	4.47973	1.40007	1.95831	1.57483	3.80676	2.58204	2.33307	8.69315	2.32647	3.17303	36.8711	5.41876	4.67328	33.9458	8.61634
BAG2	0.00747751	0.0107836	0.011653	0.00873562	0.01578	0.00799075	0.0107916	0.0124572	3.74399	2.0967	1.54087	0.0151127	1.47817	0.00809954	0.0109483	0.0134921	4.69662	11.9328	0.0108363	0.00768115	0.00957405	0.0144127	0.00875006	0.00941561	0.0107272	0.00953615	0.0113508	0.00806448	0.00755329	0.00861899	3.63657	1.9893	2.01498	1.91076	1.49469	1.94655	0.00760242	0.00898212	0.0111953	0.00822502	0.0130841	0.00886	0.00935146	0.00691859	0.011226	0.00957941	0.00863875
BAG5	0.00747751	0.0107836	0.011653	0.00873562	0.01578	0.00799075	0.0107916	0.0124572	4.39703	4.34231	0.0117076	5.68719	3.1441	0.00809954	5.1939	3.95413	2.60366	1.13552	0.0108363	0.00768115	0.00957405	0.0144127	0.00875006	0.00941561	5.02405	2.79303	0.0113508	0.00806448	0.00755329	0.00861899	5.41807	0.796869	4.65454	4.64038	3.5664	3.19983	0.00760242	0.00898212	0.0111953	0.00822502	0.0130841	0.00886	0.00935146	0.00691859	0.011226	2.96346	0.00863875
DAB2IP	0.00747751	0.0107836	0.011653	0.00873562	0.01578	2.79169	0.0107916	0.0124572	2.82746	3.51881	2.55403	0.0151127	1.6931	0.00809954	0.0109483	4.54541	0.00662817	2.58657	0.0108363	0.00768115	0.00957405	0.0144127	1.56869	0.00941561	0.0107272	0.00953615	0.0113508	0.00806448	2.09288	2.62265	0.00853347	1.44518	0.00976059	1.60712	2.01895	2.18314	0.00760242	0.00898212	2.39813	0.00822502	0.0130841	0.00886	0.00935146	0.00691859	0.011226	0.00957941	0.00863875
E2F4	0.00747751	0.0107836	0.011653	0.00873562	0.01578	0.00799075	0.0107916	0.0124572	3.26765	6.33066	5.03826	0.0151127	0.74447	0.00809954	0.0109483	1.76002	0.00662817	1.03212	0.0108363	0.00768115	0.00957405	0.0144127	0.00875006	0.00941561	0.0107272	0.00953615	0.0113508	0.00806448	0.00755329	0.00861899	3.46183	0.00955695	3.57761	4.74377	2.59124	1.97776	0.00760242	0.00898212	0.0111953	0.00822502	0.0130841	0.00886	0.00935146	0.00691859	0.011226	0.00957941	0.00863875
ETS1	0.00747751	0.0107836	0.011653	0.00873562	0.01578	0.00799075	0.0107916	0.0124572	1.59827	3.36321	2.6179	3.55584	0.0108176	0.00809954	0.0109483	0.0134921	1.95152	3.37297	0.0108363	0.00768115	0.00957405	0.0144127	0.00875006	0.00941561	0.0107272	0.00953615	0.0113508	0.00806448	0.00755329	0.00861899	11.9266	2.02175	2.51888	0.017671	0.0154681	0.0144491	0.00760242	0.00898212	0.0111953	0.00822502	0.0130841	0.00886	0.00935146	0.00691859	0.011226	0.00957941	0.00863875
ETS2	0.00747751	0.0107836	0.011653	0.00873562	0.01578	0.00799075	0.0107916	0.0124572	0.0087923	0.0117534	0.0117076	0.0151127	0.0108176	0.00809954	0.0109483	0.0134921	0.00662817	0.00891117	0.0108363	0.00768115	0.00957405	0.0144127	0.00875006	0.00941561	0.0107272	0.00953615	0.0113508	0.00806448	0.00755329	6.15675	0.00853347	0.00955695	0.00976059	0.017671	0.0154681	0.0144491	0.00760242	0.00898212	0.0111953	0.00822502	0.0130841	0.00886	0.00935146	0.00691859	0.011226	0.00957941	7.64559
HSF1	0.00747751	0.0107836	0.011653	0.00873562	0.01578	0.00799075	0.0107916	0.0124572	3.71967	0.0117534	0.0117076	0.0151127	1.46303	0.00809954	0.0109483	0.0134921	6.95505	1.12531	0.0108363	0.00768115	0.00957405	0.0144127	0.00875006	0.00941561	0.0107272	0.00953615	0.0113508	0.00806448	0.00755329	0.00861899	3.3952	0.00955695	0.00976059	1.91036	0.0154681	2.19612	0.00760242	0.00898212	0.0111953	0.00822502	0.0130841	0.00886	0.00935146	0.00691859	0.011226	0.00957941	0.00863875
MRE11	0.00747751	0.0107836	0.011653	0.00873562	0.01578	0.00799075	0.0107916	0.0124572	8.68938	9.00544	9.88358	2.09009	10.1543	0.00809954	0.0109483	6.41875	10.2371	10.0918	0.0108363	0.00768115	0.00957405	0.0144127	0.00875006	0.00941561	0.0107272	0.00953615	0.0113508	0.00806448	0.00755329	0.00861899	3.91321	5.84604	9.02106	3.2369	11.6323	5.57578	0.00760242	0.00898212	0.0111953	0.00822502	0.0130841	0.00886	0.00935146	0.00691859	0.011226	0.00957941	0.00863875
PIN1	0.00747751	0.0107836	0.011653	0.00873562	0.01578	0.00799075	0.0107916	0.0124572	5.64624	1.88779	11.0333	8.57382	4.33738	0.00809954	0.0109483	10.7837	11.3878	9.38514	0.0108363	0.00768115	0.00957405	0.0144127	0.00875006	0.00941561	0.0107272	0.00953615	0.0113508	0.00806448	0.00755329	0.00861899	0.00853347	10.4914	9.06647	8.97646	8.92319	7.60571	0.00760242	0.00898212	0.0111953	0.00822502	0.0130841	0.00886	0.00935146	0.00691859	0.011226	0.00957941	0.00863875
PLK2	0.00747751	9.08107	5.91208	15.2356	13.7115	7.59559	16.1496	6.64124	0.0087923	0.0117534	0.0117076	0.0151127	0.0108176	14.6367	10.8913	0.0134921	0.00662817	0.00891117	0.0108363	14.0635	16.7807	25.9026	12.6694	10.7777	11.4232	5.39293	13.4406	14.8273	0.00755329	0.00861899	0.00853347	0.00955695	0.00976059	0.017671	0.0154681	0.0144491	0.00760242	6.70535	0.0111953	16.2611	23.3268	21.7547	7.07139	12.9609	0.011226	0.00957941	0.00863875
SMAD2	0.00747751	0.0107836	0.011653	0.00873562	0.01578	0.00799075	0.0107916	0.0124572	0.0087923	1.45574	1.10604	2.54886	0.0108176	0.00809954	0.0109483	0.0134921	1.86051	1.91197	0.0108363	0.00768115	0.00957405	0.0144127	0.00875006	0.00941561	0.0107272	0.00953615	0.0113508	0.00806448	0.00755329	0.00861899	0.00853347	0.00955695	2.42437	0.017671	2.1596	0.0144491	0.00760242	0.00898212	0.0111953	0.00822502	0.0130841	0.00886	0.00935146	0.00691859	0.011226	0.00957941	0.00863875
SMAD4	0.00747751	0.0107836	0.011653	0.00873562	0.01578	0.00799075	0.0107916	0.0124572	10.9389	4.84048	9.30695	0.0151127	2.83978	0.00809954	0.0109483	3.30145	0.00662817	4.4843	0.0108363	0.00768115	0.00957405	0.0144127	0.00875006	0.00941561	0.0107272	0.00953615	0.0113508	0.00806448	0.00755329	0.00861899	0.00853347	4.33232	7.307	3.88232	6.10404	5.13384	0.00760242	0.00898212	0.0111953	0.00822502	0.0130841	0.00886	0.00935146	0.00691859	0.011226	0.00957941	0.00863875
SMAD7	0.00747751	4.45021	4.40609	0.00873562	0.01578	0.00799075	0.0107916	0.0124572	1.50305	1.07925	0.0117076	0.0151127	0.0108176	0.00809954	5.09134	0.0134921	7.38082	1.07209	0.0108363	0.00768115	0.00957405	15.6641	5.66969	5.6079	0.0107272	1.31345	0.0113508	9.3594	5.88517	0.00861899	3.58741	2.72673	0.869122	0.017671	0.0154681	0.0144491	0.00760242	0.00898212	0.0111953	2.76483	0.0130841	0.00886	0.00935146	0.00691859	0.011226	0.00957941	0.00863875
SNF8	0.00747751	0.0107836	0.011653	0.00873562	0.01578	0.00799075	0.0107916	0.0124572	4.7701	5.19143	5.3948	7.1806	3.52466	0.00809954	0.0109483	4.7346	0.00662817	6.41316	0.0108363	0.00768115	0.00957405	0.0144127	0.00875006	0.00941561	0.0107272	0.00953615	0.0113508	0.00806448	0.00755329	0.00861899	5.77591	1.34724	4.04919	6.29175	6.30491	2.07992	0.00760242	0.00898212	7.11507	0.00822502	0.0130841	0.00886	0.00935146	0.00691859	0.011226	0.00957941	0.00863875
SP1	0.00747751	2.7249	0.011653	0.00873562	6.99917	0.00799075	0.0107916	0.0124572	0.0087923	0.0117534	0.0117076	1.42123	0.0108176	0.00809954	0.0109483	0.0134921	0.00662817	0.00891117	0.0108363	0.00768115	0.00957405	0.0144127	0.00875006	0.00941561	0.0107272	0.00953615	0.0113508	0.00806448	0.00755329	0.00861899	3.23286	0.00955695	3.10002	0.017671	0.0154681	0.0144491	0.00760242	0.00898212	0.0111953	0.00822502	0.0130841	0.00886	0.00935146	0.00691859	3.09461	0.00957941	0.00863875
TP63	0.00747751	0.0107836	0.011653	0.00873562	0.01578	0.00799075	0.0107916	0.0124572	4.84543	3.50055	3.27668	1.62677	1.60017	0.00809954	0.0109483	0.919974	2.03895	2.47747	0.0108363	0.00768115	0.00957405	0.0144127	0.00875006	0.00941561	0.0107272	0.00953615	0.0113508	0.00806448	0.00755329	0.00861899	0.00853347	2.30048	7.39534	1.17893	1.35994	0.895123	0.00760242	0.00898212	0.0111953	0.00822502	0.0130841	0.00886	0.00935146	0.00691859	0.011226	0.00957941	0.00863875

## Sheet: Table S3E
Symbol	Exp059916	Exp061176	Exp061181	Exp061185	Exp062208	Exp064852	Exp066021	Exp066027	Exp066042	Exp066046	Exp066048	Exp066049	Exp066050	Exp066051	Exp066878	Exp066880	Exp066882	Exp066883	Exp066885	Exp068735	Exp071414	Exp071415	Exp071857	Exp071858	Exp071903	Exp071904	Exp071905	Exp072372	Exp072375	Exp072377	Exp072381	Exp072767	Exp072768	Exp072769	Exp072772	Exp072773	Exp072774	Exp061173	Exp061174	Exp063152	Exp064845	Exp064846	Exp064853	Exp066038	Exp066043	Exp066044	Exp066047	Exp066052	Exp066873
ACAT2	4.5236	14.334	9.33578	4.75618	10.7519	7.53129	17.3409	11.9084	9.25863	8.71652	9.47826	9.25083	8.73487	13.0698	11.9624	5.24275	11.2122	3.75431	7.97035	4.55953	5.31718	4.85038	4.94686	2.1935	5.35837	5.02884	2.62344	18.1664	10.6391	5.2993	6.28118	7.38646	8.26507	3.08284	11.9446	4.40551	1.7414	7.69331	4.10213	7.86935	8.94056	10.9253	9.46383	8.73261	11.2407	10.8515	9.99429	3.93226	7.82827
ACLY	4.48653	3.517	1.7992	2.05331	7.29849	2.58242	3.31067	3.01036	11.8167	2.51414	9.00181	2.61329	9.38016	13.6918	6.91381	4.71382	5.411	5.09904	7.46621	1.10883	1.35775	2.48056	3.42818	15.2422	2.88045	4.57678	11.2426	27.8408	6.90066	3.26168	6.08728	17.728	22.6871	19.8287	16.3294	10.5876	11.485	7.61315	16.2772	19.0716	5.7968	1.71345	45.8238	6.4134	1.13559	3.35431	2.08401	12.4061	9.3796
ADSL	3.58781	2.30733	1.79449	2.71478	4.64051	3.42731	4.55046	4.44429	3.14426	2.71935	3.26704	2.81942	1.71862	4.44103	4.49256	4.31752	2.78312	2.92565	2.58895	3.00782	10.3197	6.21236	2.66071	4.05367	13.2054	16.1609	1.76538	2.76412	18.5795	23.0417	13.7012	4.54974	7.22845	4.57427	9.55012	2.32821	2.31816	3.53333	2.14277	3.23088	3.94594	2.56605	5.75404	1.13585	3.02895	1.39135	2.65807	4.2469	2.68064
AGA	8.41872	14.7779	25.7464	13.5477	22.4912	34.1612	6.50959	15.071	35.7294	35.4954	22.2786	29.2996	27.295	25.098	31.8661	15.2342	22.736	23.809	28.7319	23.2357	23.7465	15.2672	13.5941	14.1002	16.7205	13.8948	8.57756	4.5431	15.2713	1.45295	14.3105	13.9464	4.50043	3.27289	3.82681	11.0491	1.42189	23.927	3.90958	11.9548	61.8699	49.8136	6.59002	19.8196	22.7255	39.286	41.6103	28.2391	39.1678
CALM3	86.9739	44.6031	45.5425	25.5705	39.8721	244.722	321.507	381.003	281.943	230.321	158.762	204.896	177.538	108.397	115.181	51.9929	87.9688	132.904	540.634	92.7556	124.784	183.351	154.755	258.593	137.767	287.705	520.857	235.201	271.328	288.249	330.684	581.1	188.741	458.031	159.704	431.676	290.681	106.467	614.598	23.7091	310.617	431.579	170.648	173.564	483.394	397.693	152.174	74.9803	287.441
CLCN6	7.07686	4.90884	2.67263	1.99287	2.57762	4.05377	24.7557	5.76681	4.59201	4.17049	2.41043	4.62343	4.85423	3.55807	4.11313	6.87127	5.86014	93.0136	10.0382	2.90028	6.71691	4.54337	2.4792	0.885653	2.3364	3.25631	4.44086	2.79992	3.15532	1.38793	0.895655	1.28299	2.7023	27.7324	2.44604	38.2297	5.14906	2.49432	6.15949	6.13837	3.51691	4.62493	1.42375	3.4609	1.31151	5.10324	2.92443	4.39688	13.8339
KLF6	4.46028	6.40182	3.07498	3.45686	4.33528	3.97542	3.64636	3.51339	3.44252	3.31827	4.55182	66.9736	4.20277	2.78311	4.02651	4.65017	3.72241	3.57565	2.82143	3.74379	2.15374	2.14022	3.3558	1.80785	1.67565	12.3054	0.718926	1.65686	2.28279	1.70559	1.01335	3.88167	1.0505	4.18984	1.62313	3.31208	5.33981	3.53164	3.04766	3.43582	3.43213	3.52002	1.11909	3.35112	3.2327	3.19241	2.96338	3.11474	4.75353
CYP51A1	1.30069	3.34871	1.28282	1.9322	1.34933	0.986551	3.11295	2.59365	1.50072	2.02259	2.78716	2.24462	2.14109	3.09924	2.00724	4.33298	2.91302	2.07613	2.68638	2.74823	1.43988	2.0239	2.25517	2.04776	2.20223	3.09135	3.02596	5.29641	2.59687	1.72242	2.19082	1.17916	3.95739	3.53209	5.74322	3.17325	5.51985	2.50832	5.01555	0.989432	5.25057	5.92513	4.9307	1.76106	3.32767	1.33669	1.72333	3.41491	1.44645
DHCR7	49.8589	2.45635	2.41712	4.15804	6.85187	2.19415	10.3111	4.99634	9.95336	16.2669	2.16227	5.28267	3.95091	2.43357	11.166	8.1056	3.59515	2.88499	4.39901	5.18098	2.44468	5.4628	2.13751	8.06607	5.1584	5.21223	7.30275	4.08082	12.2054	4.67609	5.99411	7.60134	3.4564	6.36378	5.61212	12.8869	2.29458	2.85225	2.88053	7.10035	6.92535	4.59898	7.53703	3.19263	7.66176	6.59303	2.58582	4.09484	3.96979
DNAH6	3.13997	2.67687	4.67636	2.61463	3.1547	3.15267	4.59804	6.07712	3.24621	1.48265	2.40351	3.92747	3.52474	3.40295	3.59396	3.87371	4.0385	3.04997	3.71216	4.99681	5.23067	4.91245	5.70537	4.57039	7.79926	6.60708	21.4589	1.13521	3.57749	2.10583	1.26254	26.0584	1.79964	0.920103	1.21438	4.52172	1.22322	4.39136	5.43241	8.35125	4.01034	3.88628	2.78699	4.64826	5.23878	2.09032	3.52097	1.56846	3.43826
ECH1	2.96756	5.05396	1.22866	4.70779	5.18476	2.85329	24.6139	5.97704	16.2262	7.47747	7.82659	7.36211	5.46764	3.39015	4.34623	2.71232	3.04877	5.90111	4.5869	4.99616	16.5959	25.8308	19.688	16.702	24.2278	7.99837	20.7916	27.1287	40.6026	21.1673	31.4917	20.3573	37.6655	6.63977	16.6223	11.3278	11.4775	6.47958	20.116	3.40111	18.795	4.24334	20.1816	5.54046	5.38144	7.84117	6.1567	9.79842	5.42315
EIF2B1	1.49846	3.75501	11.9895	2.45134	8.80404	6.83853	6.39911	19.1249	37.6658	67.3326	19.3516	4.56156	43.4566	51.497	47.0308	25.3464	4.28236	11.2442	68.1319	15.6501	3.05118	2.41631	2.48163	2.38671	2.6769	3.32402	1.94597	5.77742	2.80758	1.38152	1.31634	1.35077	4.93258	1.35633	3.66239	2.6775	2.59312	5.76558	2.65549	22.0918	32.5575	63.0856	5.75125	47.961	18.5866	10.4669	53.7832	8.63016	46.2264
EMD	4.67687	11.5031	24.605	21.6487	8.55367	26.1139	2.95328	4.76418	20.6331	29.3869	8.73309	11.9299	20.9365	22.5638	16.4949	12.7832	26.3974	21.2563	24.3616	7.84228	31.221	16.8201	10.302	3.82713	14.3673	9.13692	5.05132	15.6778	11.7953	5.8347	9.45122	4.41446	17.2292	1.60224	11.7332	3.92458	0.936439	11.8756	11.048	10.7255	28.3947	48.5102	28.1687	13.3959	14.7703	15.4082	19.0449	17.1837	17.0489
ACSL3	1.97673	3.63893	3.85776	5.38684	5.4631	3.67716	3.49603	2.50439	12.3166	3.58162	3.84501	5.48151	3.13285	2.92351	14.8913	3.69348	3.8043	3.14307	4.228	15.459	2.27921	2.21033	1.45533	4.17865	1.4387	5.14754	7.49689	13.6639	1.71536	1.77305	3.46407	7.98059	7.85795	4.13468	5.94083	10.0754	5.11571	3.08339	12.3039	0.00760913	0.00865114	0.0106742	8.5477	0.0108455	3.48769	2.96281	2.21829	0.0114878	0.00897924
FASN	19.2494	71.9894	25.1441	30.8336	3.64006	30.9467	16.7853	10.891	4.74845	26.3035	29.0098	4.85486	24.4716	80.5052	89.2278	34.3582	38.6473	17.0682	36.8	48.0276	169.594	141.6	52.96	155.835	182.981	77.062	114.568	160.236	428.059	113.693	106.025	132.357	282.655	110.485	161.684	120.387	126.281	16.6682	86.169	3.20433	73.8539	154.443	174.93	9.39869	12.9117	44.348	5.89826	30.0083	31.623
FDPS	4.49944	5.96047	3.32283	6.02075	8.58285	4.62135	18.6172	6.99258	9.36221	4.7664	3.91829	12.9128	10.0466	4.3848	4.07745	5.4792	2.43503	25.4663	19.1787	3.76778	8.41535	14.0682	12.5664	2.54648	11.9696	15.3263	1.99841	9.45233	29.3894	8.10288	7.85085	3.77791	5.76317	2.65094	5.58247	3.12851	2.74139	9.99795	2.98887	13.7733	3.99288	10.4059	4.26665	13.9971	17.6924	3.70961	9.09616	15.2986	8.28872
FDXR	16.03	54.7978	70.1125	22.7181	19.7601	46.6436	34.7222	67.6638	13.583	19.1241	14.7532	15.0561	34.6133	51.8703	31.8566	18.2321	18.5668	12.8669	27.6945	10.6051	2.05915	2.66202	2.2735	7.29547	3.71234	2.7843	3.95745	2.44073	2.10741	3.1543	4.64183	3.38995	7.93532	4.15106	7.19628	6.83158	3.14858	60.7858	3.85785	40.1293	24.3303	101.034	2.37785	4.18421	13.973	84.2533	19.9325	43.7962	19.4122
GLO1	7.19334	10.4817	10.1738	11.9787	9.76665	14.916	10.5189	12.9265	10.3058	21.2937	19.0491	4.84141	17.3576	21.2191	18.1365	13.8249	23.1315	13.9116	15.2651	9.42562	28.7768	60.0731	76.9181	2.55377	41.5272	88.106	28.934	22.3082	45.6618	76.969	64.3761	35.0927	22.1436	15.3826	19.7311	11.6223	19.6028	16.5303	7.41194	6.99515	20.1734	19.4504	34.8144	11.9806	17.6992	12.7426	26.3752	22.4759	14.7666
GPS1	1.72804	2.76865	5.54192	3.07956	3.29677	3.66199	4.41968	7.05639	5.14635	4.28516	4.04468	3.72337	4.04203	2.65393	4.16535	3.10002	4.06519	4.42984	3.16569	2.67712	2.57634	3.09555	2.22611	1.60504	2.26808	2.27688	2.26857	6.2113	2.02544	2.25012	1.94319	2.82002	3.87285	3.92658	7.2067	2.17813	1.59002	3.2753	3.88698	7.29735	8.00305	1.352	5.66071	3.69735	4.47444	8.13024	2.94775	3.66462	2.75864
GTF2H3	8.83538	5.09316	3.33783	4.68746	6.81977	4.6801	2.14964	5.13738	2.53928	3.68221	3.22986	5.50529	2.88133	3.61521	2.15358	1.77718	5.09801	2.13677	2.45904	1.85812	1.87786	4.20198	2.07226	1.79995	2.80241	4.25287	1.7814	0.989528	2.26514	3.00769	2.70446	1.59232	0.940681	0.85407	1.07242	2.43197	2.11988	3.49042	0.0181729	0.00760913	0.00865114	2.0136	0.824082	0.0108455	3.83947	3.06623	0.00880366	0.0114878	3.00836
HMGCS1	7.27337	4.75018	5.37377	4.28892	3.18608	7.19888	8.22794	2.81957	2.28422	4.25058	3.13503	3.76793	2.9759	4.97638	3.44564	1.99106	3.1034	3.79974	4.42466	4.2487	2.72575	3.46971	1.67811	3.04588	2.24412	3.5499	3.25991	8.06074	4.68958	2.31339	1.87144	2.9263	5.9431	2.59152	5.11503	3.36141	2.44146	3.73629	3.91809	3.57126	6.06039	7.87526	3.52657	3.67143	8.72903	8.41831	3.87792	3.95262	4.38684
HSPA6	12.1451	2.81874	15.3795	21.2326	17.1514	26.0156	53.4874	19.7535	38.103	36.6755	29.8752	18.0602	20.1696	25.7142	18.1739	17.148	15.5069	28.0841	22.5004	21.7379	3.56186	4.30072	4.64467	1.94915	3.94541	3.49874	2.62476	8.17387	4.3773	4.7191	4.65862	1.90068	5.40116	1.42682	5.98241	2.86618	1.87537	13.2639	4.55606	17.4101	9.40872	28.3069	6.18292	34.1429	35.9371	33.6821	14.2766	45.5766	18.4107
IGHMBP2	2.62685	2.55119	1.9578	1.50215	3.15648	1.98583	1.99637	2.69195	1.95399	1.99505	2.65422	5.26466	3.87703	1.77	3.36683	2.4097	2.04378	2.81696	2.37671	3.33872	2.36501	2.25839	2.27006	9.01207	2.93035	4.79555	2.35735	1.2898	2.36235	2.00673	1.09882	0.910484	0.9992	1.09064	1.0107	1.40666	3.14751	0.951403	2.2263	2.43515	2.303	1.66193	0.675663	2.7914	2.70281	2.82287	2.1741	2.49042	2.29805
ILF2	8.20565	13.7117	11.95	11.5403	2.4636	11.6122	1.76181	6.43795	3.63404	2.0998	1.32244	6.78625	8.93669	8.09209	9.76383	5.7945	24.7533	11.3435	7.04099	12.6308	19.1909	14.5955	10.6269	32.369	17.8844	13.6214	66.6437	76.0468	20.6008	15.5701	11.5498	84.608	60.1696	88.8397	27.1015	58.3729	52.3917	4.22129	103.405	7.31437	19.5617	11.0761	49.7735	5.17603	2.281	2.05268	5.06607	10.2416	3.85177
EIF6	6.14065	4.95061	7.76894	5.03251	5.7131	7.20342	4.37109	4.77334	3.30259	5.30455	1.95727	4.36271	4.10097	7.51407	2.61946	2.96336	2.55819	2.81884	4.68909	3.24131	12.7541	5.74143	4.53292	3.05869	7.63038	5.71009	4.21569	7.42877	9.98949	5.41964	4.18197	4.0155	6.33636	5.97634	4.38324	2.39838	1.87363	5.41492	3.2394	3.0403	8.65341	7.34031	15.7918	4.71132	4.85694	5.80629	5.80778	5.72413	6.09927
LASP1	3.4582	3.55038	91.0986	6.59385	11.0099	3.63665	25.0567	17.7002	30.1649	89.1695	2.76021	28.8531	87.1475	17.8334	9.24806	35.8402	13.4775	14.1011	32.5016	10.4484	98.431	38.6062	48.034	30.8149	50.0612	3.93064	20.5491	14.6181	44.0606	32.1235	49.6778	51.8636	20.1853	8.47	13.5348	2.4687	9.29342	12.4783	4.50019	27.9838	21.544	24.0917	41.2683	3.98728	44.947	37.5249	24.8937	18.7252	73.806
LDLR	14.1884	5.94077	5.68377	5.19828	59.0843	6.5707	7.79095	10.4579	8.63429	10.0588	11.2126	106.305	8.6676	6.17123	16.1739	70.0268	4.55395	6.76522	6.61977	3.46702	2.90898	4.49147	2.0905	5.71003	3.87844	2.85913	3.13327	5.92695	3.13341	3.55412	2.93158	3.40772	7.22869	4.67104	6.00353	2.1218	4.92894	8.96113	3.9763	54.9099	6.61655	7.61561	3.37377	11.4911	61.4674	8.17182	12.8808	5.85432	8.66629
LSS	8.03092	8.36872	2.99751	4.81259	11.4289	8.955	11.599	7.62413	11.5157	20.4879	7.45124	1.34851	4.51782	12.7381	14.3207	15.4492	7.12214	2.58596	18.194	6.50619	4.40678	5.00823	2.65339	50.345	2.6287	2.15812	54.2197	3.72498	1.86233	4.86744	7.8149	46.8972	3.89525	27.8218	2.65415	25.2629	27.2968	23.247	30.5183	3.42238	40.5372	7.53926	5.88387	9.53585	17.034	44.791	12.8384	32.6591	11.1965
LTA4H	3.59979	2.92975	3.29692	3.46431	4.33859	6.07323	3.70339	2.34552	1.98911	2.59332	3.26967	2.4965	2.55561	6.56763	4.48673	3.23966	3.09999	2.26996	5.8271	1.87597	1.83659	2.08399	4.21832	112.345	1.83422	2.62478	83.7108	48.3852	2.79652	4.03476	1.84632	128.443	38.4027	97.3188	35.1612	80.4252	58.1694	0.00948714	79.6963	0.00760913	2.45402	4.57024	44.3368	0.0108455	0.0125231	0.0113151	0.00880366	0.0114878	0.00897924
MCM7	3.22709	4.91571	2.09752	2.25784	5.62898	1.06047	3.69993	1.52397	4.05278	2.97425	1.99929	3.60288	2.10273	1.37492	2.78699	3.58006	2.16739	4.3054	3.19238	1.13506	3.13501	6.81146	2.74389	23.8602	3.79964	2.20624	35.4335	1.05076	3.52044	4.13035	2.30616	28.6613	3.28335	29.0969	8.14616	16.2775	43.4338	9.39861	33.2365	4.67334	2.1394	1.86473	9.3093	2.65034	1.8621	1.53366	10.8109	3.77831	3.00493
CD46	11.4142	7.45113	6.89473	3.64531	11.7949	2.32536	15.4186	17.2529	14.3803	9.33011	12.8781	2.85304	6.2137	4.68687	3.62483	7.25452	2.20947	5.42485	3.67959	8.9052	3.60134	1.91204	0.821084	3.20473	3.78396	4.66804	3.00293	2.71144	2.1851	1.3059	1.74864	1.46152	1.50805	2.00123	2.28968	2.22772	2.41995	2.10337	1.71345	6.19212	1.58841	2.85387	0.862274	9.4211	8.75315	16.3149	10.1898	2.33014	2.19506
MTHFR	8.19424	5.17922	2.94034	2.88321	10.5862	2.84664	6.11109	7.40545	5.96781	5.5449	3.15721	2.22187	3.41789	3.69225	5.11277	5.65925	2.23202	3.00551	1.83942	4.25092	2.59715	2.8645	2.92532	2.3629	2.8634	3.88582	1.71396	2.99362	2.78227	4.26735	1.86936	1.25648	2.49	1.77365	2.94331	1.40377	2.13199	3.32644	1.67694	7.42812	4.48623	4.26565	2.43766	2.90897	4.50226	5.72517	3.4788	5.13595	8.01491
NUBP1	2.82787	5.02053	9.47279	7.42724	7.43749	5.70739	5.40992	13.8728	7.09412	4.7369	9.76019	9.52283	5.88761	12.8417	10.519	7.89695	5.59535	5.65584	4.71488	11.5196	3.15695	3.00594	2.45651	11.2062	3.58728	4.64284	30.0962	8.30473	1.74624	2.13825	4.64836	21.7883	9.0881	23.4508	8.90433	31.644	11.7812	5.70579	23.3975	11.3583	12.0085	8.49166	6.32952	7.68066	12.4557	7.48581	7.837	5.61191	10.773
NDUFS3	1.60791	5.0528	2.20097	2.38762	7.26781	2.68541	3.1455	2.3952	1.70788	2.13078	2.41984	2.07446	2.24365	2.13651	2.67209	2.38258	2.45017	2.13562	1.78306	1.56912	23.1273	33.8708	34.201	5.03198	26.9535	38.8602	7.96803	22.0895	40.8374	37.743	29.7475	2.958	27.878	6.45414	21.3465	4.54858	5.18661	1.24684	6.6467	7.31437	2.17688	2.15334	24.8789	2.22648	2.20208	1.84973	2.57949	2.64292	1.76443
NME3	4.73486	3.07817	11.703	13.9822	4.04999	10.8259	10.0059	20.4615	19.8441	3.32168	11.0247	11.6749	9.01813	4.87607	4.47729	26.1125	4.67575	8.07043	16.2989	13.1085	8.38798	6.33024	4.22707	6.10091	7.5389	3.77834	11.2533	1.08966	5.22426	2.53268	1.38791	17.6674	4.95695	7.93211	0.661522	8.85508	11.1709	9.04649	6.4457	18.2617	16.6188	17.7647	4.86682	13.4061	29.186	20.9105	6.23016	13.3592	4.01901
NTHL1	16.5234	6.47111	8.17694	3.24876	13.1642	21.4487	48.7954	3.31411	12.6062	4.78473	40.1	5.67611	2.55672	9.09432	2.66568	6.81361	12.3224	11.9327	4.91958	28.7279	1.78349	1.2969	3.72683	1.53509	1.19708	3.09268	1.58596	4.19967	2.40747	2.12192	3.84568	1.36546	3.47386	1.50739	1.10578	1.55208	1.75887	9.84671	2.55139	7.31437	6.63578	13.4954	2.12587	17.2895	4.32769	6.45414	35.1333	2.13639	4.99281
POLD2	5.88528	9.10215	10.8975	17.6242	3.91047	67.0621	5.42566	2.77918	5.02916	2.44016	8.41364	59.9353	3.87227	3.35959	56.5096	4.50438	74.6724	3.20618	5.76833	5.31865	0.996544	1.40948	1.91736	1.80609	1.07405	2.18195	2.08346	4.65117	1.8722	1.77066	2.77279	2.43111	4.30722	2.25067	2.73935	3.5633	1.98458	18.6859	1.23875	6.7898	42.7303	1.76858	2.99185	50.5573	46.3616	92.9641	48.1858	4.0923	2.3651
POLG	5.27231	4.72713	4.18617	8.64182	12.9817	8.24332	5.28529	3.73118	2.42232	1.96113	5.29731	1.4853	2.23216	6.79751	9.65706	5.40626	2.54792	2.6964	4.51277	5.04056	0.997226	2.38962	2.57381	4.57781	1.72877	2.80539	7.66681	1.60406	3.74595	2.80868	3.61119	13.6211	1.3317	4.64669	2.61782	10.7449	1.33429	5.09645	20.7173	6.68351	7.75587	8.03472	1.3476	2.51832	1.9112	7.07096	2.15007	5.40487	6.52904
POLR2I	18.4613	2.15907	7.86883	33.0461	52.0244	8.01863	6.4023	36.5038	47.4717	9.52209	4.09897	15.0897	6.21787	5.70149	6.21402	1.98304	6.59383	5.18611	32.2614	47.3194	2.35494	5.93301	6.03531	4.58589	3.19221	5.18167	2.01732	4.56576	7.88796	4.57094	7.32064	3.7638	2.48781	2.76487	1.5804	2.56666	2.75134	1.64091	1.71895	32.5919	9.43228	2.70859	2.20118	13.1372	1.11856	12.7362	6.23019	14.1765	8.47627
PPP2R1A	5.53341	9.46404	14.0438	12.112	5.50317	12.9043	18.8049	7.30879	15.6281	21.0588	13.0142	2.92414	16.0855	21.2421	14.7956	6.31515	12.0005	17.5261	14.643	6.07048	20.3259	22.7893	20.6054	7.33043	19.357	38.4302	9.11379	41.3661	41.38	35.3679	14.8606	17.385	31.7442	5.31488	37.6603	6.14601	4.838	16.7339	7.54635	5.59409	24.1811	17.043	27.5192	13.7769	12.9327	12.5718	17.5046	25.9754	16.7341
PSMD11	14.9907	8.04062	37.1142	28.9462	20.7992	26.9809	42.0033	28.4424	30.921	35.3726	22.0834	24.7485	20.4118	26.7568	28.9191	33.1182	27.2292	25.7727	18.6048	30.4607	13.0169	12.4978	10.7686	9.34589	10.1529	16.2891	10.3056	21.4899	14.5987	15.9454	13.5534	14.3165	22.8836	14.1215	14.3081	7.00646	10.1924	17.8705	15.7929	7.16526	33.0412	26.4911	16.9469	21.9568	25.2246	26.2055	20.6184	20.0656	21.9611
PXMP2	6.13878	4.3859	2.60495	2.16545	6.3815	4.17646	4.08838	3.4702	3.04833	7.18218	2.8215	3.32887	5.21782	4.30422	2.99763	3.33902	3.80135	3.40968	4.17698	6.95836	1.69316	2.67091	1.39354	2.15178	2.75402	3.20966	1.61961	2.00103	2.49359	1.4601	1.83421	1.41155	1.42733	2.20829	1.5525	3.09955	2.43443	3.49115	5.8728	4.39212	4.58066	4.13597	1.93689	3.94528	7.10219	2.55603	3.31984	3.1487	2.89593
RAC1	15.8935	14.0511	16.6938	12.809	12.1505	24.2613	15.431	19.2618	24.0582	35.9356	19.2376	12.3757	24.6553	40.1224	41.4154	15.542	25.2915	65.5843	36.5437	61.6273	20.2483	29.2037	10.2164	1.05628	20.9519	12.7692	3.1606	9.39023	8.57375	7.74082	6.7084	11.1024	3.73331	9.59112	5.15236	6.93256	4.24531	19.4779	11.5764	109.901	47.7795	56.4846	5.92351	26.1697	21.1209	38.897	24.1804	32.0081	31.0256
RFNG	28.1925	13.9777	8.81713	22.0515	65.4964	40.4923	19.6907	57.7056	54.6482	59.7654	55.2566	51.5677	41.7881	34.3784	25.3488	30.9431	55.7114	45.5611	55.3103	49.1132	2.09347	1.68007	3.37807	3.09281	1.88852	4.11101	2.32157	3.47025	2.74929	3.25631	3.86366	2.09098	2.00013	2.44003	2.89878	3.209	2.89058	12.8123	2.85024	30.7821	56.3926	88.9923	2.68914	33.2533	45.8396	65.477	66.0928	47.2063	62.117
RPL8	0.00869167	0.00747751	4.92891	0.011653	0.010355	0.00873562	0.01578	0.0112397	0.0178166	0.00937629	0.0120783	0.0138875	0.010537	0.0147827	0.00799075	0.00869763	0.0107916	0.0124572	0.0125509	0.0104657	2.64734	1.38377	0.0117076	0.023238	0.0177891	1.8225	10.9598	34.4873	0.00959798	0.716779	1.01913	13.5051	40.5421	3.66976	32.4255	2.96153	1.80217	0.00948714	5.83436	0.00760913	0.00865114	2.96221	35.0788	0.0108455	4.34677	0.0113151	0.00880366	0.0114878	0.00897924
RPL29	9.21972	4.23594	9.30618	1.53609	9.57019	5.61853	7.71575	14.1496	12.7045	30.7406	22.0351	14.5785	27.3665	40.3375	23.9033	11.6455	17.3213	7.38241	14.2306	9.20265	1.24976	4.30448	2.92968	4.38956	2.81381	2.18922	8.12637	1.59988	3.11625	6.42161	5.97764	13.638	4.31927	3.36879	1.93158	2.13678	3.05468	10.608	3.67174	8.80433	33.0522	51.1964	5.82115	7.36404	20.2393	58.2043	25.606	15.0004	17.9581
RPS21	3.29512	1.93426	4.5773	3.72286	3.13562	2.47935	4.01607	3.84054	13.6863	1.50976	2.23185	2.96664	2.44262	3.94685	5.19888	3.95676	4.54787	3.95718	21.8342	2.82644	5.96978	4.01041	2.45307	4.10366	4.03279	4.54731	22.5373	7.76595	14.1353	7.5679	6.53766	7.4365	9.80639	2.29084	4.87866	6.20014	4.85973	16.2528	14.1537	7.31437	5.96064	2.09662	5.22066	1.44005	2.96712	13.4383	2.12078	2.14691	14.5084
SC5D	0.00869167	2.51178	2.2247	1.98669	0.010355	1.63573	2.59414	1.76492	1.42605	2.61148	2.24655	1.86786	0.010537	2.22401	3.47904	2.00619	0.0107916	2.50038	2.02089	3.67984	0.0087923	0.0117534	0.0117076	0.023238	0.0177891	0.00953109	0.0123232	0.0138199	0.00959798	0.0113569	0.0151127	0.0108176	0.0128228	0.0205399	0.0132152	0.031284	0.0303622	1.9171	2.1599	3.10225	1.99755	1.51781	2.38668	2.02329	2.83479	1.93735	2.17898	2.45279	2.12932
ATXN2	126.873	22.4011	24.4128	141.268	68.5192	20.1695	70.3352	74.3688	55.5029	90.831	69.9092	82.3701	31.2849	26.4146	27.8938	14.602	51.9807	32.1998	26.6652	82.1125	1.63755	2.9216	1.21875	2.38182	0.919388	3.06542	2.22309	5.17796	3.08423	2.63524	2.65014	2.62031	5.47588	2.30232	5.7159	1.72644	2.61881	94.1762	1.53295	65.8421	28.8012	12.374	4.83049	53.9249	60.5315	20.2317	47.1246	21.5587	41.2692
SCD	3.74652	10.7122	2.95879	5.23938	3.76263	4.53578	5.0552	9.31582	5.22925	5.3929	1.79813	5.34888	4.62512	3.85821	14.7009	5.28589	5.04031	1.82802	4.00318	1.88761	2.44591	2.98374	3.16772	2.77808	3.58543	3.96371	3.12547	2.97892	3.63585	4.40749	3.17543	4.68245	3.28797	9.17871	2.60452	16.3681	2.92572	0.00948714	6.86972	0.00760913	2.28437	1.30505	0.00919255	0.0108455	2.51848	3.1541	10.4128	0.0114878	4.33229
SMARCC2	9.2863	10.5185	9.27334	2.5093	3.90705	9.46758	4.67554	9.14019	12.2144	11.3748	5.77205	11.2169	10.2143	1.69896	3.91011	7.8428	6.76009	4.40283	8.25058	6.03257	1.68899	2.55649	2.28166	2.98763	3.00077	3.89421	3.14651	6.72639	3.26615	1.92854	3.94451	2.52429	97.4083	3.96807	135.624	3.69398	3.11544	3.14623	1.98238	17.1351	5.29637	7.54316	16.3409	10.9026	14.7701	10.7087	6.93897	8.79379	6.39196
SNRPE	5.75533	56.0995	50.3827	32.4612	6.34842	2.51412	5.69877	2.32793	2.21945	6.59586	2.74264	6.58716	5.25343	10.0755	5.15556	1.61898	19.7	5.06125	7.80345	10.1687	40.8353	51.6971	29.4862	50.7392	45.8161	39.6105	32.3555	20.3535	41.4393	30.9656	58.693	31.8069	18.0803	19.6599	1.44632	32.0091	14.0432	59.8152	81.7626	3.21858	19.5408	14.9467	23.6667	7.46371	2.58893	5.19549	7.14996	3.86845	5.20323
SQLE	5.0975	6.00869	3.22302	12.5258	5.10331	3.31617	3.372	2.93791	4.63892	3.97341	1.38125	3.79696	5.0176	3.2836	3.88065	3.334	2.81042	25.5092	1.87808	2.57196	1.74323	1.60381	2.10617	1.60192	2.42817	3.28763	1.1746	1.2163	2.05343	3.40469	2.22286	0.813384	1.27967	1.50015	1.89805	1.05647	1.21228	4.82285	1.54904	2.8473	25.582	5.16757	1.14563	4.02959	3.13968	3.22986	3.1505	2.78873	1.59695
SREBF2	0.00869167	0.00747751	0.0107836	0.011653	4.23692	0.00873562	3.2372	4.82534	0.0178166	0.00937629	3.27436	0.0138875	0.010537	0.0147827	0.00799075	4.92762	0.0107916	0.0124572	0.0125509	0.0104657	1.8424	1.75795	0.0117076	0.023238	0.0177891	4.75702	0.0123232	0.92854	0.00959798	2.28769	5.19483	0.0108176	1.42348	0.0205399	1.87691	0.031284	0.0303622	3.4931	2.42018	8.082	2.74473	2.70225	1.05254	3.24935	3.55783	2.54087	2.25725	2.57823	2.49693
STX4	3.31526	45.2331	16.0401	56.2213	26.1908	27.4365	39.704	13.7809	4.18125	12.9896	7.98281	48.1387	10.3204	3.62168	23.9513	8.9196	6.8335	31.8541	11.8741	14.6171	31.2605	46.7337	28.9308	2.76689	39.7601	27.2968	8.65082	3.01533	23.87	27.3314	4.61467	20.0189	5.56496	21.8663	3.22798	9.9309	11.2761	9.37839	10.6943	19.0794	9.52838	10.4663	3.23649	18.1149	54.0062	9.68251	11.0886	33.3962	3.95515
TNFAIP1	8.00428	3.93521	2.78312	3.20736	4.79431	4.22578	4.07685	18.4569	5.23185	4.68372	2.07318	15.7246	4.14732	3.06714	4.75023	3.14449	5.016	4.19802	3.37295	4.48406	8.53507	4.66252	3.16363	3.60654	3.09161	5.79096	0.909044	4.76867	6.52359	2.8727	10.5986	0.549751	1.12755	2.07647	4.51159	4.52172	1.31563	6.70659	1.25907	4.32923	4.8755	4.4391	1.35724	17.8353	5.25044	3.71794	3.49072	4.15171	3.24695
TUFM	5.59813	3.84534	3.24694	4.30207	4.0044	1.72209	3.79819	3.01348	2.55498	2.10279	2.86715	2.73122	2.67768	2.48039	2.70983	4.46848	3.85234	3.75397	2.94052	4.04385	25.1045	19.9747	15.2118	45.7363	16.2122	15.9645	78.8892	39.0518	15.8069	10.6586	13.5942	83.7619	88.7472	22.011	35.6054	40.4755	29.2122	3.21398	82.0839	0.00760913	0.00865114	0.0106742	33.4745	0.0108455	0.0125231	0.0113151	4.87435	0.0114878	4.38309
UBE2G2	1.85971	4.95713	4.09701	2.08705	4.39835	9.28205	3.35385	4.43401	3.91932	4.65641	3.95692	5.47273	4.99623	3.31834	4.18783	4.66976	5.00171	12.6796	2.97116	4.69989	1.04275	2.9094	2.36889	2.51715	1.14103	2.33746	5.7016	2.71509	2.6802	4.76613	3.21642	5.19119	1.6266	2.98372	0.772098	5.41655	12.4573	8.85168	10.3137	12.1494	5.45539	4.12588	1.35463	8.48196	11.9367	3.0089	6.36543	8.40511	8.18934
UBE2I	34.9424	56.1077	54.4426	43.9758	22.6542	64.3985	29.9957	51.7689	56.6927	38.5649	49.413	36.3231	50.0633	32.0117	40.996	30.2928	56.576	45.7309	40.8895	45.6835	25.0581	27.5029	29.4641	2.60253	23.834	26.2256	29.6702	7.75146	31.861	26.7691	18.0298	35.8643	5.57501	26.5254	3.70579	20.0781	28.1133	43.0066	26.8183	105.424	52.0569	62.9918	7.66639	38.6007	32.2842	32.6534	51.4554	47.4167	41.1123
NR1H2	6.17204	0.00747751	5.93516	4.20916	7.22965	5.85355	0.01578	3.56703	6.00693	4.20756	3.69993	2.17991	3.90281	3.81473	5.61967	6.55527	6.63935	6.02056	4.77185	5.65076	0.0087923	0.0117534	0.0117076	0.023238	0.0177891	0.00953109	0.0123232	0.0138199	0.00959798	0.0113569	0.0151127	0.0108176	0.0128228	0.0205399	0.0132152	0.031284	0.0303622	5.2643	3.39972	7.31437	4.05576	5.76489	1.43378	4.59696	3.36061	6.54229	3.47202	5.88302	5.83189
HYAL3	6.93325	4.26063	4.7665	4.65824	5.03489	4.60293	3.65187	4.88521	2.53161	2.97431	4.73933	5.13879	2.63342	3.94384	2.80079	4.96725	3.8899	3.98115	3.33926	1.5707	1.88737	4.66252	2.88451	3.56891	1.10573	6.20615	1.99605	4.76867	1.24988	4.82372	2.9099	1.44553	4.63874	4.18984	4.51159	4.52172	2.33938	4.38181	4.55606	7.31437	2.99341	1.77147	4.15787	2.36643	2.13285	3.57054	4.42115	4.12493	3.07487
PLA2G6	4.68911	5.41245	4.87323	5.94889	5.4429	6.81446	4.10661	4.13396	4.11002	5.0215	3.16206	5.41631	2.87436	2.84319	3.56677	4.15887	3.50252	3.66379	3.96395	1.95812	3.15616	1.1928	1.28063	7.64062	1.33259	2.43093	10.4624	5.46179	2.18411	1.7802	2.07884	17.9348	7.88277	1.7236	14.2616	6.93437	5.95137	4.98496	3.25944	6.67918	3.54671	2.19412	5.46608	3.78209	1.40172	5.60361	1.73014	3.02825	3.53655
JRK	8.8715	4.14953	0.0107836	3.48456	0.010355	0.00873562	2.33023	2.83339	2.20031	2.60916	12.0981	2.29174	0.010537	2.43201	0.00799075	4.2219	2.10447	2.66672	6.3592	2.3244	0.0087923	0.0117534	0.0117076	0.023238	0.0177891	0.00953109	0.0123232	0.0138199	0.00959798	0.0113569	0.0151127	0.0108176	0.0128228	0.0205399	0.0132152	0.031284	0.0303622	2.74905	1.70853	2.47919	3.9027	1.78321	4.15787	2.4183	2.26655	5.34622	2.75341	3.07627	2.86507
EIF3G	6.219	3.16611	3.88947	10.3519	7.62465	3.72355	3.57482	3.11128	2.5273	3.2007	3.77213	3.75698	5.06943	3.50238	3.69582	4.17017	3.59064	3.74976	2.39069	5.78089	23.4487	44.3437	25.9916	32.5734	33.5086	28.9041	66.7065	21.1379	31.5819	38.2949	19.5247	73.4245	27.1179	64.5615	15.4295	38.4159	55.6804	7.43608	98.4284	3.86292	3.09534	3.59327	16.1492	6.30361	3.68176	1.66655	4.22826	2.86957	3.08327
TAF1C	14.7477	3.22237	1.93998	2.50316	4.34724	6.2401	6.79974	14.3183	16.5723	1.03719	5.53867	11.4473	3.38495	1.84895	2.32589	2.25265	1.99027	2.54841	1.83489	12.3022	1.38208	1.64873	0.792923	8.02721	1.53083	2.21881	1.57239	1.95917	1.69407	2.20987	2.73291	1.86919	1.52504	1.99505	2.16524	2.51514	2.29744	25.9147	1.08115	11.4251	8.05317	8.79145	4.15787	12.6385	13.7008	1.40535	5.93455	8.44183	1.91746
NFS1	3.549	3.61765	4.35638	1.78819	5.6769	3.15954	2.44916	2.1059	3.46034	3.37274	2.59573	2.82405	3.91188	6.31435	4.11298	3.92102	4.14478	6.91698	3.42896	2.53182	3.95824	2.885	4.111	2.34516	2.41093	4.93168	0.860009	6.87636	3.12828	2.05397	5.0799	2.35643	6.90858	2.18414	5.46946	1.53061	0.814345	0.00948714	0.0181729	0.00760913	0.00865114	0.0106742	3.9738	0.0108455	1.84092	2.87553	0.00880366	0.0114878	0.00897924
RABEP1	7.29935	5.1378	5.45618	4.95689	6.67445	5.22528	5.45793	9.9424	18.9257	4.39747	8.54239	5.4362	6.00405	8.38635	2.40672	5.19326	4.35869	40.5163	5.3551	3.08877	9.92995	4.29468	5.23649	3.25482	5.42259	6.16381	2.26116	4.12175	5.61508	10.2805	3.36863	1.55796	3.74183	0.965556	6.68061	1.16025	2.09362	3.97412	4.55606	7.34903	6.98058	5.72875	3.85769	4.8519	4.89262	10.1312	7.17365	4.13757	6.7516
CIAO1	2.89656	2.74935	2.70959	4.22454	4.03138	2.22265	3.33957	2.63221	2.63997	2.69064	2.04168	2.67977	2.15022	4.37117	4.93561	5.24454	3.13221	3.03194	3.02073	4.02641	3.41145	2.12552	3.58325	2.76718	4.44179	3.45154	3.75871	2.92969	3.42138	4.74359	3.86204	1.8643	2.43343	0.910213	2.37246	2.06389	1.38026	3.01249	0.726626	3.44171	3.70619	5.89235	3.14669	3.44718	5.27063	3.84303	2.88855	5.01535	2.81883
MED23	3.01311	4.89862	4.12434	2.62306	2.92217	4.5023	4.59487	2.08221	4.22686	2.63802	2.81591	3.61431	1.88033	1.86581	2.95918	1.80525	6.94935	2.33842	3.16313	3.87843	1.19795	3.09518	1.81491	1.7249	2.06141	1.76321	2.56958	0.849295	4.20045	1.51654	2.90372	2.04295	1.35321	2.09089	0.799822	2.72082	1.73862	4.67919	2.70369	4.24422	3.0543	3.00768	2.09842	1.76662	2.7868	1.80768	3.37491	3.00625	2.12929
MPDU1	4.13282	7.19656	5.95094	2.6204	6.90322	15.2084	4.37963	19.6624	5.19516	6.28395	11.977	6.13881	5.00606	6.85279	11.6413	6.24316	8.53066	7.14893	5.26562	7.66013	1.84074	3.84064	3.4291	4.10945	2.24183	3.85853	3.37601	1.83973	2.94561	3.92328	7.79599	8.16293	2.48445	6.32434	2.31954	2.4089	2.58004	12.8824	2.05253	2.51443	8.2377	9.38918	1.16685	4.42715	4.36195	12.0876	3.53621	4.56508	2.97759
VPS9D1	3.69026	3.58169	3.92112	2.25909	2.05739	3.55191	4.24074	4.14939	5.98306	4.48822	4.9987	3.64507	3.38747	4.12866	4.1147	4.35597	1.75763	6.45187	2.98371	3.42873	3.23489	2.95666	3.28314	1.00815	3.15457	3.51761	2.1286	1.28498	2.52901	2.54523	2.51731	2.49806	0.983089	1.874	1.38377	2.46071	2.07797	4.87248	2.62795	3.74777	2.41132	3.1205	0.636796	3.56056	5.56602	6.02654	5.59724	3.68006	1.59025
TTI1	3.73233	8.20719	16.9663	9.91267	7.95401	7.15839	8.39761	8.60647	3.42896	3.42403	14.6388	6.26505	9.83766	10.3364	4.79749	2.68443	6.00964	9.8317	6.15622	6.7378	4.5581	4.91029	3.70287	19.5448	1.35434	3.80452	3.80246	1.91802	3.4897	2.52676	3.77945	4.75255	5.54863	2.59749	2.04154	3.93575	3.45129	3.06435	1.58083	8.76517	4.43995	6.85447	6.26556	3.66955	9.51363	2.95659	11.556	9.14072	23.8733
AQR	3.38616	82.2021	2.84636	2.18329	4.13221	3.00545	3.11698	1.99616	2.5477	2.84059	2.72843	2.60434	2.93651	2.01049	2.74032	3.24264	2.70559	2.88472	2.6242	1.69229	8.59386	1.92818	5.84326	2.81486	4.90847	4.31577	2.07519	9.56651	2.34273	2.08673	2.40928	2.27309	9.74322	2.12859	9.92731	2.29708	2.43523	0.00948714	0.0181729	2.94818	2.27861	0.0106742	11.7005	0.0108455	0.0125231	0.0113151	0.00880366	0.0114878	0.00897924
MLEC	4.77479	3.94252	3.17002	5.00104	4.06258	5.95001	2.49312	2.19523	4.41913	1.53551	1.70538	3.96261	3.51693	1.90846	4.04965	4.70927	5.85766	4.56127	5.75267	8.18859	6.21404	5.24599	7.50593	1.37006	2.32328	5.64222	9.11485	5.19139	1.89181	3.50932	3.28249	11.6653	4.74882	8.85905	3.52789	10.3795	7.73361	3.4778	10.3508	0.00760913	1.95214	6.45107	7.7539	6.19457	0.0125231	0.0113151	0.00880366	0.0114878	0.00897924
BMS1	2.77775	3.40179	3.5758	3.05047	7.41293	3.02727	2.73477	6.3171	2.61468	2.80646	5.34549	2.15999	2.08076	2.76177	1.60723	2.07503	2.44387	3.19667	2.04433	5.15126	1.34495	1.75365	4.44094	2.09979	2.39386	3.16169	2.37312	1.3097	2.23682	3.52239	1.33643	2.20906	1.94189	2.12868	1.05783	2.15198	2.99841	3.32112	2.46076	0.00760913	0.00865114	3.6286	1.17841	4.08904	0.0125231	0.0113151	2.62518	0.0114878	0.00897924
ZBTB5	1.95214	2.3258	1.46449	1.95629	3.2534	3.34005	3.50165	2.75899	3.39777	2.86522	2.98615	3.26729	3.02752	1.53805	2.74782	2.38762	4.68037	3.22853	3.11179	1.60163	2.96678	4.57498	4.63229	4.88125	5.60903	6.15418	10.274	9.31131	4.43589	3.84761	3.82848	2.17942	1.56665	3.73994	1.83085	11.6623	4.34963	2.80402	9.71489	3.46781	4.16279	1.98459	1.08639	2.63801	2.05503	2.37774	3.3626	3.21357	2.56554
DMTF1	4.09617	3.84873	2.95218	2.79176	3.974	3.72882	2.67893	3.63028	3.394	3.37757	3.63696	3.38516	3.4849	4.05508	3.41859	3.78585	3.22372	3.92851	3.3788	2.07332	5.35831	9.83267	10.1894	2.57947	8.28427	3.76514	1.80958	1.6916	13.3676	9.04054	11.712	1.7487	1.54102	2.04931	1.49027	2.07772	2.03126	3.38499	1.27391	3.79543	1.44694	2.94786	1.13228	4.22159	3.28612	2.98411	4.77422	3.26398	3.43101
PARP2	5.62718	22.5022	2.61576	2.31684	12.0038	31.8433	3.40826	4.43437	4.50641	3.39616	2.79351	2.4185	3.66373	3.33353	1.51307	4.45275	1.93277	30.3611	2.80685	1.84068	1.50682	1.5364	1.44368	1.83985	1.25105	1.62253	2.25651	1.03418	1.59258	1.83609	2.05032	2.36688	1.15194	0.982052	1.25912	2.35563	1.09697	3.61132	1.24195	4.56214	2.69264	2.79507	0.519636	4.16414	3.00875	2.46953	3.72977	3.44686	27.8814
TSSC4	0.00869167	2.2004	0.0107836	2.36325	0.010355	3.67998	2.21045	6.18437	6.00843	2.91301	4.03857	2.52431	0.010537	0.0147827	5.3251	1.98845	0.0107916	0.0124572	0.0125509	3.14539	0.0087923	0.0117534	1.90722	0.023238	0.0177891	0.00953109	0.0123232	0.0138199	12.2782	0.0113569	0.0151127	0.0108176	2.14302	4.33582	0.0132152	0.031284	0.0303622	3.37352	0.0181729	6.91146	0.00865114	0.0106742	0.00919255	4.0108	4.77006	9.03509	6.51721	1.53786	0.00897924
PRMT5	31.2819	21.0339	17.5956	10.6519	16.9467	14.9718	17.3328	6.33311	9.87503	9.46369	15.4879	9.37902	4.19473	4.35337	9.92726	3.97776	17.1454	15.3561	7.06354	28.8441	4.33755	3.31637	1.47658	2.72818	3.96077	3.04024	3.85372	5.09772	1.51798	1.36413	2.25368	6.03349	9.74431	7.10103	8.10216	1.16665	2.33761	16.2148	9.97769	19.3806	6.57753	7.49958	6.08712	4.02373	8.387	4.37317	6.13175	10.0198	4.89948
EMG1	3.31622	4.13681	3.19024	2.27891	6.59908	2.77193	3.07658	3.25263	3.68485	4.83549	6.8541	3.07689	3.96781	3.91306	3.80994	5.84808	4.35715	3.39491	2.5683	2.41745	4.118	2.90604	1.93087	3.66558	3.0454	4.52534	2.39876	2.74655	2.75634	4.21815	2.78129	3.42689	3.35014	2.92046	4.44081	2.45378	1.85349	0.00948714	1.96157	0.00760913	3.06722	2.07002	3.25628	0.0108455	3.65017	2.35486	0.00880366	0.0114878	0.00897924
ZER1	5.56207	4.1777	18.1325	13.5472	15.6273	12.5886	5.90637	5.31391	6.00399	12.9951	1.72502	7.54312	3.77356	14.787	7.2913	4.658	4.5089	1.68617	5.18501	6.28318	4.41651	4.35288	4.16859	14.0082	4.20473	8.56131	10.2489	1.66587	3.50582	4.50519	4.34608	8.85462	1.03504	21.679	4.27288	47.8846	27.9059	26.2391	24.6432	37.5105	4.35528	4.56377	3.30914	16.667	6.39447	18.3371	10.4923	13.5375	4.47612
YKT6	199.073	398.22	346.503	329.275	106.056	181.308	72.6972	66.1581	80.182	42.5984	55.6198	68.0496	28.7103	51.3033	38.4491	82.4501	34.6085	24.3689	33.5129	260.447	3.41784	3.95111	1.24928	3.13665	2.19302	2.01568	5.41996	7.26428	3.42551	1.67179	2.3342	5.09204	4.35768	4.25667	5.8185	2.65132	4.46905	121.079	5.9805	75.3855	70.5178	63.4294	4.65764	292.293	50.1605	45.499	57.5325	74.1014	35.3994
NOXA1	4.68258	6.11771	2.47026	4.54848	5.01254	3.68249	3.16633	3.67621	4.72884	3.73696	4.60798	3.61151	3.42347	4.96694	3.19735	4.06112	4.04723	4.06675	2.24694	3.90768	1.53976	1.94184	1.75723	3.75457	2.3613	2.31929	1.37684	1.61109	0.953323	3.3561	2.7853	1.11897	0.981588	1.9588	1.12273	2.90118	3.06359	5.32347	2.04765	6.0703	2.71064	3.45885	1.31797	5.1181	5.45378	3.93184	1.99952	4.20455	3.91114
RER1	6.5557	2.75864	5.87457	10.7502	2.50223	4.35557	5.31682	3.47258	8.42849	4.76748	3.2864	2.62053	4.191	2.40959	3.20357	4.2183	4.78984	6.66257	3.56918	4.29297	3.07893	4.24519	4.19464	2.62003	3.34159	6.98824	1.53355	2.93324	2.94106	5.83389	2.88189	1.54904	3.34916	2.2983	4.1282	2.72179	2.72201	7.43472	1.89642	2.73405	4.01878	9.05578	1.5779	1.74057	10.3723	11.6771	8.2039	3.7416	9.7378
MAP4K1	6.05479	4.91937	5.76408	8.26542	7.5149	5.22833	5.00536	3.5627	2.87618	2.66917	6.95612	7.1603	2.45925	3.54128	2.54182	3.67531	3.25357	9.93402	3.69504	7.01858	1.69638	1.35725	1.15811	1.30315	1.6015	2.87888	1.74843	1.56298	1.61788	2.37281	1.91181	1.32193	0.98829	8.16458	1.40048	2.05938	2.39433	0.00948714	0.0181729	3.71656	0.00865114	0.0106742	1.43716	0.0108455	0.0125231	0.0113151	0.00880366	0.0114878	7.05292
WBP4	6.45502	4.09547	4.19218	6.5847	6.78938	6.25648	5.52981	5.92463	5.78495	6.77644	3.73408	5.20633	5.75392	7.48575	5.72925	6.48239	6.12401	3.9957	5.61427	5.25051	2.33102	2.73243	4.01372	1.75643	3.45093	8.00547	4.20963	1.24139	1.75162	3.88028	2.43661	1.3165	0.94098	1.96427	0.77856	4.52172	2.66071	2.45932	7.86035	8.00552	6.04132	5.06033	2.971	6.4301	6.22826	5.56311	7.38517	7.26843	5.86939
PHB2	10.1931	71.2424	30.3524	14.6491	5.65213	35.1103	16.3707	9.96755	11.6787	11.9365	11.3993	5.33527	17.8041	23.6742	28.8693	7.10706	30.3963	5.93153	33.1825	53.5383	33.2608	32.7025	27.3234	89.3277	33.6182	32.6325	30.988	58.1257	34.4857	62.7414	62.722	27.5536	64.8068	17.3342	58.7396	11.733	8.44623	24.9004	23.6263	10.121	53.0226	33.7052	74.673	21.4098	18.8322	19.8822	14.6683	22.4978	18.1062
EXOC3	0.00869167	0.00747751	2.20515	0.011653	0.010355	0.00873562	3.3846	0.0112397	0.0178166	0.00937629	0.0120783	0.0138875	0.010537	0.0147827	0.00799075	0.00869763	0.0107916	0.0124572	0.0125509	0.0104657	2.25971	1.92851	2.79625	2.70419	3.39904	1.9545	4.86843	6.61098	4.39634	0.0113569	2.359	3.60301	2.84954	0.0205399	2.34695	1.27783	0.0303622	2.13256	3.34382	0.00760913	0.00865114	0.0106742	7.78959	0.0108455	0.0125231	0.0113151	0.00880366	0.0114878	0.00897924
WDR37	22.387	25.8902	15.4199	19.5021	33.7865	35.6019	17.5304	36.2843	14.7888	20.3005	19.9017	5.21802	25.2026	31.8701	50.2696	30.3372	39.16	15.0652	21.3894	19.3095	2.23129	9.70272	10.229	1.59992	10.3432	1.14973	8.5045	5.50083	21.1486	8.09515	17.9124	7.68223	2.52642	1.681	3.18417	9.14425	4.25548	51.1813	2.23476	5.86813	37.711	29.5355	5.36022	15.4557	5.9306	28.4373	25.8285	38.3326	29.8089
CCT5	3.27411	3.15618	1.3649	4.2033	3.02268	3.17248	2.71392	4.73363	1.62938	2.72552	5.13238	24.8386	2.85044	2.87958	2.64476	2.43025	4.36653	3.20667	2.65754	6.39032	9.35069	6.75319	2.88554	1.36478	9.6265	24.6695	8.92485	32.1495	7.78945	10.6724	8.21357	10.0038	20.9739	4.7888	23.6541	4.00721	4.52584	2.01711	10.6388	2.23554	2.28553	1.73783	34.0847	4.96239	1.76962	3.54908	2.61573	31.853	2.16007
ATG2A	3.57509	0.00747751	0.0107836	0.011653	0.010355	0.00873562	0.01578	3.3045	0.0178166	0.00937629	0.0120783	0.0138875	0.010537	0.0147827	0.00799075	0.00869763	0.0107916	0.0124572	0.0125509	0.0104657	8.61306	9.99228	14.5815	0.023238	2.76955	13.728	2.0215	0.0138199	12.0951	9.10093	8.12684	0.702555	0.0128228	1.36961	0.0132152	2.29495	1.28756	0.00948714	0.0181729	3.08525	0.00865114	0.0106742	0.00919255	0.0108455	0.0125231	0.0113151	2.66916	0.0114878	1.76635
ZZEF1	6.51148	2.95076	3.38318	2.72243	16.9991	5.5609	3.53912	7.48007	14.9078	9.81214	9.53009	13.1842	4.20606	4.1465	5.71107	3.10835	3.05269	6.56915	7.77383	12.8072	2.9826	1.3848	5.19461	9.86069	2.74273	2.86186	9.56546	2.66933	4.18329	1.96481	2.97647	4.31516	1.59327	5.26295	2.62936	6.03018	4.94318	2.99093	8.24225	36.1769	8.98252	13.2505	3.49053	7.6586	20.5064	6.86683	12.5989	4.85661	7.50961
RRS1	3.08448	1.52128	13.3078	2.48601	8.78872	3.09829	2.98319	12.326	3.3404	2.82887	2.53561	2.8721	3.22675	3.76489	4.77706	3.22308	3.15362	3.25383	3.05681	2.69892	1.82147	0.872371	1.67455	11.1219	1.78423	2.2646	13.6605	3.49024	2.49471	1.37199	2.88656	12.6698	4.25129	13.9797	3.66144	14.9381	12.2531	3.94907	21.2889	5.87428	3.51359	9.09018	4.52292	4.02377	5.82936	6.16127	3.42918	3.05863	3.43576
DICER1	13.3884	18.4275	19.2498	18.7769	7.80168	17.552	11.1104	14.2612	10.8082	13.9069	13.8177	7.43337	12.0763	18.9301	22.1367	18.3405	24.4252	12.575	17.3329	5.95762	1.01136	1.58183	4.8145	3.57074	2.04716	2.6449	5.21103	4.26249	1.90118	6.29737	4.54762	3.42274	1.61509	4.3024	4.44192	4.51194	7.45336	12.9496	7.27868	2.6811	17.106	7.96648	2.60833	14.5877	11.6732	13.3616	11.3946	14.4548	14.9862
ABCB10	3.4005	1.78964	2.1704	2.44586	3.21784	3.61964	3.21684	3.22637	2.50607	4.21458	4.49428	3.17442	3.73089	4.81617	4.59242	4.47535	9.14754	2.32024	7.44414	5.05639	1.45278	2.45662	2.72276	2.31909	1.82816	2.80848	2.08597	0.819609	1.69274	2.37344	2.03559	1.87106	2.92186	2.57873	4.48356	1.97214	2.76718	4.65574	2.67931	7.73653	7.82951	9.63503	3.05207	3.34912	4.88023	6.51398	4.62943	6.12019	3.80733
ZMYND8	22.2707	7.18324	15.4957	21.1273	38.031	22.6316	17.3832	30.5284	22.5376	24.1347	23.7798	16.2829	23.3947	25.7093	23.163	19.2468	23.4418	23.4335	15.0943	30.1687	4.88547	2.57399	3.60708	2.31823	4.31886	3.63922	1.97431	6.59922	3.56554	3.40669	1.58297	1.99262	4.00652	2.94596	6.78337	2.24071	2.29123	24.0885	1.52871	18.9138	15.833	12.6718	7.76432	26.0903	10.4652	13.7452	21.3043	23.7133	30.6061
EDC4	2.99091	3.55359	2.33629	2.51685	2.29369	3.81915	2.8772	3.36383	2.84809	2.3065	2.76326	2.60216	2.86631	2.73581	1.95001	3.41375	2.89084	2.61088	2.64372	4.39435	2.09754	2.99305	2.26296	2.16415	0.873787	2.85939	2.26772	17.4799	1.64076	1.35462	2.3113	1.89466	15.8443	2.55342	10.8557	1.80009	1.71207	2.47711	1.60839	3.49217	2.5759	2.22387	24.2693	3.32881	2.82026	2.62272	2.8433	2.73925	2.60544
ARFIP2	0.00869167	0.00747751	2.28101	0.011653	0.010355	3.77304	2.96955	4.92394	0.0178166	0.00937629	0.0120783	0.0138875	0.010537	0.0147827	0.00799075	0.00869763	0.0107916	2.49817	3.43186	0.0104657	7.33478	8.8542	8.55544	0.023238	5.05813	7.14321	0.0123232	0.859965	4.65572	2.782	3.4799	2.12367	1.88171	0.0205399	2.06427	0.031284	0.0303622	0.00948714	0.0181729	4.25995	0.00865114	2.37709	3.05351	0.0108455	20.5313	11.0219	0.00880366	2.53347	0.00897924
TFIP11	4.08103	5.70124	4.43661	4.52492	4.82945	3.80548	3.84594	5.52383	4.5561	5.31397	4.85345	4.73043	4.23521	4.5035	4.7137	4.42296	4.54192	4.86063	3.11717	3.1272	1.29661	2.73479	2.15762	1.32081	1.3468	3.13056	2.34259	4.81918	2.45881	1.35647	1.12905	2.31157	3.04804	2.7459	3.18675	1.73245	2.98791	4.33684	4.35336	8.42578	2.81551	3.07946	3.20555	4.4834	4.86104	5.36885	5.22956	4.15546	4.10716
POLDIP2	3.43154	1.55304	8.57553	2.36146	3.02326	5.08516	3.66017	3.44581	2.00555	4.13039	2.08678	3.33775	2.35496	3.43456	1.2567	4.07992	1.40545	1.13666	2.29075	1.93143	5.38424	3.98073	7.29136	2.14999	5.00044	16.7563	3.14944	6.02655	3.63193	3.73185	3.35085	1.85568	4.43743	4.82493	9.6278	2.72111	4.35817	3.33989	5.08228	2.94224	2.84659	1.39472	3.15502	4.46743	2.00939	3.51169	2.75965	2.44353	4.61032
RSL1D1	6.57785	3.40273	2.34901	5.96292	3.52854	3.89577	5.17136	3.54994	5.62767	2.54505	3.94074	6.1913	2.21504	3.98513	2.62491	10.4015	3.53448	3.32103	4.11648	6.9641	14.4583	19.2635	11.7922	1.47044	18.2865	15.3533	2.82846	22.7142	18.9545	22.3162	11.7116	4.26377	26.2253	3.12304	19.6508	3.94066	4.9964	5.23818	10.6178	6.56599	1.98823	4.58627	28.5671	4.85668	4.97941	2.7112	2.57686	2.67431	3.1004
INTS1	2.78177	3.23308	2.34913	3.08794	10.4635	1.91356	2.341	3.3019	3.03411	2.35817	1.42391	1.56898	2.27506	6.81337	3.45208	3.43229	2.22388	3.10639	1.5943	2.21955	3.4	3.5391	2.79677	3.80055	3.14348	4.55359	4.00551	4.54269	4.24521	2.45253	3.53248	3.28001	4.35083	2.42973	3.09769	2.93769	5.92181	1.47251	5.38518	3.33457	2.13601	2.86377	3.37905	2.72406	3.18099	2.69962	2.86923	2.68112	2.45221
EIF3K	5.43615	7.03372	1.55665	3.55299	3.57244	15.2355	6.3506	3.12533	2.8095	5.63649	3.89129	7.18457	5.59707	3.63941	6.51637	4.39563	7.38316	9.2532	5.68856	3.4226	3.57059	9.86252	6.10706	3.76573	8.37817	12.5183	5.64717	9.6345	6.7057	8.11642	7.40328	2.85303	6.47847	3.70959	10.0989	4.36865	2.64953	4.4357	0.954493	10.87	3.3227	3.01287	13.2583	1.70026	4.99869	11.4989	8.03268	9.14571	2.8642
RABGEF1	7.20323	5.72814	4.34915	10.5383	15.2726	4.82176	12.3736	9.89077	14.6831	10.6154	7.18543	9.32776	10.1191	10.5459	3.64595	5.45377	3.24102	10.3072	12.9607	16.7407	1.62191	1.90659	8.99512	2.35657	3.52897	4.24935	2.5277	2.25289	2.2874	5.87479	1.60856	2.8533	1.80674	2.83162	4.84861	2.27037	1.92544	6.1491	4.15685	8.54824	5.24829	5.63862	2.64853	10.6592	11.8331	11.3133	10.2253	5.72678	8.85244
TMEM97	3.72933	4.89008	6.5361	10.0445	7.11753	5.71951	4.74882	8.90972	7.83569	5.23556	6.49682	8.10671	11.9595	5.09534	10.2425	14.1398	4.91135	11.1415	12.8827	17.36	2.00996	1.93658	3.9259	2.83727	4.25425	6.32611	3.22746	1.64282	2.94675	5.59928	1.89881	3.32067	1.71838	1.50318	1.03348	1.53227	3.37953	3.31868	11.7595	2.973	5.36986	8.82559	0.853423	7.85552	7.44225	4.35129	7.7476	8.15922	6.66901
TMEM230	4.10102	3.15469	4.20904	2.38166	4.82738	2.41997	2.01876	4.05339	4.16012	2.88112	3.6895	3.14426	2.67537	2.62113	4.0611	4.58088	4.69056	4.08121	4.31768	4.02574	1.73028	2.92949	1.99332	2.17581	3.53144	4.07063	4.29986	1.27997	2.42519	4.91817	1.78058	2.95506	2.22013	2.30139	1.29147	1.87854	2.15335	5.2215	2.66561	5.36363	3.66846	4.08354	1.25372	4.12291	1.62378	2.7878	3.90078	6.12934	4.03253
ANKRD11	3.5236	0.00747751	0.0107836	0.011653	0.010355	0.00873562	0.01578	0.0112397	0.0178166	0.00937629	4.89982	0.0138875	0.010537	0.0147827	0.00799075	3.19595	0.0107916	0.0124572	6.06571	0.0104657	1.80216	2.71184	6.8518	1.30667	3.97004	0.00953109	1.75975	1.83807	0.00959798	7.82397	6.247	2.06101	1.15263	0.0205399	1.14172	0.031284	0.0303622	3.07662	3.40973	2.77765	4.85972	5.01084	1.46785	3.16178	3.51019	3.37994	3.05482	4.73665	4.66617
UHRF1	0.00869167	0.00747751	0.0107836	0.011653	0.010355	0.00873562	1.51887	0.0112397	0.0178166	0.00937629	0.0120783	0.0138875	0.010537	0.0147827	0.00799075	0.00869763	0.0107916	3.5022	0.0125509	1.96289	0.0087923	0.0117534	2.89226	3.01561	0.0177891	3.41662	1.22103	7.24121	3.00454	0.0113569	2.33728	0.859828	7.4033	0.0205399	8.61435	0.031284	0.0303622	0.00948714	8.27706	0.00760913	0.00865114	1.75647	8.89731	0.0108455	1.50137	0.0113151	0.00880366	0.0114878	1.52199
EPN1	14.9655	5.30077	4.78454	3.32031	5.94015	5.63128	5.21447	4.18239	7.56387	5.31213	5.57303	4.17358	7.05592	4.74012	11.4728	3.62413	8.33965	2.69699	5.43153	1.97175	3.14382	3.51326	2.94785	1.70543	2.20779	4.91971	3.46421	1.0377	2.80185	2.47829	3.56932	4.47569	1.17811	1.78838	1.30596	2.59265	3.99601	6.8741	4.70216	6.97384	3.23668	3.60373	1.63397	6.96407	3.22553	7.30257	5.17858	2.9417	8.64708
EFEMP2	3.5669	1.89991	4.38457	14.1922	7.14095	6.18021	4.6854	13.8412	20.7588	9.43583	6.28283	6.79754	4.07561	2.43437	5.86688	4.33921	7.1443	14.5755	17.541	5.03686	6.61023	5.52983	3.40304	1.59822	1.15047	2.43879	1.25866	5.1635	2.09587	3.57309	5.23108	2.30722	7.20165	5.13716	5.15665	3.45905	2.14258	8.23358	2.68	7.31437	11.6906	20.3499	6.14487	21.2538	20.8162	11.6718	8.37531	8.03938	9.2191
SLC35C2	3.25177	4.61736	3.07499	3.59534	3.62838	3.90988	2.94702	3.68732	2.2909	3.04657	2.68035	2.10458	2.51101	2.99193	4.45683	3.25787	2.16296	3.00872	1.80203	2.57818	2.16412	2.58671	2.56232	1.54304	1.85709	2.67448	1.40625	2.46774	2.59202	3.38125	3.00458	2.09206	1.90027	1.61404	1.22287	4.89748	2.14276	3.11395	1.85946	6.52763	2.86459	3.08085	1.13712	2.3857	3.82429	2.75318	8.09381	2.10903	3.02031
NAA20	4.40845	4.97977	3.57307	3.19446	4.12004	4.42144	6.47893	3.52908	6.73608	3.18912	1.98481	1.64146	2.24262	2.76998	3.44928	5.25852	3.65969	5.36258	4.91648	2.87806	1.26888	5.08543	2.07735	2.2392	3.07685	6.94534	1.79816	1.04558	10.355	8.80797	12.2782	2.33439	0.933184	2.83495	0.932138	3.78399	1.54563	2.67754	2.7159	4.00531	2.03055	2.81143	0.779502	3.07959	3.08844	2.69777	2.56779	2.85113	1.24264
BET1L	5.15189	5.59053	12.7673	7.68537	7.73474	3.08964	4.48116	4.40236	5.96201	4.96648	3.57081	3.87892	3.96796	4.58488	3.25495	2.65576	4.14028	3.2279	7.02037	3.08502	1.26093	2.85614	2.16535	4.98769	2.52038	2.02686	5.26116	6.83831	4.20732	1.89718	0.777904	1.43143	4.28006	3.2661	2.31802	3.50554	2.95098	6.53968	1.84189	3.25386	7.43128	5.32775	2.82497	2.58595	10.6635	2.23927	4.21698	5.46429	4.37739
CSAD	2.91803	2.92866	4.53617	3.73483	2.80259	2.98498	19.4553	3.05453	23.5714	1.56928	7.61906	6.91558	6.07212	7.15906	4.03544	8.21519	8.51842	8.56354	8.03398	9.04318	5.44631	1.99863	9.21812	3.60543	6.38081	11.0564	5.51495	1.57109	5.1094	5.46156	3.78938	7.63862	1.63723	5.68446	1.62235	5.65873	2.69155	2.74038	1.86066	3.04015	9.0053	3.35435	1.35874	7.72556	3.77605	2.26638	10.854	9.21712	6.97209
HSD17B7	5.84886	10.6815	13.5575	8.39835	3.33769	6.65795	7.14459	8.36734	7.03529	5.20549	5.58863	7.78992	9.31925	8.90829	8.54889	5.6476	5.96324	5.17032	6.62003	9.91265	3.37455	2.67369	3.06213	4.31296	3.03596	3.66177	6.04228	2.06569	1.34921	1.734	6.20721	3.38915	1.91133	0.483484	2.2635	2.90288	5.00317	18.0463	3.52577	2.6472	7.27078	7.21995	1.66184	2.95243	8.0541	13.15	5.76427	6.21477	7.05366
TMEM14C	5.99875	10.593	9.87031	8.19439	24.1832	7.03007	8.16555	7.61274	4.11912	7.52335	3.93986	3.1563	7.06164	12.0488	3.24899	4.87569	3.3312	5.74895	2.70588	4.09459	2.53351	2.4732	3.11796	2.49703	3.28616	6.60281	1.6316	3.59526	2.07998	2.69894	2.32964	0.898824	2.1312	2.02614	13.522	2.26516	1.88807	2.67441	1.19466	5.4881	5.88866	7.86036	7.66281	6.87018	7.13523	1.16841	6.06153	5.41076	10.0418
SIRT6	1.21041	5.57888	7.9046	3.62614	3.71347	6.36945	5.1832	4.57214	3.68002	6.98022	4.31747	2.90573	7.00451	6.08343	5.98626	4.77964	6.71405	4.1509	6.65302	6.29726	1.20372	1.18283	1.65502	2.82454	1.85232	2.30488	2.24987	4.76867	4.82299	1.36086	1.77228	1.44597	4.63874	1.36367	4.51159	6.43395	1.95262	4.82566	1.68065	7.10431	5.75463	5.59335	1.28239	4.87595	4.16706	5.38774	3.73476	4.4355	3.45975
LUC7L2	27.4737	52.3974	9.30913	10.8678	11.2828	17.8125	22.8671	9.20558	16.1425	20.7155	15.7627	18.4898	13.0904	19.3594	20.2179	4.73731	16.4891	14.0469	9.38385	6.68343	12.8652	5.27339	10.5289	3.81157	4.87677	6.45008	3.73068	22.8125	15.3591	5.4779	3.03595	4.87461	22.7908	4.26346	13.0747	3.72681	3.22714	19.7906	2.48706	11.028	9.61564	29.1839	29.7125	10.2726	23.3191	31.9263	19.4957	13.5308	17.2437
RTEL1	5.09272	5.79973	2.86382	5.05602	2.96742	4.74476	4.3009	6.34108	6.78479	6.3121	4.53651	4.005	8.09571	5.92028	7.14171	8.94568	7.78395	4.15874	7.45984	5.98354	1.7588	2.25039	2.22419	1.82993	2.78041	4.31836	1.53873	1.48989	2.95568	2.67875	2.22035	0.994327	1.16233	0.852221	1.41889	1.92125	2.08113	11.1945	1.50464	2.42422	2.96641	4.35703	0.987696	9.08365	4.49319	4.01679	5.33664	5.46924	7.96929
BRWD1	0.00869167	0.00747751	2.84433	4.60334	0.010355	0.00873562	1.74918	0.0112397	0.0178166	0.00937629	0.0120783	8.29525	0.010537	0.0147827	0.00799075	0.00869763	0.0107916	0.0124572	0.0125509	0.0104657	2.8304	1.98144	2.08016	10.0409	3.20496	3.19381	0.0123232	1.71778	1.61179	4.17523	23.3524	1.43017	0.480081	0.0205399	0.681758	1.59616	0.0303622	0.00948714	0.0181729	0.00760913	0.00865114	0.0106742	0.00919255	4.47543	8.15809	0.0113151	0.00880366	3.83199	0.00897924
CYCS	7.21235	13.5582	10.7159	4.32869	15.6648	10.7735	9.47332	21.3996	14.3167	18.3251	12.2264	17.7171	13.8291	17.7927	18.8416	10.7515	5.71692	8.82047	24.5072	10.6091	42.6446	19.8982	13.8794	8.069	19.6367	4.95166	27.5633	18.0986	22.7682	16.4015	25.4118	18.6137	17.3815	8.62199	11.8424	13.1969	4.7789	14.1209	17.107	26.7471	27.2439	20.4824	22.2888	17.0319	27.0018	37.2764	18.2383	18.0342	16.6168
DPM3	24.6547	13.4809	90.5099	10.2079	12.8142	51.2297	18.5363	3.25154	59.3188	142.102	23.3887	4.86437	72.5144	16.0563	102.627	71.5498	34.7143	19.4943	76.3725	14.3438	2.06926	1.66081	2.61699	30.2147	2.08968	2.86419	14.3788	3.3913	2.04039	2.02542	1.26352	18.6532	2.01112	14.1483	2.3137	1.5217	1.76235	15.163	2.62693	4.6384	7.99499	3.19028	1.73779	26.4742	10.7514	27.2897	74.3384	13.5285	12.2769
EXOSC4	3.15644	7.34814	2.12757	2.47205	4.11494	2.83717	4.95224	2.55123	2.37919	3.70825	5.61641	2.97579	0.899466	3.12687	5.96857	3.20781	3.59072	3.87265	2.97528	3.22766	5.39747	3.38405	4.0611	2.70561	4.50324	10.7585	2.777	3.00676	2.21641	4.78713	3.22882	3.80039	2.86254	1.41612	0.471983	2.18948	4.10809	0.00948714	1.60134	4.46478	0.00865114	2.29003	3.25259	0.0108455	6.59977	1.6529	0.00880366	0.0114878	0.00897924
PIGG	3.76158	2.77044	1.4261	1.71821	3.24516	2.09025	2.32017	2.08199	2.49091	1.56387	1.93789	1.89573	2.29678	1.70872	2.71954	3.79712	1.34488	3.9373	1.22611	2.7494	1.88442	2.02448	1.47754	2.18116	2.08634	2.44389	1.832	3.43816	2.0807	1.56226	1.94199	1.83111	3.12899	3.6947	2.77819	4.28221	3.42895	3.24245	5.48198	4.19969	1.94562	1.35448	3.73126	3.22254	2.09217	1.8203	1.27945	2.63079	2.55568
YTHDF1	1.90383	16.3311	12.5049	18.173	12.459	5.10872	14.824	2.43676	2.53076	2.59132	3.80283	1.68157	1.06688	2.24937	2.8675	2.48313	9.15896	10.6861	3.161	2.42057	2.16304	1.3968	2.30432	2.50194	0.918078	3.77077	4.82683	6.11768	2.15157	4.98977	2.23073	3.63044	4.94049	1.06761	6.03043	7.01188	2.28276	4.68763	1.30136	3.83267	6.37247	3.42563	5.88017	3.84111	3.11026	2.91975	3.79019	1.80663	5.69299
EXD3	0.00869167	0.00747751	1.9008	0.011653	0.010355	48.7611	0.01578	0.0112397	7.0036	3.22561	0.0120783	0.0138875	0.010537	0.0147827	0.00799075	9.66834	5.24737	3.52338	2.69259	19.8199	3.65099	3.08685	0.0117076	1.83704	5.72228	5.30856	0.0123232	0.0138199	1.79259	0.0113569	0.0151127	0.0108176	3.54738	0.0205399	1.71908	0.031284	0.0303622	5.12078	2.72245	5.31498	2.21928	2.95415	1.88076	3.11671	2.90876	3.9069	3.46963	12.8347	4.49906
C2orf42	4.02055	3.38295	3.91887	2.94295	4.16091	2.5388	2.53743	3.52301	2.62503	1.40052	2.53799	1.61838	2.8256	2.41677	3.25041	5.33273	3.11877	2.1368	2.10625	3.33634	4.66543	5.07519	5.21094	3.70971	5.94436	14.4056	3.00211	3.0197	9.55987	8.19256	9.01599	3.86106	2.58577	2.26462	1.8409	3.03271	3.13077	3.16006	2.05769	4.08044	3.43239	2.68964	1.21383	4.01276	2.6852	2.41059	2.45568	2.072	1.59467
MRPL20	3.62556	7.31277	15.1284	11.3192	5.87003	3.09265	10.9199	11.0424	8.21701	6.49466	7.53697	5.42203	6.28039	17.9451	12.2126	2.51107	8.97307	8.39221	8.53999	17.1358	1.56507	1.56148	2.2988	2.57415	5.65867	3.07804	1.14602	0.931952	3.38688	1.61231	1.29326	2.11275	4.63874	1.17958	4.51159	1.60634	1.44115	14.6946	1.85207	6.60795	9.80411	9.17305	1.26214	7.99495	8.00608	9.98489	6.81974	11.2441	2.1464
WIPI1	0.00869167	2.46086	2.08861	0.011653	4.29161	0.00873562	0.01578	2.71757	0.0178166	1.47207	2.59288	0.0138875	2.88114	1.67029	5.0334	2.05297	3.82719	0.0124572	1.65491	0.0104657	0.0087923	0.0117534	0.0117076	2.15105	0.0177891	0.00953109	0.0123232	0.0138199	0.00959798	0.0113569	0.0151127	0.653356	0.0128228	1.31087	0.0132152	0.031284	1.16828	0.00948714	0.0181729	0.00760913	2.90558	2.03502	0.00919255	0.0108455	0.0125231	1.04222	0.00880366	1.41172	1.95829
PLEKHJ1	2.55635	2.01579	3.92245	2.83924	2.156	3.83367	7.58766	9.51792	5.47838	9.01379	6.22691	4.88212	6.02539	5.02166	6.60689	5.7966	6.48968	5.41512	4.88838	6.4695	2.75937	3.12736	4.34267	3.07917	3.5298	5.79096	3.56881	2.82614	3.19692	3.04355	2.19488	1.72767	1.47041	3.90514	1.59889	1.30276	2.05945	4.75928	2.05925	7.31437	4.86365	5.22103	0.784952	7.54104	1.80106	3.69566	2.93137	8.97727	9.11159
SMU1	4.28395	2.72685	3.80474	2.206	6.27638	2.75472	8.50388	3.5362	4.51081	2.96928	2.30994	2.74085	3.32973	3.19959	3.0553	2.37347	3.16969	3.48337	3.93234	2.47718	4.56906	2.21764	1.8148	2.93868	2.96467	2.27307	3.749	8.3678	4.25911	3.01407	3.2931	4.21707	8.36245	1.28559	9.65964	1.14464	1.78898	4.23347	5.92561	3.34356	2.55091	3.60617	8.45789	3.46901	4.1501	5.33338	4.42551	2.94925	2.62065
VPS53	0.00869167	0.00747751	0.0107836	10.5082	0.010355	0.00873562	0.01578	3.30134	31.0731	12.4493	4.14175	31.9174	0.010537	0.0147827	0.00799075	5.46517	9.89558	0.0124572	23.925	0.0104657	3.70324	0.0117534	0.0117076	6.00188	0.0177891	0.00953109	0.0123232	0.0138199	0.00959798	0.0113569	0.0151127	5.45475	2.18866	0.0205399	0.0132152	0.031284	0.0303622	7.61825	1.58907	6.03191	30.0782	24.1678	3.75701	6.43871	4.79649	14.8292	3.93407	12.2994	7.00293
PPP6R3	0.00869167	0.00747751	3.37005	0.011653	0.010355	0.00873562	11.8839	0.0112397	7.10609	3.43989	0.0120783	9.74993	4.97804	0.0147827	0.00799075	0.00869763	0.0107916	5.90717	4.80213	3.19533	3.26243	3.2336	0.0117076	0.023238	2.91363	0.00953109	0.873942	5.94924	0.00959798	0.0113569	0.0151127	1.50006	5.90251	0.0205399	9.18264	0.031284	2.38944	5.7354	1.17759	11.0806	5.15694	2.50744	7.25118	9.18178	9.13865	3.53198	5.66324	6.87178	1.87463
ZNF416	3.31092	2.17935	1.06722	2.86834	0.010355	4.69672	0.01578	5.62997	3.20573	2.7618	4.21516	2.29383	4.3869	3.72588	4.01888	3.86625	4.00428	5.09708	4.24397	0.0104657	0.0087923	0.0117534	0.0117076	0.023238	0.0177891	0.00953109	0.0123232	0.0138199	0.00959798	0.0113569	0.0151127	0.0108176	0.0128228	0.0205399	0.0132152	0.031284	0.0303622	2.88822	4.04686	5.77569	3.00269	2.80914	1.24703	1.98959	3.95812	3.77292	4.25665	3.80032	4.66036
POLR3E	2.52181	0.00747751	4.18298	0.011653	3.01121	0.00873562	29.9178	12.2072	2.63235	0.00937629	0.0120783	5.36433	2.82614	0.0147827	0.00799075	0.00869763	0.0107916	12.2394	8.69879	6.67448	1.35308	0.0117534	0.0117076	0.023238	0.0177891	0.00953109	0.0123232	1.21757	0.00959798	0.0113569	0.0151127	0.666204	0.876278	0.0205399	1.28204	0.031284	0.0303622	4.20071	2.27862	2.2823	2.44658	6.79209	0.860274	5.26913	33.6247	7.25581	11.4683	3.10995	4.97333
BBX	16.9667	4.23407	5.56366	3.9628	4.1493	5.97924	6.82106	7.02136	6.20602	3.36045	3.48438	5.66795	5.26397	3.42897	2.15606	5.78554	3.51597	5.02286	2.88136	4.52991	1.46322	1.69612	2.05129	1.96168	1.87473	2.99956	1.63469	2.51851	2.57863	2.18483	1.6428	1.34814	1.80538	8.90878	1.8358	2.11834	4.10714	2.58296	3.19287	7.3822	3.80865	4.41337	0.67166	5.52579	4.12306	2.44455	3.33364	3.13603	5.46149
TOMM22	4.4896	2.90111	5.7363	3.01156	4.34648	2.93645	3.27069	5.87321	3.52886	3.46283	5.14295	4.35628	3.2511	3.56532	4.60917	1.75965	4.13494	2.85573	3.87406	5.25117	15.458	1.50283	3.76932	10.4928	6.37325	2.41597	9.08265	4.59466	5.75883	2.9256	11.4856	7.73437	5.87529	1.09874	5.47083	4.12079	4.42759	2.8237	11.0145	6.60905	3.7147	2.97094	6.52549	2.91555	2.7256	3.93171	4.78385	3.43877	2.0736
CCDC146	4.32754	4.0682	5.61428	3.07956	3.44373	3.95201	7.03497	26.1573	12.3685	9.11669	5.07653	9.24613	8.44804	4.94529	4.36616	4.42538	6.04389	4.26323	3.68463	5.4931	6.04435	2.71482	4.15995	4.65828	3.92252	2.35289	7.40187	1.45835	2.34844	3.5172	2.8926	18.3749	5.05331	22.8585	0.740232	9.88286	4.40077	1.70785	2.44106	3.87734	3.36333	2.61734	1.02081	3.77744	3.7589	2.55079	10.1198	7.36411	2.56917
DDX55	2.49787	7.30616	1.95025	5.14357	2.81054	2.60227	2.16568	2.53463	2.58065	2.02016	2.60734	1.72821	2.41459	2.03951	3.85157	2.0339	2.21201	2.60305	2.05784	2.93203	1.60944	2.18386	3.14519	1.88592	3.39589	4.22105	1.31305	1.05467	1.92056	2.77552	2.4764	2.32262	1.18323	2.40239	1.26798	2.00453	2.23211	2.68989	0.92102	2.64529	2.09929	1.78524	1.22372	2.37542	2.13691	2.47613	2.26537	2.54396	1.53215
GATAD1	2.56715	2.98819	4.42299	2.03845	9.96647	4.19743	5.84704	11.2066	7.27895	5.06786	6.0673	7.15127	5.44577	3.8758	5.34063	4.58361	2.32342	4.47156	5.71884	5.60924	2.0522	1.47946	3.06173	3.45318	2.18294	3.94048	1.88209	4.93382	1.76534	2.3971	1.14795	2.1758	4.56914	3.04471	4.62108	2.16375	1.82263	4.1188	2.03889	2.96104	5.89307	6.34487	4.15787	1.81283	8.46225	4.84379	5.11894	2.24459	4.49304
RPRD1B	4.67108	12.3286	8.24393	10.8811	6.67276	5.41174	33.1682	4.52929	8.59097	23.5228	18.1882	5.51704	9.46127	25.9987	12.625	8.07265	14.285	8.74271	14.7881	5.64523	53.992	35.9058	27.8047	4.14305	39.4209	15.7999	5.23162	18.9845	40.6185	26.091	16.404	5.88764	24.8481	2.87655	18.3512	2.5963	4.24871	10.5332	7.35885	52.0477	20.2554	8.30605	21.019	5.42065	20.8481	37.6863	7.32405	13.8429	9.86734
RIC8A	3.22352	5.26273	3.61465	5.19006	3.81387	4.73447	4.27006	6.10826	4.39777	3.97662	3.77579	4.25558	4.44629	4.7675	4.96727	5.4536	4.08826	4.59022	3.83002	4.15464	2.25048	3.44138	3.25081	3.51843	2.74827	2.84235	4.96784	14.1909	3.26595	2.44134	3.25934	8.44353	8.60935	7.17615	5.40158	5.58556	4.99094	4.2297	7.42551	7.31437	3.89734	4.16364	15.2801	4.60774	4.05973	3.84871	4.34201	4.23409	4.32384
PLEKHG2	0.00869167	0.00747751	3.51493	0.011653	0.010355	5.97188	5.61259	5.44913	3.32005	0.00937629	0.0120783	2.5538	0.010537	0.0147827	0.00799075	0.00869763	0.0107916	0.0124572	0.0125509	0.0104657	1.18389	2.97821	2.76474	0.023238	4.71055	0.00953109	1.92243	2.40506	0.00959798	3.38567	3.08282	4.35406	0.450808	0.0205399	1.73475	0.031284	0.0303622	0.00948714	0.0181729	0.00760913	2.64552	3.34438	1.00062	0.0108455	4.74119	7.45022	0.00880366	0.0114878	0.00897924
CCDC71	0.00869167	0.00747751	0.0107836	0.011653	0.010355	0.00873562	0.01578	8.23433	7.8852	0.00937629	0.0120783	4.33294	0.010537	0.0147827	0.00799075	0.00869763	0.0107916	0.0124572	7.31162	6.85908	5.2901	215.203	0.0117076	4.29599	3.63391	333.495	0.0123232	1.98372	16.0824	2.24198	242.777	1.4657	3.03349	0.0205399	0.0132152	0.031284	0.0303622	3.48118	3.35821	3.58028	5.00595	10.8654	2.43285	3.25746	12.4176	8.36649	4.26464	5.32126	5.40627
BRD9	10.1419	5.63109	4.21852	3.55946	5.23451	3.73709	4.6617	4.05595	4.21273	4.45113	4.51746	5.84777	1.67557	6.31284	7.12172	15.876	4.33927	3.42376	2.87241	4.61348	1.74264	7.37305	2.04	2.21112	6.90217	11.6636	2.44382	2.01654	2.17422	4.09465	2.93079	1.43775	1.93653	4.07012	1.83202	3.39862	4.07357	14.1134	2.51816	7.31437	3.55574	3.52484	1.01766	4.09699	6.11344	5.71723	4.40817	1.62418	4.6182
MRPS34	4.70244	5.40153	1.91163	7.57334	3.04937	5.25807	4.25125	2.62771	11.2568	4.66145	4.60437	4.29402	5.50866	2.0759	3.43737	6.76377	4.48594	5.65017	7.66038	5.44472	2.40355	1.32791	2.1475	2.39547	2.2304	4.48497	3.01961	3.24268	1.49466	2.72339	1.20878	2.11334	3.04788	2.03055	9.25812	3.48209	2.76896	3.1243	2.91944	4.82716	5.57873	5.88839	5.45653	9.46914	2.74242	2.01807	7.65066	5.08223	5.19971
YIPF2	17.5335	8.66046	20.7527	14.8915	31.8602	17.6982	1.65313	2.5445	1.62222	12.8361	12.5652	1.7413	13.1144	19.7808	22.4317	26.3277	19.9756	3.1535	12.6515	8.4431	6.33815	2.5791	2.3852	3.55497	3.82582	4.00208	1.92699	1.34484	1.88684	3.69113	4.72504	3.24852	1.25608	0.602979	1.45394	1.89569	5.79577	31.1061	1.54312	3.67611	13.9971	12.2043	2.94224	4.87822	6.8994	17.9292	20.7955	17.0665	12.3993
GGCT	1.47482	10.6128	2.62693	2.28438	3.91653	3.35362	3.29022	3.6514	2.54493	5.09039	2.21795	3.82313	5.63825	3.95633	4.7793	30.3076	3.10322	3.21004	2.49093	1.58618	4.74871	9.88093	8.41145	1.28899	6.64833	9.71427	19.7184	9.83059	15.4999	10.9543	9.55972	19.064	12.202	9.42866	8.27621	8.27695	8.75737	17.7676	14.2025	6.66907	6.35979	5.96206	11.5121	1.87442	3.87732	5.29982	3.47016	4.11748	18.8496
RBM42	1.72804	4.38176	2.81125	6.59144	4.2573	4.02176	2.29798	4.02894	3.08831	3.20435	2.50636	2.50703	2.17886	3.16155	3.43698	2.57239	2.26411	2.39244	2.67069	3.53937	3.29807	2.53918	3.84014	1.5141	3.21601	2.14512	1.54211	6.71838	1.77191	1.20293	0.948	4.16486	5.16295	2.5066	3.85487	2.42985	2.13575	1.61227	2.61603	3.52717	6.64661	3.18429	2.68141	4.28632	3.53685	1.66109	1.46024	2.50106	2.68351
PANK3	4.06621	2.85987	3.35026	3.6008	6.36358	3.92078	3.1381	2.45332	1.74819	4.18618	3.94189	1.93224	1.9229	4.87332	3.55367	3.67669	5.17277	2.59947	2.39953	5.50814	0.964171	1.94103	2.3099	0.665462	1.69892	2.11619	1.2925	1.73036	2.15321	2.39553	2.06159	1.73456	1.51805	2.3783	1.17277	1.24561	0.812975	4.85295	2.96267	6.49972	5.35257	4.59147	1.23433	3.14323	2.72476	3.10187	3.41265	3.05482	3.4377
YRDC	4.09757	4.7585	3.86696	3.6539	3.82137	3.5654	4.30239	3.22984	3.71691	3.47407	3.59432	3.16182	3.07111	2.88657	3.96582	4.1165	3.7199	3.73105	1.98202	3.03659	1.27798	1.81202	1.19685	1.83378	1.62393	0.839027	1.83481	1.46274	1.3514	2.73232	1.86726	1.03975	0.84298	2.10835	0.564403	2.37743	3.45068	3.79114	1.74413	7.31437	3.38141	49.0955	1.09261	2.84459	3.91052	3.23759	3.50482	3.49378	3.18294
IPO4	4.87056	4.5976	3.08508	3.50634	4.21678	2.42077	1.70327	3.33796	3.49649	3.27049	2.0786	3.39338	3.47247	3.19048	4.11073	5.63992	3.51629	2.94224	2.75201	2.87591	12.0965	14.7673	6.42642	1.79128	20.1856	2.40818	2.95647	21.5737	11.1031	8.2821	3.79208	1.65327	26.5325	2.69471	22.2854	3.58463	4.07255	3.38575	3.27083	3.48585	2.86125	2.3167	29.8336	2.25978	3.676	2.63511	4.25584	3.13137	2.62854
SNIP1	1.66855	2.84834	4.58147	3.43709	4.68666	4.90252	3.00324	8.58232	5.90497	3.13801	4.53398	4.63506	3.94838	2.4286	4.5814	9.28486	5.2988	9.67956	6.20924	3.42338	2.95505	2.35009	1.56428	3.79869	2.04231	6.3988	1.34406	3.15273	4.72376	2.95605	2.13311	1.56115	2.35671	1.86209	3.50819	2.74072	3.40316	1.24816	2.51812	8.72501	6.39086	5.9	1.29245	3.08415	13.2727	1.8721	7.1146	9.27508	8.76817
MORN1	4.54598	3.41444	2.77235	3.0654	2.71259	3.11077	3.32624	25.0353	2.98282	2.96339	2.63013	2.44999	2.51263	4.16826	3.34476	3.25089	3.11855	3.07255	3.58991	7.49901	1.22371	5.10353	3.92748	3.00484	3.41473	6.30013	2.36399	2.34707	3.18405	1.26466	2.83809	2.45124	2.65292	1.84358	2.48573	2.24436	3.15725	2.86605	2.18343	7.31437	4.03286	3.7823	1.70133	3.23482	3.27404	3.25204	3.24224	3.7862	4.55051
RPF1	2.97243	5.47663	4.15427	4.26633	5.43072	3.12973	6.48815	3.29693	2.48178	3.83684	1.87335	3.71902	2.97963	6.56587	2.91442	4.20547	4.09358	4.29426	2.27965	2.94389	1.80882	2.45875	2.48957	3.20975	1.55939	3.53344	1.67509	4.58317	3.77942	1.82658	2.21843	1.91634	2.38481	1.8635	3.50322	2.77351	2.15469	0.00948714	3.15599	8.16665	2.50366	0.0106742	3.729	0.0108455	0.0125231	0.0113151	0.00880366	0.0114878	0.00897924
CYB5B	3.06573	10.8147	5.65178	4.8808	2.14021	9.62167	1.87788	6.13658	5.14135	4.54865	5.09227	9.82956	3.81535	3.70523	2.96786	4.07547	6.20406	5.35039	8.97884	6.74704	19.2568	24.6579	17.4953	3.21903	24.3937	22.2139	1.59514	7.47989	21.6356	20.0035	9.99023	3.32236	7.2917	3.43955	6.16744	3.31756	2.50064	5.69995	2.68023	2.82519	4.40862	2.5134	7.40676	7.3566	4.30779	2.95444	4.43756	6.82639	6.14737
APOLD1	136.802	71.1879	60.4889	94.377	11.4496	72.7678	8.90869	26.2944	89.1333	51.8618	106.054	65.2165	57.7216	53.2563	46.0572	45.7769	55.9896	47.2916	53.3739	95.0002	1.53768	1.75075	2.54191	1.24385	1.68291	2.0923	4.20963	1.72437	1.8129	2.27008	2.08675	1.99855	1.8194	2.47679	1.10725	3.18926	3.12985	89.9824	7.77479	38.8313	12.9558	29.2603	2.67642	119.348	65.3755	35.1813	68.0835	67.4012	54.1199
SHARPIN	0.00869167	2.99933	2.27852	0.011653	1.66985	0.00873562	4.46797	0.0112397	2.53992	0.00937629	0.0120783	7.61375	0.010537	0.0147827	0.00799075	0.00869763	0.0107916	3.3316	0.0125509	0.0104657	5.2251	0.0117534	0.0117076	0.023238	2.67072	0.00953109	0.0123232	4.97742	0.00959798	1.28571	0.0151127	0.0108176	2.65669	0.0205399	4.78861	0.031284	0.0303622	0.00948714	0.0181729	8.70078	0.00865114	13.2185	3.77765	0.0108455	0.0125231	0.0113151	0.00880366	0.0114878	0.00897924
WDR24	4.13695	4.599	4.3604	1.68494	5.37307	3.14593	2.94399	3.02643	3.06607	3.68587	3.20172	1.91401	2.10589	2.0896	3.11148	3.13538	2.74286	2.59723	3.1121	4.14473	1.52226	2.69816	3.22231	2.31402	2.68352	1.30901	1.98108	3.46019	2.15013	3.89517	2.88847	2.24961	3.2298	1.95762	2.60425	1.84033	1.98706	2.88424	2.1433	2.90278	3.54183	2.18554	3.1582	5.23869	2.80453	3.25336	9.3063	2.24153	3.0283
MAF1	6.22493	10.6286	5.9132	5.74469	4.3591	4.19887	16.2527	11.7294	10.0185	3.22112	3.17058	4.16198	7.03719	10.9433	15.3816	4.99446	9.65189	17.8385	13.3138	4.41334	3.85928	7.20814	2.84057	5.77176	7.83667	2.23984	6.77012	1.28754	2.10999	2.56331	2.94851	3.6537	1.48741	7.60196	1.58943	7.95247	7.77306	1.91477	2.29808	6.27862	11.964	6.66149	1.65191	16.5518	13.3242	10.8685	9.21112	16.1716	18.997
DCUN1D5	6.58194	14.486	1.59464	3.08547	4.59805	5.54961	2.23567	7.29893	3.62949	6.53599	4.43324	4.63678	6.73892	5.90481	19.5374	10.0673	7.73128	6.90375	6.04601	4.8546	1.95989	1.94126	2.69978	1.85727	1.30594	2.72936	1.93107	0.843226	1.61789	3.00272	1.91649	1.1281	9.92126	1.98667	0.672909	1.38415	2.17432	4.46788	2.50103	7.31437	17.8114	14.3045	2.34714	3.15945	6.62655	3.9532	6.08774	19.0793	7.15267
PSMG3	3.68395	6.1297	5.41493	4.22096	2.37782	4.68366	4.49158	8.98917	5.29894	3.26932	1.37845	4.46449	8.9507	4.92324	4.49444	4.96227	4.14261	4.68901	1.81063	6.83971	2.17653	2.78564	3.33779	2.46157	3.74729	3.6173	2.05458	1.51889	2.74655	42.9779	1.60879	2.81391	1.08467	1.9502	1.83631	2.0644	2.64462	3.22316	1.23395	34.0903	5.99756	2.40128	4.15787	3.37685	2.76199	2.99781	1.87666	1.90106	2.99619
YIPF4	3.04024	3.40084	2.25968	3.49422	6.19676	3.21246	3.75954	5.29762	3.48658	3.12879	3.71009	2.71036	2.38083	4.58304	2.99808	2.79831	2.89628	2.65251	3.01551	2.25254	2.26923	3.35034	30.4744	1.27123	2.49152	2.30503	4.20963	4.12673	43.3089	5.99114	25.1286	3.88167	4.42362	3.9984	4.51159	2.13492	1.60821	5.21416	2.57086	5.39113	4.82017	3.71892	2.88411	1.69547	3.76753	3.47182	2.52122	2.8908	2.40069
MASTL	0.00869167	0.00747751	0.0107836	4.06752	0.010355	0.00873562	3.41967	2.38273	0.0178166	0.00937629	0.0120783	3.058	0.010537	0.0147827	0.00799075	0.00869763	0.0107916	0.0124572	0.0125509	0.0104657	1.84288	0.0117534	0.0117076	0.023238	0.0177891	0.00953109	0.0123232	0.0138199	0.00959798	0.0113569	0.0151127	0.973995	0.0128228	0.0205399	0.0132152	2.47856	0.0303622	0.00948714	0.0181729	0.00760913	6.4671	2.82963	0.00919255	0.0108455	0.0125231	2.47429	0.00880366	0.0114878	0.00897924
FAM207A	0.00869167	0.00747751	5.40875	0.011653	0.010355	0.00873562	0.01578	2.10737	0.0178166	3.12176	2.08809	0.0138875	0.010537	0.0147827	0.00799075	0.00869763	1.12073	0.0124572	0.0125509	4.23724	1.30634	6.7249	3.90894	0.023238	6.20628	0.00953109	0.0123232	1.00096	0.00959798	0.0113569	0.0151127	0.0108176	0.0128228	0.0205399	0.0132152	2.16035	1.16615	2.91893	1.39184	3.53196	1.74177	2.87445	0.967709	2.20138	2.91501	2.96212	2.18882	2.65524	1.5019
EAF1	2.87943	4.66022	6.00897	3.89652	4.84106	14.26	13.6289	8.59878	9.46341	7.31353	6.24198	8.11485	6.07602	5.01627	7.09548	7.13892	1.88679	7.18586	10.9004	5.79539	2.42626	3.03032	3.66741	1.39551	1.98702	3.94697	1.65316	1.90435	3.70805	1.70514	2.81005	1.37775	4.03652	1.77251	2.02585	1.94309	1.68944	3.41935	1.1051	11.2946	3.09977	23.1118	1.61911	8.20572	14.2513	20.8691	6.47427	8.48393	8.66574
RHOT2	39.6894	10.5684	4.28274	7.80822	22.1312	8.9762	13.3875	12.8823	6.56344	16.9824	9.92824	18.7149	9.98756	6.64135	8.28751	8.5853	5.08569	2.40889	6.28653	12.1775	5.63012	8.87941	4.80302	1.79154	6.01423	2.26377	3.09304	8.02952	4.35335	6.08753	5.92887	3.9429	7.34627	3.44275	6.60339	4.26475	3.89433	17.261	5.22625	11.7327	3.47929	2.32468	7.83338	9.16626	12.4039	10.5402	10.4152	2.33016	4.2559
TICRR	1.93747	3.14386	2.46694	1.75493	1.58746	2.96798	2.36187	2.26216	3.65132	4.80338	2.21344	3.72607	3.88863	1.90741	2.88897	1.85503	1.44774	2.53099	2.62918	2.06232	3.9818	1.70654	5.12928	1.02842	2.40359	33.2262	4.20963	1.46053	2.40566	3.39309	2.29297	3.88167	1.8753	4.18984	4.51159	4.52172	4.48646	2.65798	2.62337	5.85028	3.27277	3.09821	1.01929	3.41655	3.23262	69.9467	2.80627	2.77482	8.6014
IFT20	3.36889	4.59653	4.33206	3.63264	2.6872	7.71197	5.29571	8.67765	5.82032	5.62409	2.08602	3.81448	3.05888	2.52906	3.88121	3.91981	8.76679	2.22285	3.56201	5.71476	3.98098	5.01682	4.62239	3.44539	5.96172	4.33231	1.69853	3.69543	4.22155	5.84226	1.38512	1.35002	2.93384	0.927663	1.25405	2.16793	1.8031	9.52774	1.35886	9.27817	7.66577	1.94552	2.84965	4.41838	6.34662	5.28832	6.14755	5.22596	8.103
TRIM41	3.73099	4.22424	3.3137	5.40896	4.67374	5.55024	5.9382	4.56675	2.65768	2.56225	4.55269	3.75962	6.88518	5.62783	5.16818	5.02594	4.5903	5.72123	3.7708	3.41457	9.18203	1.74273	4.35945	1.92283	1.60468	2.5838	2.71336	2.01788	4.64545	2.73714	1.84558	3.68178	1.50647	2.42372	1.86924	1.8245	2.52443	6.56453	0.0181729	0.00760913	5.7764	0.0106742	0.00919255	4.57278	5.15334	0.0113151	0.00880366	0.0114878	0.00897924
TMEM259	3.41823	3.90569	3.35389	2.13217	4.27947	5.42634	9.7321	5.40776	8.53484	5.65637	1.76249	11.2849	1.39283	1.01118	3.05306	3.1629	5.63507	3.10912	2.58185	3.98809	9.19149	16.1808	15.4783	2.64624	19.828	28.3761	3.97962	5.44661	16.0382	21.1998	3.29295	1.25831	5.63287	2.77284	7.01623	2.03112	3.45708	3.01629	2.21256	6.6043	2.56123	3.00205	4.83527	9.09219	7.98442	2.7475	9.1103	4.57572	1.48648
ZNF276	4.69947	3.93884	3.21362	5.24923	3.15229	2.40789	4.13974	5.41236	2.26246	2.21418	2.96985	2.56556	2.87751	2.66254	14.1729	23.7352	2.58375	2.57541	3.52722	1.81653	2.22197	1.83204	2.7311	2.39429	2.37049	2.06245	2.88901	1.16565	4.29541	3.0284	2.68357	3.40276	0.747694	3.8242	1.10106	2.84263	3.03829	0.00948714	0.0181729	42.8713	0.00865114	3.85231	0.902156	0.0108455	24.8955	0.0113151	0.00880366	0.0114878	0.00897924
ZBED9	0.00869167	0.00747751	0.0107836	2.73091	3.33717	0.00873562	0.01578	4.90238	10.6353	2.10964	4.19364	4.68806	17.5602	0.0147827	0.00799075	5.27268	2.73183	0.0124572	31.882	12.0859	0.0087923	0.0117534	0.0117076	3.01949	0.0177891	0.00953109	0.0123232	0.0138199	0.00959798	0.0113569	0.0151127	0.0108176	0.0128228	0.0205399	0.0132152	0.031284	0.0303622	4.05897	2.12795	2.31371	10.6362	2.13891	1.17391	10.977	4.0032	2.84654	22.2156	3.66317	1.1331
OVCA2	3.65115	2.72936	3.34572	4.53902	1.66414	3.46838	3.70429	2.6699	3.43571	4.62999	3.6588	3.52279	3.49062	4.90537	5.42602	4.1461	3.39049	4.73586	3.01643	5.26124	1.68509	2.03572	2.78988	4.83689	2.43207	3.36221	3.88607	2.99605	2.80446	2.83851	2.87072	2.57659	2.58478	1.51913	1.27375	1.865	4.68628	2.86662	4.82697	5.73412	3.67994	4.08053	3.31344	3.73691	3.84887	3.43923	2.85434	5.4493	2.09092
C1orf122	1.68721	9.43269	5.76679	4.03225	3.09268	1.93974	3.85078	4.59174	4.69322	4.18741	4.61054	3.09394	7.55816	2.39018	2.9129	5.07411	1.89182	3.65158	11.2818	10.6073	3.20554	1.87574	2.88102	2.55851	2.27332	2.89525	1.90132	0.706863	3.77334	1.8513	3.4399	1.26345	1.21506	0.889884	4.00662	1.84375	1.7153	2.9677	3.72198	3.83615	11.5768	9.81043	1.77395	5.5692	2.2476	2.89717	3.53099	5.59229	4.58008
NUDT16	5.4824	3.83373	8.58799	4.85063	5.60996	8.04387	9.26856	4.94315	6.65042	5.4958	6.42455	3.08589	5.44861	8.65498	4.8389	5.62988	8.66884	6.95029	7.442	6.14279	3.20273	2.0614	2.16763	16.268	2.5286	3.44709	15.0478	7.22149	2.8613	2.00445	2.46698	13.9752	6.49892	10.3133	7.42293	1.66104	12.6991	4.81515	17.2494	7.31437	11.8921	8.0022	4.59706	4.82272	3.55591	7.28478	5.62676	7.58066	7.15642
NCOA7	4.9069	3.54125	5.91886	4.08642	4.53505	10.9214	18.1987	5.3246	1.79639	3.92741	2.84601	5.30986	2.23449	3.85942	2.88602	5.39636	4.36863	3.83942	5.23455	10.9144	7.66395	13.7092	19.292	2.63587	9.18783	9.63206	2.66449	6.16385	11.7605	19.3327	5.15545	1.93109	3.40793	2.9241	0.904392	3.92484	3.20741	1.61882	2.67468	0.00760913	0.00865114	0.0106742	1.25326	0.0108455	0.0125231	0.0113151	2.86801	0.0114878	0.00897924
SAMD10	2.49565	0.00747751	3.59205	0.011653	5.74116	3.94068	6.25017	9.11495	5.89932	7.63956	5.58562	7.47752	6.75769	2.9254	9.6879	5.16009	16.3588	4.19366	5.46224	6.78906	0.0087923	0.0117534	0.0117076	0.023238	0.0177891	0.00953109	0.0123232	0.0138199	0.00959798	0.0113569	0.0151127	0.0108176	0.0128228	0.0205399	0.0132152	0.031284	0.0303622	12.8622	4.55606	6.98639	9.20761	14.6335	2.41102	4.03085	4.74325	4.77575	9.86655	4.89398	6.68746
ROMO1	18.0501	15.5658	15.4384	7.87779	14.9224	13.5472	10.982	11.7623	16.991	12.1306	8.71408	10.9806	13.451	15.7854	14.1091	20.5666	14.7031	20.5856	10.0443	7.64611	14.6506	16.6598	15.3691	2.48518	20.3653	10.0013	2.49073	1.08543	14.7438	11.2616	11.9704	1.77125	1.74538	1.97585	1.32052	1.7116	4.63045	17.3239	1.92638	12.5127	8.65322	11.7559	1.53687	9.61802	8.59046	8.51621	13.6128	9.89545	19.0391
C8orf37	4.96858	4.46162	4.49503	5.27403	6.9782	3.99652	5.31838	2.25549	7.34148	5.84821	7.8208	4.15158	4.65373	3.11858	6.88161	5.11362	5.22257	2.12211	4.65237	6.56788	2.40995	1.60138	1.99555	1.40812	1.94332	3.27834	3.85375	2.12693	1.55643	1.90182	2.45616	1.83519	1.59118	2.28685	1.28208	3.02236	3.02292	8.59861	4.69469	8.66799	5.40413	6.02559	1.3949	2.63883	2.91363	3.91818	5.4827	7.31647	5.51508
ADAL	6.76193	9.14502	10.1919	7.96299	5.54299	3.24086	15.6961	11.7407	8.76302	6.50256	7.51356	2.79679	6.40143	3.44986	3.47847	11.4041	7.19472	5.78715	5.29564	5.97526	40.0596	47.1906	59.8002	6.72047	76.9732	38.7581	7.58644	1.03871	15.4241	29.1599	22.4442	9.27845	5.13425	1.03306	0.630436	6.45106	3.43057	13.1753	6.87691	7.42882	2.48955	8.39561	2.27387	5.80802	23.6229	13.5209	16.0825	5.5169	11.2094
ZNF721	7.06267	6.14387	8.73528	6.63464	5.25289	2.67868	6.90943	15.7414	16.2042	7.37223	6.67915	5.96001	5.89844	4.15167	8.85151	4.51547	4.61106	4.08112	3.94704	7.46339	1.84818	2.32555	2.27136	1.44564	2.05132	2.40615	3.15254	1.79624	2.93938	2.36067	1.90645	2.65308	1.50626	3.60056	1.65835	4.86642	3.44695	6.02714	2.94963	11.7723	3.64029	4.78906	0.955423	6.288	7.71196	9.25293	5.54566	6.83054	2.0685
ANKRD24	0.00869167	0.00747751	12.4728	0.011653	0.010355	3.2154	0.01578	0.0112397	0.0178166	0.00937629	0.0120783	0.0138875	0.010537	4.10123	0.00799075	0.00869763	0.0107916	0.0124572	0.0125509	0.0104657	0.0087923	0.0117534	1.33475	1.07053	0.0177891	8.94943	1.84036	2.74113	1.94282	9.81219	10.6864	1.44632	1.79161	1.6195	2.45095	2.46965	2.61603	2.73133	2.74317	4.07601	1.13708	2.22475	0.815491	2.10928	3.81846	2.8071	2.65127	3.03239	4.26228
MRPL21	0.00869167	10.0881	3.19566	2.9798	0.010355	0.00873562	0.01578	0.0112397	0.0178166	0.00937629	2.12723	0.0138875	2.42006	0.0147827	0.00799075	0.00869763	0.0107916	0.0124572	0.0125509	0.0104657	0.0087923	1.03012	8.3326	0.023238	2.11694	3.92392	1.44615	1.45383	1.41004	3.08333	2.22693	0.0108176	0.868616	0.0205399	4.60177	1.55242	1.19267	0.00948714	3.00076	0.00760913	0.00865114	0.0106742	0.673844	2.84492	0.0125231	0.0113151	2.81987	0.0114878	4.01248
ZNF485	0.00869167	0.00747751	3.59025	0.011653	6.19298	5.65377	4.74565	6.00531	0.0178166	4.61926	6.85912	1.70487	0.010537	5.43672	4.89222	4.23694	0.0107916	0.0124572	0.0125509	3.88381	0.0087923	0.0117534	0.0117076	0.023238	0.0177891	0.00953109	0.0123232	0.0138199	0.00959798	0.0113569	0.0151127	0.0108176	0.0128228	0.0205399	0.0132152	0.031284	0.0303622	7.43385	0.0181729	0.00760913	2.11437	4.58936	0.00919255	0.0108455	0.0125231	3.14505	2.70103	0.0114878	0.00897924
C6orf223	0.00869167	0.00747751	4.88341	1.38327	0.010355	2.18968	0.01578	3.03232	4.58733	6.48078	5.8557	0.0138875	8.19878	0.0147827	2.2696	4.39146	4.9768	7.85584	1.3056	0.0104657	0.0087923	0.0117534	0.0117076	5.21956	0.0177891	0.00953109	0.0123232	1.4057	0.00959798	0.0113569	0.0151127	0.0108176	3.18635	0.0205399	2.00181	0.031284	0.0303622	1.0348	2.44595	6.34215	8.98847	5.22554	1.52901	2.9746	2.67497	6.74123	4.28656	7.43551	5.1847
BRWD3	0.00869167	0.00747751	0.0107836	1.74104	0.010355	0.00873562	0.01578	0.0112397	0.0178166	0.00937629	0.0120783	0.0138875	0.010537	0.0147827	0.00799075	0.00869763	0.0107916	0.0124572	0.0125509	0.0104657	3.88853	7.67262	4.25265	11.5657	7.26183	1.30601	0.0123232	1.43596	3.57522	1.85544	0.0151127	16.3374	0.657461	1.58297	0.0132152	0.031284	0.0303622	0.00948714	5.31398	0.00760913	0.00865114	0.0106742	0.00919255	0.0108455	0.0125231	0.0113151	0.00880366	0.0114878	0.00897924
TMEM256	10.0428	5.79328	14.5618	18.5767	19.6324	10.8956	14.6099	13.8391	5.81831	2.27363	6.66865	9.68176	7.58593	3.66695	5.86495	2.63802	5.29015	11.013	7.62212	27.5023	19.1348	18.9348	12.0317	3.77804	16.9729	17.0086	3.54947	2.20866	13.2653	10.9416	18.3856	6.53963	1.95796	4.43629	2.48669	6.17585	7.54801	19.3792	2.55139	7.31437	5.3584	9.44843	1.81878	4.48104	6.12852	5.66867	14.0803	5.65032	4.08136
PCSK9	3.66564	5.19064	2.24682	2.49917	2.6419	2.39517	5.2893	3.89127	2.66036	3.13234	2.80842	2.86301	5.64919	3.0467	4.36357	3.96469	3.02327	1.67358	2.23257	2.97854	4.08792	3.97964	4.75485	3.41025	5.12875	3.68159	1.17002	2.87158	2.98122	4.06402	4.52364	1.08031	7.25806	1.57796	12.6299	2.44632	2.31763	2.64549	1.1435	3.71082	2.40847	2.10081	1.70568	3.62134	2.9424	2.10633	2.33252	3.13047	4.87415
FBXO43	5.81965	6.00603	6.6767	10.1395	1.72603	10.3166	20.5732	12.1154	7.45803	8.97985	13.9536	6.31368	6.02675	7.13296	8.29465	10.2888	3.78198	4.28067	2.57242	6.58934	1.94397	4.38815	4.04487	1.95423	2.59952	3.71359	2.63143	1.77375	2.61776	3.55048	2.84102	1.07328	1.60217	1.11438	0.97458	1.76094	4.48646	7.94252	2.61761	7.31437	2.77556	4.28665	1.01017	8.89858	3.06375	4.38873	2.13375	3.17848	14.7442
MMAB	4.55171	11.2802	12.611	9.34985	3.14902	5.38221	4.37674	3.60076	10.2258	3.94866	3.84829	1.88511	4.52029	11.6732	10.9301	4.67461	12.6245	7.75198	10.8169	5.1569	45.0617	30.7235	28.1726	24.5859	34.973	5.88213	25.2304	3.96684	26.3574	35.4761	25.2213	29.7538	1.52441	23.5168	3.36756	31.1523	24.5981	4.82741	28.8652	7.31437	14.9849	22.3268	1.30919	8.8632	4.97178	7.16448	4.06853	14.2169	2.47714
JMJD8	6.73572	5.41275	8.47744	5.40503	3.18238	8.66597	12.4113	6.84817	7.52994	6.29837	11.2013	8.55188	8.75124	5.55035	11.9449	7.32616	6.7956	8.67921	7.48923	6.943	1.57852	1.58851	1.50752	2.02698	2.13835	3.12995	4.20963	1.25613	4.88699	2.84176	2.13152	0.850979	1.02769	4.18984	1.34075	4.52172	4.48646	8.10326	5.96929	8.01806	8.83312	6.12298	0.920839	6.94822	6.98688	5.65527	3.91242	8.65203	7.894
SKA2	5.43833	5.00463	3.2928	4.94657	7.83267	4.01986	10.5895	5.16228	7.45148	5.46366	6.65415	7.20031	7.17823	4.27571	3.5114	4.22425	1.7606	6.09128	23.9709	3.90856	3.03047	1.45459	1.99696	9.33896	3.11433	5.79096	4.20963	2.08988	2.18434	1.37757	1.55897	1.65983	4.63874	1.01814	1.07206	2.25577	6.6039	5.35494	3.1072	5.40453	7.08842	3.60371	0.949334	14.8708	18.6076	4.08395	7.75244	11.8849	10.8022
NDUFS7	0.00869167	0.00747751	0.0107836	0.011653	0.010355	0.00873562	9.99867	1.81933	0.0178166	0.00937629	0.0120783	0.0138875	0.010537	0.0147827	0.00799075	0.00869763	0.0107916	0.0124572	0.0125509	0.0104657	4.51657	1.24484	0.0117076	12.172	2.13148	3.1507	10.4733	1.41223	2.75027	1.91448	0.0151127	6.17627	1.43383	2.36649	1.18667	2.23927	3.64697	0.00948714	14.2609	7.84468	0.00865114	0.0106742	1.62821	0.0108455	5.9897	1.78767	0.00880366	0.0114878	0.00897924
BLOC1S3	7.66306	13.7471	3.08574	10.7833	9.12702	1.36659	5.74625	37.3101	16.654	11.5439	8.98277	3.33121	6.30813	12.5164	5.6471	7.62924	6.67211	7.05744	27.3088	11.1355	2.64242	5.49851	2.13201	1.5929	4.93896	6.15884	1.70395	3.89873	9.06512	11.3419	5.42364	1.60218	2.76836	2.04164	1.21471	1.98834	2.93147	7.70201	1.85157	3.43342	35.4773	48.5569	2.93069	7.06885	23.2973	33.5132	14.4014	10.8207	7.88019
SLC35E2B	0.00869167	0.00747751	4.51281	0.011653	0.010355	2.21288	0.01578	0.0112397	0.0178166	0.00937629	0.0120783	0.0138875	0.010537	0.0147827	0.00799075	0.00869763	4.4826	3.29568	2.70788	1.70955	0.0087923	0.0117534	4.12104	6.24881	6.30287	12.1409	9.48501	5.13103	9.84944	0.0113569	0.0151127	1.11803	0.0128228	16.6747	1.95147	36.3251	3.0202	0.00948714	0.0181729	0.00760913	2.82493	2.35192	0.00919255	1.74872	0.0125231	0.0113151	0.00880366	0.0114878	0.00897924
ISY1-RAB43	2.56376	4.38893	11.1789	4.30482	6.43406	7.70912	16.1848	21.7038	14.2231	10.7688	10.5508	15.894	6.79067	5.29154	5.32592	2.54511	2.85477	6.15003	15.3458	3.0441	10.0112	3.89676	3.41374	3.52332	6.95284	2.41214	1.587	1.32555	7.32778	4.8709	7.6628	2.51126	2.42327	2.98205	2.24791	2.15426	3.04155	9.96263	1.53084	20.0978	11.6389	16.595	6.52639	5.10574	16.9759	18.7482	9.37034	9.94306	7.63584
ACSS2	2.02861	2.284	2.63115	3.06009	6.46464	3.07689	2.69707	2.78855	2.51403	2.12574	1.98412	2.36995	3.0039	3.75515	3.43059	3.87368	3.74051	2.11682	2.38274	2.39877	1.97081	2.88307	2.75343	1.55406	2.08045	6.84866	1.56395	5.18523	2.40981	3.94028	5.09362	0.950021	3.21252	0.947028	3.17327	1.83283	1.45288	0.00948714	1.5062	0.00760913	0.00865114	2.05463	5.02034	0.0108455	2.11809	0.0113151	0.00880366	0.0114878	0.00897924
ADGRF3	0.00869167	0.00747751	0.0107836	0.011653	0.010355	0.00873562	0.01578	0.0112397	0.0178166	0.00937629	0.0120783	0.0138875	0.010537	0.0147827	0.00799075	0.00869763	0.0107916	0.0124572	0.0125509	0.0104657	2.09515	3.04846	5.30475	0.023238	3.98581	7.55958	0.0123232	0.0138199	7.00227	4.20246	0.0151127	0.0108176	0.0128228	0.0205399	0.0132152	0.031284	0.0303622	0.00948714	0.0181729	0.00760913	0.00865114	0.0106742	0.00919255	0.0108455	0.0125231	0.0113151	0.00880366	0.0114878	0.00897924
ALG10	0.00869167	0.00747751	0.0107836	0.011653	0.010355	0.00873562	0.01578	0.0112397	0.0178166	0.00937629	0.0120783	0.0138875	0.010537	0.0147827	0.00799075	0.00869763	0.0107916	0.0124572	0.0125509	0.0104657	0.0087923	0.0117534	0.0117076	2.54926	0.0177891	0.00953109	1.64963	0.718085	0.00959798	0.0113569	0.0151127	0.77678	5.55555	2.73428	0.85023	0.031284	3.09782	0.00948714	3.34166	0.00760913	0.00865114	0.0106742	0.716032	0.0108455	0.0125231	0.0113151	0.00880366	0.0114878	0.00897924
ALKBH3	0.00869167	0.00747751	0.0107836	0.011653	0.010355	0.00873562	0.01578	0.0112397	0.0178166	0.00937629	0.0120783	0.0138875	0.010537	0.0147827	0.00799075	0.00869763	0.0107916	0.0124572	0.0125509	0.0104657	1.83564	1.77195	1.80758	2.93874	1.7026	0.00953109	1.12684	0.0138199	1.54371	2.84748	2.47083	1.11058	0.0128228	1.44849	0.0132152	2.02548	2.55828	0.00948714	2.37662	0.00760913	0.00865114	0.0106742	0.00919255	0.0108455	0.0125231	0.0113151	0.00880366	0.0114878	0.00897924
ALOXE3	0.00869167	0.00747751	0.0107836	0.011653	0.010355	0.00873562	0.01578	0.0112397	0.0178166	0.00937629	0.0120783	0.0138875	0.010537	0.0147827	0.00799075	0.00869763	0.0107916	0.0124572	0.0125509	0.0104657	0.6448	2.31779	2.74764	0.834836	0.0177891	0.00953109	1.13331	0.0138199	0.00959798	1.96355	2.60674	1.00371	0.0128228	1.44073	0.0132152	1.42349	1.18176	0.00948714	1.52149	0.00760913	0.00865114	0.0106742	0.00919255	0.0108455	0.0125231	0.0113151	0.00880366	0.0114878	0.00897924
AP4M1	1.83894	3.14718	4.70426	2.86685	5.37529	3.8873	2.10914	2.80902	2.78412	7.94357	1.86961	2.99209	5.06273	3.66996	2.81589	4.23501	4.45734	3.33729	2.36146	2.15757	2.49576	2.35732	2.17934	1.69883	1.98477	2.84382	1.31539	4.84886	1.9489	2.19773	2.16109	1.70727	4.20323	2.35665	3.71797	2.90983	2.18878	0.00948714	0.711269	0.00760913	0.00865114	0.0106742	4.55086	0.0108455	0.0125231	0.0113151	0.00880366	0.0114878	0.00897924
ASB6	0.00869167	0.00747751	0.0107836	0.011653	0.010355	2.62026	0.01578	0.0112397	0.0178166	0.00937629	0.0120783	0.0138875	0.010537	0.0147827	0.00799075	0.00869763	0.0107916	0.0124572	0.0125509	0.0104657	0.0087923	0.0117534	0.0117076	1.50933	2.2626	2.22277	0.0123232	0.0138199	0.00959798	1.42459	0.0151127	0.0108176	0.0128228	0.0205399	0.0132152	0.031284	0.0303622	0.00948714	0.0181729	0.00760913	1.39904	2.25379	0.00919255	0.0108455	0.0125231	0.0113151	0.00880366	0.0114878	0.00897924
CSNK1G2	0.00869167	0.00747751	0.0107836	0.011653	0.010355	0.00873562	0.01578	0.0112397	0.0178166	0.00937629	0.0120783	0.0138875	0.010537	0.0147827	0.00799075	0.00869763	0.0107916	0.0124572	0.0125509	0.0104657	3.76371	0.0117534	9.96551	0.023238	0.0177891	0.00953109	0.0123232	0.0138199	1.89685	2.52738	3.83695	0.0108176	0.0128228	0.0205399	0.0132152	0.031284	0.0303622	0.00948714	0.0181729	0.00760913	0.00865114	0.0106742	0.00919255	0.0108455	0.0125231	0.0113151	0.00880366	0.0114878	0.00897924
DCDC1	0.00869167	0.00747751	0.0107836	0.011653	0.010355	0.00873562	0.01578	0.0112397	0.0178166	0.00937629	0.0120783	0.0138875	0.010537	0.0147827	0.00799075	0.00869763	0.0107916	2.3306	1.55326	0.0104657	1.48932	1.52699	1.73096	6.92517	1.0751	0.00953109	1.54614	0.0138199	0.00959798	2.56009	1.54573	3.66648	0.0128228	5.04176	0.0132152	2.46491	0.0303622	2.44939	1.97016	0.00760913	11.4428	3.07457	0.00919255	0.0108455	0.0125231	0.0113151	0.00880366	4.52968	0.00897924
DDA1	0.00869167	0.00747751	0.0107836	0.011653	0.010355	0.00873562	0.01578	0.0112397	0.0178166	0.00937629	0.0120783	0.0138875	0.010537	0.0147827	0.00799075	0.00869763	0.0107916	0.0124572	0.0125509	0.0104657	2.20439	1.75088	2.88459	0.023238	2.26805	0.00953109	1.13105	2.24452	3.24462	1.36422	1.98947	2.03606	1.6986	0.0205399	1.83358	0.692283	0.920873	0.00948714	1.67309	0.00760913	0.00865114	0.0106742	0.952049	0.0108455	0.0125231	0.0113151	0.00880366	0.0114878	0.00897924
DHCR24	4.71615	4.03107	4.35471	4.81951	2.44499	3.08051	3.75822	3.60366	1.93744	2.22305	1.71177	3.97223	1.96852	2.73151	2.69719	7.4125	3.04401	2.91569	1.94944	3.65383	1.13349	1.56424	6.14695	0.92088	6.55222	4.89785	11.8719	2.4587	9.24002	3.70283	2.71545	13.7097	1.39518	4.05936	2.00802	3.47826	3.92671	0.00948714	7.14923	0.00760913	2.19955	2.2574	2.32579	0.0108455	0.0125231	1.85217	2.8948	0.0114878	0.00897924
DPP9	11.9158	3.8288	2.24729	2.53537	3.11928	3.15996	6.88538	3.23929	4.09018	2.17827	2.41545	2.32129	2.69231	3.41916	3.03891	2.96777	1.56896	2.15278	2.07513	2.87133	3.75222	3.15455	2.25041	1.90782	2.05908	3.78089	3.49339	5.16187	4.71185	2.79643	3.96724	4.89265	7.72494	1.03379	10.017	2.3716	6.9388	3.88306	2.65477	4.94097	3.71236	3.0105	13.6387	3.84627	3.23857	2.47626	2.36471	4.79721	2.94279
DUS1L	0.00869167	0.00747751	0.0107836	0.011653	0.010355	0.00873562	0.01578	0.0112397	0.0178166	0.00937629	0.0120783	0.0138875	0.010537	0.0147827	0.00799075	0.00869763	0.0107916	0.0124572	0.0125509	0.0104657	0.0087923	0.0117534	1.947	0.023238	1.77781	1.4233	0.0123232	1.80414	2.17885	2.26324	3.00078	1.7616	1.70138	0.71505	1.27239	0.031284	0.0303622	0.00948714	0.0181729	0.00760913	0.00865114	0.0106742	2.09853	0.0108455	0.0125231	0.0113151	0.00880366	0.0114878	0.00897924
DUSP19	0.00869167	2.44723	0.0107836	2.76364	0.010355	0.00873562	0.01578	0.0112397	0.0178166	0.00937629	0.0120783	2.99551	0.010537	0.0147827	0.00799075	0.00869763	0.0107916	0.0124572	0.0125509	0.0104657	0.0087923	0.0117534	0.0117076	2.84332	0.0177891	0.00953109	0.0123232	0.0138199	0.00959798	0.0113569	0.0151127	0.0108176	1.86894	0.0205399	0.0132152	0.031284	0.0303622	1.8096	3.1853	3.60831	2.74477	1.54938	9.61256	4.58571	2.74428	3.2366	4.66057	1.93029	1.75508
EME2	7.59385	0.00747751	0.0107836	9.47843	0.010355	12.9906	11.9537	7.38136	0.0178166	0.00937629	0.0120783	5.662	0.010537	0.0147827	0.00799075	0.00869763	0.0107916	4.56003	9.02222	10.4644	0.0087923	0.0117534	0.0117076	0.023238	0.0177891	4.10962	0.0123232	0.0138199	0.00959798	1.59019	0.0151127	0.0108176	0.0128228	0.0205399	0.0132152	0.031284	0.0303622	0.00948714	0.0181729	0.00760913	6.57707	7.56669	0.00919255	0.0108455	12.0058	2.67994	0.00880366	6.47927	5.42267
ENPP4	0.00869167	0.00747751	0.0107836	0.011653	0.010355	0.00873562	0.01578	0.0112397	0.0178166	0.00937629	0.0120783	12.6269	0.010537	0.0147827	0.00799075	0.00869763	0.0107916	0.0124572	0.0125509	0.0104657	0.0087923	0.0117534	1.41244	1.12272	0.0177891	0.00953109	1.35818	2.94766	1.11085	0.0113569	0.0151127	0.9437	1.3678	0.0205399	1.80041	0.836798	0.0303622	2.47364	1.3771	0.00760913	0.00865114	0.0106742	2.33698	0.0108455	25.0346	0.0113151	0.00880366	0.0114878	0.00897924
ENSA	0.00869167	0.00747751	0.0107836	0.011653	0.010355	0.00873562	0.01578	0.0112397	0.0178166	0.00937629	0.0120783	0.0138875	0.010537	0.0147827	0.00799075	0.00869763	0.0107916	0.0124572	0.0125509	0.0104657	8.48433	2.40303	7.44987	10.417	5.21854	13.9656	3.28533	1.4809	12.9126	22.919	12.4206	12.4266	1.20741	14.9558	2.13461	5.46499	10.6505	0.00948714	12.2939	0.00760913	0.00865114	0.0106742	3.0395	0.0108455	0.0125231	0.0113151	0.00880366	0.0114878	0.00897924
EXOSC1	0.00869167	2.81163	2.30027	0.011653	0.010355	0.00873562	0.01578	0.0112397	0.0178166	0.00937629	0.0120783	0.0138875	0.010537	0.0147827	0.00799075	0.00869763	0.0107916	0.0124572	0.0125509	0.0104657	0.0087923	4.51259	0.0117076	1.91773	0.0177891	0.00953109	1.46778	2.78187	3.43111	0.0113569	0.0151127	2.06636	1.39195	1.31733	1.73599	1.41781	3.58096	0.00948714	1.57137	0.00760913	0.00865114	0.0106742	1.19014	0.0108455	0.0125231	0.0113151	0.00880366	0.0114878	0.00897924
EXOSC3	0.00869167	0.00747751	0.0107836	0.011653	0.010355	0.00873562	0.01578	0.0112397	0.0178166	0.00937629	0.0120783	0.0138875	0.010537	0.0147827	0.00799075	0.00869763	0.0107916	0.0124572	0.0125509	0.0104657	3.62897	6.55078	6.54618	9.7088	4.34927	0.00953109	11.0589	4.40902	4.16356	7.5078	4.11069	9.47134	3.56982	13.3142	4.45813	7.63168	4.52858	0.00948714	13.7878	0.00760913	0.00865114	0.0106742	3.47021	0.0108455	0.0125231	0.0113151	0.00880366	0.0114878	0.00897924
FBXL6	0.00869167	3.30518	0.0107836	0.011653	0.010355	0.00873562	0.01578	0.0112397	1.59816	1.69873	0.0120783	0.0138875	0.010537	0.0147827	3.31522	0.00869763	3.30451	0.0124572	0.0125509	0.0104657	0.0087923	0.0117534	0.0117076	1.07675	0.0177891	0.00953109	2.53986	1.28365	1.68207	0.0113569	1.7455	1.47179	2.91824	1.90802	2.72179	2.21778	0.0303622	0.00948714	0.0181729	0.00760913	1.33817	0.0106742	1.81949	2.42917	0.0125231	0.0113151	0.00880366	0.0114878	0.00897924
FBXW8	0.00869167	0.00747751	0.0107836	0.011653	0.010355	0.00873562	0.01578	0.0112397	0.0178166	0.00937629	0.0120783	0.0138875	0.010537	0.0147827	0.00799075	0.00869763	0.0107916	0.0124572	0.0125509	0.0104657	0.0087923	5.87096	1.76573	0.023238	0.0177891	0.00953109	0.0123232	0.0138199	1.69769	5.14832	1.46267	3.37219	0.0128228	0.0205399	0.0132152	0.031284	0.0303622	0.00948714	0.0181729	0.00760913	0.00865114	0.0106742	0.00919255	0.0108455	0.0125231	0.0113151	0.00880366	0.0114878	0.00897924
FDFT1	0.00869167	0.00747751	0.0107836	0.011653	0.010355	0.00873562	0.01578	0.0112397	0.0178166	0.00937629	0.0120783	0.0138875	0.010537	0.0147827	0.00799075	0.00869763	0.0107916	0.0124572	0.0125509	0.0104657	1.67705	0.0117534	0.0117076	3.57419	4.15651	5.6135	3.96357	3.81195	12.0022	3.14581	3.31514	3.38714	0.947293	5.2753	3.2404	0.031284	3.30413	0.00948714	4.8654	0.00760913	0.00865114	0.0106742	0.552043	0.0108455	0.0125231	0.0113151	0.00880366	0.0114878	0.00897924
FKBP1A	0.00869167	0.00747751	0.0107836	0.011653	0.010355	0.00873562	0.01578	0.0112397	0.0178166	0.00937629	0.0120783	0.0138875	0.010537	0.0147827	0.00799075	0.00869763	0.0107916	0.0124572	0.0125509	0.0104657	5.71729	3.51228	0.0117076	7.50797	3.49149	6.63235	5.27131	3.68665	0.00959798	0.0113569	0.0151127	8.12892	5.57301	6.90955	4.1497	11.2185	4.34671	0.00948714	7.23818	0.00760913	0.00865114	0.0106742	5.76904	0.0108455	0.0125231	0.0113151	0.00880366	0.0114878	0.00897924
FOXK2	0.00869167	0.00747751	0.0107836	0.011653	0.010355	0.00873562	0.01578	0.0112397	0.0178166	0.00937629	0.0120783	0.0138875	0.010537	0.0147827	0.00799075	0.00869763	0.0107916	0.0124572	0.0125509	0.0104657	0.0087923	0.0117534	0.0117076	0.023238	0.0177891	0.00953109	1.53713	0.0138199	0.00959798	0.0113569	0.0151127	1.63484	0.0128228	0.0205399	0.0132152	2.96448	0.0303622	0.00948714	2.81422	0.00760913	0.00865114	0.0106742	0.00919255	0.0108455	0.0125231	0.0113151	0.00880366	0.0114878	0.00897924
G3BP1	1.42282	0.00747751	0.0107836	3.17098	3.55579	0.00873562	0.01578	1.2976	0.0178166	0.00937629	0.0120783	0.0138875	0.010537	0.0147827	0.00799075	0.00869763	0.0107916	0.0124572	0.0125509	0.0104657	59.7707	46.4703	42.5781	7.14287	54.0616	24.0873	7.29919	14.1226	36.2049	38.6787	45.5126	6.97591	16.1834	0.0205399	14.2115	0.031284	0.0303622	2.29134	9.88438	4.47266	3.57635	2.72092	13.8586	4.07564	4.29205	2.98937	2.56962	3.6716	3.61261
GLRX5	0.00869167	0.00747751	0.0107836	0.011653	0.010355	0.00873562	0.01578	0.0112397	0.0178166	0.00937629	0.0120783	0.0138875	0.010537	0.0147827	0.00799075	0.00869763	0.0107916	0.0124572	0.0125509	0.0104657	3.8509	1.80758	1.91045	3.07197	3.54567	0.00953109	4.85181	3.97702	1.56433	2.20054	1.94942	6.44668	6.50607	2.03993	5.85821	2.36179	3.36864	0.00948714	7.13196	0.00760913	0.00865114	0.0106742	8.12437	0.0108455	0.0125231	0.0113151	0.00880366	0.0114878	0.00897924
GMEB2	0.00869167	0.00747751	0.0107836	3.15025	0.010355	0.00873562	0.01578	0.0112397	0.0178166	1.47387	0.0120783	0.0138875	0.010537	0.0147827	0.00799075	0.00869763	0.0107916	5.95715	0.0125509	4.06832	20.9522	19.4745	14.7555	6.45475	21.5154	12.694	1.83139	0.0138199	16.5067	9.53932	1.19214	2.79936	0.0128228	0.0205399	0.0132152	0.031284	2.04636	0.00948714	0.0181729	1.7209	0.00865114	0.0106742	1.90637	0.0108455	6.0233	0.0113151	0.00880366	0.0114878	2.61133
GSTA4	4.70046	3.78569	3.51437	1.94575	4.54978	1.86971	4.49532	2.89197	3.21955	2.90582	3.59239	7.07219	3.56608	3.41519	2.55348	3.78883	3.62404	3.1667	2.69334	1.42107	2.46145	3.59216	2.79272	4.25249	3.19802	5.02564	6.12353	1.44526	4.75723	3.91987	5.506	8.57201	2.06207	2.25499	1.405	4.52172	2.29869	2.72837	1.4736	6.85992	4.29319	2.81914	0.567651	2.40004	6.40977	17.2816	2.92178	3.3752	2.18651
HMGCR	0.00869167	0.00747751	0.0107836	0.011653	0.010355	0.00873562	3.19433	0.0112397	0.0178166	0.00937629	0.0120783	0.0138875	0.010537	0.0147827	0.00799075	0.00869763	0.0107916	0.0124572	0.0125509	0.0104657	0.0087923	0.0117534	0.0117076	1.36697	0.0177891	0.00953109	1.22195	1.3347	0.00959798	1.60814	0.0151127	0.0108176	1.11442	3.29958	1.37084	0.031284	1.16872	0.00948714	1.36821	6.73906	0.00865114	0.0106742	0.728999	0.0108455	2.61054	2.70451	0.00880366	0.0114878	0.00897924
HMGN4	0.00869167	0.00747751	0.0107836	0.011653	0.010355	0.00873562	0.01578	0.0112397	0.0178166	0.00937629	0.0120783	0.0138875	0.010537	0.0147827	0.00799075	0.00869763	0.0107916	0.0124572	0.0125509	0.0104657	2.85038	1.22311	0.0117076	4.15261	0.0177891	0.00953109	0.0123232	0.0138199	0.00959798	0.0113569	0.0151127	2.45351	0.0128228	2.92256	0.0132152	1.96486	0.0303622	0.00948714	0.0181729	0.00760913	0.00865114	0.0106742	2.01094	0.0108455	0.0125231	0.0113151	0.00880366	0.0114878	0.00897924
HSD17B12	0.00869167	0.00747751	0.0107836	0.011653	0.010355	0.00873562	0.01578	0.0112397	0.0178166	0.00937629	0.0120783	0.0138875	0.010537	0.0147827	0.00799075	0.00869763	0.0107916	0.0124572	0.0125509	0.0104657	11.8412	14.9836	9.9762	9.70569	14.1438	13.2942	14.8487	11.8539	15.2814	13.3312	8.71512	10.9035	12.813	7.61684	23.3078	11.1649	8.35435	0.00948714	6.16332	0.00760913	0.00865114	0.0106742	17.1584	0.0108455	0.0125231	0.0113151	0.00880366	0.0114878	0.00897924
HSPA14	0.00869167	0.00747751	0.0107836	0.011653	0.010355	0.00873562	0.01578	0.0112397	0.0178166	0.00937629	0.0120783	0.0138875	0.010537	0.0147827	0.00799075	0.00869763	0.0107916	0.0124572	0.0125509	0.0104657	2.39788	4.04704	4.83296	1.26776	1.74624	0.00953109	1.49171	0.686992	2.06975	1.79301	3.77923	0.0108176	0.0128228	0.0205399	0.0132152	0.031284	0.0303622	0.00948714	1.63655	0.00760913	0.00865114	0.0106742	1.31256	0.0108455	0.0125231	0.0113151	0.00880366	0.0114878	0.00897924
HSPB6	44.1783	14.09	6.73649	8.88152	53.0048	21.6446	5.02657	4.27649	5.24093	16.229	8.52809	6.55293	5.70952	4.87327	16.2718	36.8826	14.8798	4.75854	4.36405	15.194	7.17365	25.6395	12.1925	21.9567	11.7398	6.8257	13.6702	16.4714	14.577	11.8555	36.4127	4.06319	3.53569	41.3213	11.8123	55.0404	9.37113	62.7913	5.56763	5.20949	5.0662	3.68103	3.16557	4.29819	4.64307	5.45914	10.4694	7.37669	5.59999
IDI1	0.00869167	0.00747751	0.0107836	0.011653	0.010355	0.00873562	0.01578	0.0112397	0.0178166	0.00937629	0.0120783	0.0138875	0.010537	0.0147827	0.00799075	0.00869763	0.0107916	0.0124572	0.0125509	0.0104657	19.0589	16.3272	11.9945	10.4891	13.5641	0.00953109	3.16991	3.45191	36.0691	19.0789	24.1337	8.06719	0.0128228	0.0205399	4.39801	3.62407	3.01995	0.00948714	2.91754	0.00760913	0.00865114	0.0106742	3.06643	0.0108455	0.0125231	0.0113151	0.00880366	0.0114878	0.00897924
JUND	3.52955	3.87953	2.9781	4.25432	3.39044	2.06926	4.13637	2.38157	3.90785	1.65834	2.14547	1.99147	3.59362	3.01889	3.35117	4.57213	3.31068	2.21981	2.30396	3.55452	1.41157	2.66584	2.97648	3.03402	44.9201	1.49217	3.68064	0.920818	1.97471	2.06049	2.88784	2.60495	2.24579	1.44615	4.54006	1.90916	2.35874	0.00948714	3.94112	0.00760913	0.00865114	0.0106742	0.600658	0.0108455	0.0125231	0.0113151	0.00880366	0.0114878	0.00897924
KBTBD4	0.00869167	0.00747751	0.0107836	0.011653	0.010355	0.00873562	0.01578	0.0112397	0.0178166	0.00937629	0.0120783	0.0138875	0.010537	0.0147827	0.00799075	0.00869763	0.0107916	0.0124572	0.0125509	0.0104657	0.0087923	0.0117534	0.0117076	2.01187	4.12722	0.00953109	0.0123232	1.3931	0.00959798	0.0113569	0.0151127	1.23534	0.925001	0.0205399	1.08964	0.031284	0.0303622	0.00948714	0.0181729	0.00760913	0.00865114	0.0106742	1.07481	0.0108455	0.0125231	0.0113151	0.00880366	0.0114878	0.00897924
KCTD5	0.00869167	0.00747751	0.0107836	0.011653	0.010355	0.00873562	0.01578	0.0112397	0.0178166	0.00937629	0.0120783	0.0138875	0.010537	0.0147827	0.00799075	0.00869763	0.0107916	0.0124572	0.0125509	0.0104657	0.714317	1.66828	0.0117076	3.46414	0.881101	0.00953109	6.0034	0.0138199	0.00959798	0.0113569	0.0151127	2.59476	0.0128228	0.849978	0.0132152	3.24472	1.11306	0.00948714	3.44879	0.00760913	0.00865114	0.0106742	0.00919255	0.0108455	0.0125231	0.0113151	0.00880366	0.0114878	0.00897924
KIAA0825	10.508	0.00747751	0.0107836	0.011653	9.85064	4.52427	0.01578	0.0112397	2.92438	0.00937629	0.0120783	0.0138875	0.010537	0.0147827	0.00799075	0.00869763	4.43539	0.0124572	1.53158	0.0104657	2.12649	1.85957	2.15496	0.023238	0.0177891	0.00953109	0.0123232	0.0138199	0.00959798	2.56387	0.0151127	0.0108176	0.0128228	0.0205399	0.0132152	0.031284	0.0303622	0.00948714	0.0181729	0.00760913	0.00865114	4.91754	0.00919255	0.0108455	0.0125231	0.0113151	5.01293	2.80678	3.45981
KIF22	3.09669	4.19639	10.6164	5.94321	5.51376	1.85663	3.13482	2.70458	2.59344	2.45651	1.83082	2.66723	2.38345	3.15246	2.79477	4.6422	2.20628	2.03799	2.18517	1.62277	1.53502	1.26324	1.68122	1.68042	1.93834	2.54593	2.42144	1.85511	2.03712	1.86894	1.91868	1.1466	1.36118	2.82651	4.22585	3.02213	4.91229	2.2445	1.36499	0.00760913	0.00865114	1.98747	2.80799	0.0108455	0.0125231	0.0113151	2.49047	0.0114878	3.58636
KLHDC4	0.00869167	0.00747751	0.0107836	0.011653	0.010355	0.00873562	0.01578	0.0112397	0.0178166	0.00937629	0.0120783	0.0138875	0.010537	0.0147827	0.00799075	0.00869763	0.0107916	0.0124572	0.0125509	0.0104657	0.699469	0.0117534	1.53951	1.58384	1.4411	0.00953109	1.09481	1.14074	2.57959	0.0113569	1.93623	0.926366	1.19322	1.7592	0.894049	4.49045	0.0303622	0.00948714	1.50023	0.00760913	0.00865114	0.0106742	0.640958	0.0108455	0.0125231	0.0113151	0.00880366	0.0114878	0.00897924
KLKP1	0.00869167	0.00747751	0.0107836	0.011653	0.010355	0.00873562	0.01578	0.0112397	0.0178166	0.00937629	0.0120783	0.0138875	0.010537	0.0147827	0.00799075	0.00869763	0.0107916	0.0124572	0.0125509	0.0104657	0.0087923	0.0117534	0.0117076	0.023238	0.0177891	0.00953109	0.0123232	0.0138199	0.00959798	3.78468	0.0151127	0.0108176	0.0128228	0.0205399	0.0132152	0.031284	0.0303622	0.00948714	0.0181729	0.00760913	0.00865114	0.0106742	0.00919255	0.0108455	0.0125231	0.0113151	0.00880366	0.0114878	0.00897924
LCMT2	3.03926	4.37507	5.72276	4.07091	3.8402	2.96608	3.85495	6.66368	46.5374	3.93597	3.95747	4.13582	4.3513	2.5083	3.35724	8.34392	4.07035	3.83513	3.41227	2.1898	1.57774	1.80585	1.57034	1.93699	1.07449	2.47967	1.35914	5.3815	2.86238	1.58942	2.0491	1.16996	7.56878	1.61669	5.17504	1.93064	2.2205	3.24208	1.07071	5.01702	2.57005	2.02848	1.85891	4.07323	2.59797	2.7953	3.34642	3.11066	3.12685
LHX2	0.00869167	0.00747751	0.0107836	0.011653	0.010355	0.00873562	0.01578	0.0112397	0.0178166	0.00937629	0.0120783	0.0138875	0.010537	0.0147827	0.00799075	0.00869763	0.0107916	0.0124572	0.0125509	0.0104657	0.0087923	0.0117534	0.0117076	0.023238	0.0177891	0.00953109	0.0123232	1.39555	0.00959798	4.56056	0.0151127	0.0108176	0.875734	0.0205399	0.787039	0.031284	0.0303622	0.00948714	0.0181729	0.00760913	0.00865114	0.0106742	0.533771	0.0108455	0.0125231	0.0113151	0.00880366	0.0114878	0.00897924
LINC01547	0.00869167	7.74418	3.41625	4.58246	0.010355	0.00873562	0.01578	0.0112397	3.26866	0.00937629	0.0120783	0.0138875	1.93423	3.47853	0.00799075	4.29502	0.0107916	0.0124572	0.0125509	0.0104657	0.0087923	0.0117534	0.0117076	0.023238	0.0177891	0.00953109	0.0123232	0.0138199	0.00959798	0.0113569	0.0151127	0.0108176	0.0128228	0.0205399	0.0132152	0.031284	0.0303622	0.00948714	0.0181729	0.00760913	5.22827	5.5989	0.00919255	3.13535	0.0125231	4.34676	0.00880366	3.68229	0.00897924
LRRC29	0.00869167	0.00747751	0.0107836	0.011653	0.010355	0.00873562	0.01578	0.0112397	0.0178166	0.00937629	0.0120783	0.0138875	0.010537	0.0147827	0.00799075	0.00869763	0.0107916	0.0124572	0.0125509	0.0104657	0.0087923	0.0117534	0.0117076	0.023238	0.0177891	0.00953109	0.0123232	0.0138199	0.00959798	0.0113569	0.0151127	0.0108176	0.0128228	0.0205399	0.0132152	0.031284	0.0303622	0.00948714	0.0181729	0.00760913	0.00865114	0.0106742	0.00919255	0.0108455	0.0125231	0.0113151	0.00880366	0.0114878	0.00897924
LRRC47	0.00869167	0.00747751	0.0107836	0.011653	0.010355	0.00873562	0.01578	0.0112397	0.0178166	0.00937629	0.0120783	0.0138875	0.010537	0.0147827	0.00799075	0.00869763	0.0107916	0.0124572	0.0125509	2.04314	7.266	7.55721	4.58879	2.22897	9.70087	3.03858	5.45467	17.8282	5.2058	4.07386	9.10227	6.11652	39.1036	7.18274	24.1682	4.6713	1.56247	0.00948714	0.0181729	0.00760913	0.00865114	0.0106742	30.1978	0.0108455	0.0125231	0.0113151	0.00880366	0.0114878	0.00897924
LZTFL1	0.00869167	0.00747751	0.0107836	0.011653	0.010355	0.00873562	0.01578	0.0112397	0.0178166	0.00937629	0.0120783	0.0138875	0.010537	0.0147827	0.00799075	0.00869763	0.0107916	0.0124572	0.0125509	0.0104657	8.45228	2.60052	10.9772	2.39734	10.3542	6.78302	2.6897	6.17279	12.9451	13.6247	12.3857	3.21615	9.66382	0.81593	6.07962	3.22738	1.98039	0.00948714	2.52543	0.00760913	0.00865114	0.0106742	5.00198	0.0108455	0.0125231	0.0113151	0.00880366	0.0114878	0.00897924
MAGOH	0.00869167	0.00747751	0.0107836	0.011653	0.010355	0.00873562	0.01578	0.0112397	0.0178166	0.00937629	0.0120783	0.0138875	0.010537	0.0147827	0.00799075	0.00869763	0.0107916	0.0124572	0.0125509	0.0104657	45.3667	31.4369	30.8432	0.023238	34.4087	26.8192	0.0123232	18.2962	24.809	35.2454	17.9409	0.0108176	19.4376	0.0205399	13.549	0.031284	0.0303622	0.00948714	0.0181729	0.00760913	0.00865114	0.0106742	27.5225	0.0108455	0.0125231	0.0113151	0.00880366	0.0114878	0.00897924
MAP3K10	0.00869167	0.00747751	0.0107836	0.011653	0.010355	0.00873562	0.01578	0.0112397	0.0178166	0.00937629	0.0120783	0.0138875	0.010537	0.0147827	0.00799075	0.00869763	0.0107916	0.0124572	0.0125509	0.0104657	0.89387	2.54567	1.18916	2.44896	14.574	22.0743	0.0123232	0.0138199	1.29187	18.8732	6.87164	2.37422	1.82764	0.0205399	2.80215	0.031284	0.0303622	0.00948714	0.0181729	0.00760913	0.00865114	0.0106742	2.01065	0.0108455	0.0125231	0.0113151	0.00880366	0.0114878	0.00897924
MED16	0.00869167	0.00747751	0.0107836	0.011653	0.010355	0.00873562	0.01578	0.0112397	0.0178166	0.00937629	0.0120783	0.0138875	0.010537	0.0147827	0.00799075	0.00869763	0.0107916	0.0124572	0.0125509	0.0104657	1.54456	1.12217	0.0117076	1.6519	1.66313	0.00953109	1.01603	23.0499	0.991308	0.0113569	0.0151127	0.790319	16.6633	1.60182	28.8174	0.651764	1.82437	0.00948714	0.0181729	0.00760913	0.00865114	0.0106742	1.40422	0.0108455	0.0125231	0.0113151	0.00880366	0.0114878	0.00897924
METTL17	0.00869167	0.00747751	0.0107836	0.011653	0.010355	0.00873562	0.01578	0.0112397	0.0178166	2.81359	0.0120783	0.0138875	0.010537	0.0147827	0.00799075	4.08757	0.0107916	0.0124572	2.01674	0.0104657	0.0087923	1.42994	0.0117076	6.17484	0.0177891	0.00953109	1.82463	1.61436	0.00959798	1.93354	1.11258	1.98712	1.83519	2.90706	1.08958	0.86321	2.27979	0.00948714	1.1441	1.42899	0.00865114	0.0106742	1.32047	0.0108455	0.0125231	0.0113151	3.47823	0.0114878	2.19065
MID1IP1	0.00869167	3.11923	2.67086	2.48707	0.010355	0.00873562	0.01578	0.0112397	0.0178166	3.74707	0.0120783	0.0138875	0.010537	3.55873	3.98884	2.43994	2.97482	2.737	3.79724	2.79509	0.0087923	0.0117534	0.0117076	0.023238	0.0177891	0.00953109	0.0123232	0.0138199	0.00959798	0.0113569	0.0151127	0.0108176	0.0128228	0.0205399	0.0132152	0.031284	0.0303622	0.00948714	0.0181729	0.00760913	0.00865114	2.5221	0.00919255	0.0108455	2.08555	0.0113151	0.00880366	0.0114878	0.00897924
MRPL43	0.00869167	0.00747751	0.0107836	0.011653	0.010355	0.00873562	0.01578	0.0112397	0.0178166	0.00937629	0.0120783	0.0138875	0.010537	0.0147827	0.00799075	0.00869763	0.0107916	0.0124572	0.0125509	0.0104657	1.92241	0.0117534	1.34972	1.79789	0.0177891	0.00953109	5.543	1.85046	5.70654	2.48958	3.8276	1.13138	1.77098	1.57186	1.3669	1.97935	1.61235	2.36902	7.98478	0.00760913	0.00865114	0.0106742	1.28917	0.0108455	0.0125231	0.0113151	2.00979	1.63468	0.00897924
MRPS15	0.00869167	0.00747751	0.0107836	0.011653	0.010355	0.00873562	0.01578	0.0112397	0.0178166	0.00937629	0.0120783	0.0138875	0.010537	0.0147827	0.00799075	0.00869763	0.0107916	0.0124572	0.0125509	0.0104657	0.0087923	0.0117534	0.0117076	2.18002	0.0177891	0.00953109	2.43338	0.0138199	0.00959798	0.0113569	0.0151127	2.12871	0.0128228	0.0205399	0.0132152	2.20275	2.32809	0.00948714	1.92172	0.00760913	0.00865114	0.0106742	0.00919255	0.0108455	0.0125231	0.0113151	0.00880366	0.0114878	0.00897924
MRPS31	0.00869167	0.00747751	0.0107836	0.011653	0.010355	0.00873562	0.01578	0.0112397	0.0178166	0.00937629	0.0120783	0.0138875	0.010537	0.0147827	0.00799075	0.00869763	0.0107916	0.0124572	0.0125509	0.0104657	8.27134	6.76191	4.63653	0.023238	3.75443	7.10171	2.19519	8.99778	12.4447	6.82097	8.98454	1.38877	11.3095	1.24599	6.41199	1.07622	2.12843	0.00948714	1.49955	0.00760913	0.00865114	0.0106742	7.03837	0.0108455	0.0125231	0.0113151	0.00880366	0.0114878	0.00897924
MSMO1	0.00869167	0.00747751	0.0107836	0.011653	4.2988	0.00873562	0.01578	0.0112397	2.99909	0.00937629	0.0120783	0.0138875	0.010537	0.0147827	0.00799075	0.00869763	0.0107916	2.75726	0.0125509	0.0104657	2.19145	2.80861	2.52024	1.44883	2.70362	3.06071	2.24545	1.0941	3.29764	3.00726	2.46464	0.0108176	1.7902	2.84845	1.2663	0.031284	1.43019	3.58818	1.64973	7.61991	3.05953	3.92385	1.13917	3.09072	4.01211	3.35057	3.12735	2.83364	2.80117
MTERF4	5.78788	1.6906	2.41949	7.13676	5.77713	3.45776	7.70587	5.63113	12.2349	13.4763	6.14218	6.49157	7.44044	1.21061	5.10134	5.45496	14.8954	10.992	3.54821	4.40318	3.04888	3.12736	5.90044	3.62861	6.22799	4.14771	1.36294	2.54674	4.75476	4.06596	4.72504	1.34528	1.9119	4.18984	1.52905	2.70799	1.33363	4.99708	4.55606	2.93567	3.3535	6.94205	1.8935	21.1613	4.8552	1.69387	12.3389	16.5301	30.44
MUL1	0.00869167	6.30705	0.0107836	0.011653	0.010355	2.9589	0.01578	0.0112397	0.0178166	0.00937629	0.0120783	0.0138875	0.010537	4.57795	0.00799075	0.00869763	0.0107916	0.0124572	0.0125509	0.0104657	0.0087923	0.0117534	0.0117076	0.023238	0.0177891	0.00953109	0.0123232	0.0138199	0.00959798	0.0113569	0.0151127	0.0108176	0.0128228	0.0205399	0.0132152	0.031284	0.0303622	3.64405	0.0181729	0.00760913	4.01785	7.7749	0.00919255	0.0108455	0.0125231	3.91197	0.00880366	0.0114878	0.00897924
MVD	0.00869167	0.00747751	0.0107836	0.011653	2.84373	0.00873562	0.01578	0.0112397	0.0178166	0.00937629	2.99598	0.0138875	0.010537	0.0147827	0.00799075	0.00869763	0.0107916	0.0124572	0.0125509	2.66397	1.63771	2.10679	1.02139	1.13604	0.0177891	0.00953109	1.21128	1.54607	2.88678	0.0113569	1.90026	1.59658	0.939851	0.0205399	0.0132152	1.26667	0.910078	0.00948714	0.0181729	0.00760913	0.00865114	0.0106742	0.735106	0.0108455	0.0125231	0.0113151	0.00880366	2.06511	0.00897924
MVK	0.00869167	0.00747751	6.32651	5.68223	7.58441	0.00873562	7.20759	0.0112397	4.20921	3.74157	0.0120783	0.0138875	0.010537	0.0147827	0.00799075	0.00869763	0.0107916	0.0124572	1.59467	2.99896	1.37515	2.32055	0.0117076	0.023238	1.71906	0.00953109	0.0123232	2.08455	4.17342	2.47315	3.82099	0.0108176	0.0128228	0.0205399	1.7479	0.031284	0.0303622	3.58633	5.81236	2.2021	1.67468	2.25855	1.303	1.6416	1.62264	2.3438	2.03111	2.66444	4.3675
NEU1	0.00869167	0.00747751	0.0107836	0.011653	0.010355	0.00873562	0.01578	0.0112397	0.0178166	0.00937629	0.0120783	0.0138875	0.010537	0.0147827	0.00799075	0.00869763	0.0107916	0.0124572	0.0125509	0.0104657	1.18353	0.0117534	0.0117076	0.023238	1.82297	0.00953109	1.1003	2.58603	2.26247	0.0113569	0.0151127	0.979558	1.3905	0.0205399	0.0132152	0.031284	0.0303622	0.00948714	0.0181729	0.00760913	2.53951	0.0106742	0.469917	0.0108455	0.0125231	0.0113151	0.00880366	0.0114878	0.00897924
NOM1	0.00869167	0.00747751	0.0107836	0.011653	0.010355	0.00873562	0.01578	0.0112397	0.0178166	0.00937629	0.0120783	0.0138875	0.010537	0.0147827	0.00799075	0.00869763	0.0107916	0.0124572	0.0125509	0.0104657	2.67779	0.0117534	2.6405	4.54728	2.87025	2.3271	1.4089	2.58346	2.54783	0.0113569	0.0151127	2.51864	2.98415	1.8311	2.99394	1.94715	2.83199	0.00948714	1.53381	0.00760913	0.00865114	0.0106742	2.86862	0.0108455	0.0125231	0.0113151	0.00880366	0.0114878	0.00897924
NOSIP	0.00869167	0.00747751	0.0107836	0.011653	0.010355	0.00873562	0.01578	0.0112397	0.0178166	0.00937629	0.0120783	0.0138875	0.010537	0.0147827	0.00799075	0.00869763	0.0107916	0.0124572	0.0125509	0.0104657	6.58257	6.83256	7.41031	7.24528	6.23834	10.3623	4.52387	1.54054	5.5633	4.15232	3.06699	7.08046	1.91575	2.64069	1.14577	0.867052	0.0303622	0.00948714	11.9302	0.00760913	0.00865114	0.0106742	2.70789	0.0108455	0.0125231	0.0113151	0.00880366	0.0114878	0.00897924
NPC1L1	0.00869167	0.00747751	0.0107836	0.011653	0.010355	0.00873562	0.01578	0.0112397	0.0178166	0.00937629	0.0120783	0.0138875	0.010537	0.0147827	0.00799075	3.68151	0.0107916	0.0124572	0.0125509	2.04649	0.0087923	1.21149	0.0117076	20.1847	1.35016	0.00953109	2.08493	0.0138199	0.00959798	3.20377	1.45744	2.71349	0.0128228	0.0205399	0.0132152	11.7816	5.14738	0.00948714	9.51398	0.00760913	0.00865114	0.0106742	0.00919255	0.0108455	0.0125231	0.0113151	0.00880366	0.0114878	0.00897924
NUDT1	0.00869167	0.00747751	0.0107836	0.011653	0.010355	0.00873562	0.01578	0.0112397	0.0178166	0.00937629	0.0120783	0.0138875	0.010537	0.0147827	0.00799075	0.00869763	0.0107916	0.0124572	0.0125509	0.0104657	257.457	384.384	392.675	11.8201	360.476	569.293	14.358	1.73913	339.173	451.569	386.66	13.2746	3.63715	17.9931	0.961013	9.23946	11.9962	0.00948714	16.8653	0.00760913	0.00865114	0.0106742	3.51001	0.0108455	0.0125231	0.0113151	0.00880366	0.0114878	0.00897924
PATL1	0.00869167	0.00747751	0.0107836	0.011653	0.010355	0.00873562	0.01578	0.0112397	0.0178166	0.00937629	0.0120783	0.0138875	0.010537	0.0147827	0.00799075	0.00869763	0.0107916	0.0124572	0.0125509	0.0104657	0.0087923	2.66682	0.0117076	1.02408	0.0177891	0.00953109	0.0123232	1.73111	2.29893	1.13868	0.0151127	1.50347	1.43112	2.3957	1.92576	1.55307	2.34228	0.00948714	0.0181729	0.00760913	0.00865114	0.0106742	1.44513	0.0108455	0.0125231	0.0113151	0.00880366	0.0114878	0.00897924
PDCD6	0.00869167	0.00747751	0.0107836	0.011653	0.010355	0.00873562	0.01578	0.0112397	0.0178166	0.00937629	0.0120783	0.0138875	0.010537	0.0147827	0.00799075	0.00869763	0.0107916	0.0124572	0.0125509	0.0104657	33.5891	24.4732	35.4063	16.5845	26.2346	28.5412	33.3136	48.3419	36.506	24.2951	21.0281	31.1581	44.2459	21.012	42.2743	21.1851	13.6561	0.00948714	29.3639	0.00760913	0.00865114	0.0106742	49.4707	0.0108455	0.0125231	0.0113151	0.00880366	0.0114878	0.00897924
PDPK1	0.00869167	0.00747751	0.0107836	0.011653	0.010355	0.00873562	0.01578	0.0112397	0.0178166	0.00937629	0.0120783	0.0138875	0.010537	0.0147827	0.00799075	0.00869763	0.0107916	0.0124572	0.0125509	0.0104657	2.68911	0.0117534	1.73559	2.29343	0.0177891	1.43256	0.0123232	1.39332	1.81007	1.75589	0.0151127	2.44934	0.79061	1.37234	1.23789	0.031284	1.81284	0.00948714	0.0181729	0.00760913	0.00865114	0.0106742	2.74498	0.0108455	0.0125231	0.0113151	0.00880366	0.0114878	0.00897924
PDSS1	0.00869167	0.00747751	2.9119	0.011653	0.010355	0.00873562	0.01578	0.0112397	0.0178166	4.74166	0.0120783	0.0138875	5.17167	0.0147827	2.27282	0.00869763	0.0107916	0.0124572	0.0125509	0.0104657	1.01989	0.0117534	0.0117076	0.023238	1.81198	3.29456	0.718926	0.0138199	0.00959798	0.0113569	1.5106	0.0108176	0.0128228	0.0205399	0.0132152	0.031284	0.0303622	0.00948714	0.0181729	0.00760913	0.00865114	55.7238	0.00919255	8.97907	0.0125231	2.14388	0.00880366	0.0114878	0.00897924
PHF14	0.00869167	0.00747751	0.0107836	0.011653	0.010355	0.00873562	0.01578	0.0112397	0.0178166	0.00937629	0.0120783	0.0138875	0.010537	0.0147827	0.00799075	0.00869763	0.0107916	0.0124572	0.0125509	0.0104657	0.0087923	0.0117534	1.10501	2.66388	1.06158	3.05344	4.59141	5.38917	4.42435	2.23647	3.508	2.98022	2.50828	5.28732	2.41212	6.68878	5.54387	0.00948714	5.83366	0.00760913	0.00865114	0.0106742	2.72713	0.0108455	0.0125231	0.0113151	0.00880366	0.0114878	0.00897924
PIN1	0.00869167	0.00747751	0.0107836	0.011653	0.010355	0.00873562	0.01578	0.0112397	0.0178166	0.00937629	0.0120783	0.0138875	0.010537	0.0147827	0.00799075	0.00869763	0.0107916	0.0124572	0.0125509	0.0104657	5.64624	1.88779	11.0333	4.32543	5.71382	4.88788	6.50475	19.0685	8.35309	0.0113569	8.57382	4.33738	19.7142	3.68376	10.8525	7.63176	1.52377	0.00948714	21.6268	0.00760913	0.00865114	0.0106742	13.2006	0.0108455	0.0125231	0.0113151	0.00880366	0.0114878	0.00897924
POLE	0.00869167	0.00747751	0.0107836	0.011653	0.010355	0.00873562	0.01578	0.0112397	0.0178166	0.00937629	4.90471	0.0138875	0.010537	0.0147827	0.00799075	0.00869763	0.0107916	0.0124572	0.0125509	0.0104657	1.54444	0.0117534	1.93381	4.22892	2.71336	0.00953109	9.71862	0.457014	1.91291	0.0113569	0.0151127	7.30692	1.01171	9.11002	0.0132152	8.86916	8.73519	0.00948714	11.3509	0.00760913	2.23785	4.32062	0.658436	0.0108455	6.15215	0.0113151	0.00880366	0.0114878	2.84063
POLR2C	0.00869167	0.00747751	0.0107836	0.011653	0.010355	0.00873562	0.01578	0.0112397	0.0178166	0.00937629	0.0120783	0.0138875	0.010537	0.0147827	0.00799075	0.00869763	0.0107916	0.0124572	0.0125509	0.0104657	3.71554	7.26691	0.0117076	0.915704	2.50728	0.00953109	1.96527	0.0138199	0.00959798	6.11248	4.58504	1.24958	1.47985	1.4279	1.53531	2.7514	0.841688	0.00948714	2.47273	0.00760913	0.00865114	0.0106742	1.54848	0.0108455	0.0125231	0.0113151	0.00880366	0.0114878	0.00897924
PPP2R5E	0.00869167	0.00747751	0.0107836	0.011653	0.010355	0.00873562	0.01578	0.0112397	0.0178166	0.00937629	0.0120783	0.0138875	0.010537	0.0147827	0.00799075	0.00869763	0.0107916	0.0124572	0.0125509	0.0104657	3.39617	3.15286	3.67586	2.43589	0.0177891	0.00953109	9.61059	7.59267	3.16003	0.0113569	2.21742	4.99941	3.63057	5.07592	0.928296	5.09949	3.07207	0.00948714	3.54332	0.00760913	0.00865114	0.0106742	3.34845	0.0108455	0.0125231	0.0113151	0.00880366	0.0114878	0.00897924
PRPF6	0.00869167	0.00747751	0.0107836	0.011653	0.010355	0.00873562	0.01578	0.0112397	0.0178166	0.00937629	0.0120783	0.0138875	0.010537	0.0147827	0.00799075	0.00869763	0.0107916	0.0124572	1.25694	0.0104657	1.71274	1.00858	0.0117076	2.99742	0.0177891	2.32026	5.42475	9.24096	3.6114	3.03159	1.42619	8.57052	8.62825	5.85562	8.57943	5.08758	3.466	0.00948714	7.55347	0.00760913	1.14086	1.68289	10.263	0.0108455	0.0125231	0.0113151	0.00880366	0.0114878	0.00897924
PRR11	0.00869167	0.00747751	0.0107836	0.011653	0.010355	0.00873562	0.01578	0.0112397	0.0178166	0.00937629	0.0120783	0.0138875	0.010537	0.0147827	0.00799075	0.00869763	0.0107916	0.0124572	0.0125509	0.0104657	0.0087923	0.0117534	0.0117076	0.023238	0.0177891	0.00953109	2.26727	0.0138199	0.00959798	0.0113569	0.0151127	1.00262	0.0128228	0.0205399	0.0132152	0.031284	1.80716	0.00948714	0.0181729	0.00760913	0.00865114	0.0106742	0.00919255	0.0108455	0.0125231	0.0113151	0.00880366	0.0114878	0.00897924
PSCA	0.00869167	8.15245	3.37684	11.6677	0.010355	0.00873562	6.46169	4.24995	5.03692	1.09278	0.0120783	2.86977	3.07291	0.0147827	0.00799075	0.00869763	0.0107916	0.0124572	0.0125509	0.0104657	0.0087923	0.0117534	0.0117076	0.023238	0.0177891	0.00953109	0.0123232	1.4732	0.00959798	0.0113569	0.916301	0.0108176	0.0128228	0.0205399	0.0132152	0.031284	0.0303622	13.0442	2.9294	5.72102	7.12132	4.32539	12.5256	5.47469	4.98132	2.47211	3.62656	2.93978	4.34734
PSMA6	0.00869167	0.00747751	0.0107836	0.011653	0.010355	0.00873562	0.01578	0.0112397	0.0178166	0.00937629	0.0120783	0.0138875	0.010537	0.0147827	0.00799075	0.00869763	0.0107916	0.0124572	0.0125509	0.0104657	26.0714	21.896	19.4063	2.61995	21.2937	19.3286	10.6484	38.8414	16.1864	15.5129	14.0645	5.65683	22.5476	8.0249	28.1758	7.38192	5.83798	0.00948714	14.9584	0.00760913	0.00865114	0.0106742	32.0868	0.0108455	0.0125231	0.0113151	0.00880366	0.0114878	0.00897924
PSMB3	0.00869167	0.00747751	0.0107836	0.011653	0.010355	0.00873562	0.01578	0.0112397	0.0178166	0.00937629	0.0120783	0.0138875	0.010537	0.0147827	0.00799075	0.00869763	0.0107916	0.0124572	0.0125509	0.0104657	34.3373	39.4668	28.328	35.1009	35.7604	14.7431	35.1654	69.8724	22.0377	25.6971	30.1656	37.94	52.1884	30.3393	55.3969	22.7463	20.2871	0.00948714	28.5373	0.00760913	0.00865114	0.0106742	75.3033	0.0108455	0.0125231	0.0113151	0.00880366	0.0114878	0.00897924
RAB11A	0.00869167	0.00747751	0.0107836	0.011653	0.010355	0.00873562	0.01578	0.0112397	3.02785	10.6356	0.0120783	0.0138875	0.010537	0.0147827	0.00799075	0.00869763	0.0107916	0.0124572	0.0125509	0.0104657	0.0087923	0.0117534	0.0117076	2.79592	0.0177891	0.00953109	0.0123232	0.0138199	0.00959798	0.0113569	0.0151127	0.0108176	0.0128228	0.0205399	0.0132152	0.031284	0.0303622	0.00948714	0.0181729	0.00760913	0.00865114	0.0106742	0.00919255	2.53189	0.0125231	8.4682	0.00880366	2.63277	6.39638
RAB5B	2.11782	7.34814	3.68574	2.76321	7.41293	3.38337	7.37603	3.10051	4.96155	5.94212	31.9757	3.271	3.21252	2.56536	2.01378	5.42418	4.22584	6.5315	3.4168	5.17253	2.31047	2.18131	2.07438	20.2642	1.98287	4.17045	11.8408	13.4319	3.8112	2.61607	2.41396	15.8015	3.26645	11.6276	4.5759	6.3087	17.7307	8.47093	15.8906	3.23949	4.16242	4.55804	2.22549	6.71599	5.75543	4.80518	5.72776	2.98624	5.44431
RAB5C	4.88861	4.63757	4.0878	3.71346	8.17396	3.11146	2.02185	5.69638	3.4092	7.08484	6.79344	12.3494	6.27258	7.7179	4.41692	6.14614	2.90997	5.40957	4.89273	4.86638	30.4157	66.8052	62.5624	48.7138	56.2138	18.8633	29.3586	10.967	68.9796	40.5125	55.0125	41.8069	18.4386	76.0108	9.69124	27.1805	16.297	7.37027	33.017	3.34071	3.92161	2.93167	14.8381	3.5411	3.20119	1.4341	3.106	4.13221	1.58099
RALGAPB	0.00869167	0.00747751	0.0107836	0.011653	0.010355	0.00873562	0.01578	0.0112397	0.0178166	0.00937629	0.0120783	0.0138875	0.010537	0.0147827	0.00799075	0.00869763	0.0107916	0.0124572	0.0125509	0.0104657	2.42011	2.66678	2.51765	1.33873	2.0754	2.78268	0.0123232	2.83835	4.78534	4.05061	3.76328	2.04963	9.57759	2.02486	2.22429	1.28841	3.15473	0.00948714	4.70992	0.00760913	0.00865114	0.0106742	5.43232	0.0108455	0.0125231	0.0113151	0.00880366	0.0114878	0.00897924
RBM4B	0.00869167	0.00747751	0.0107836	0.011653	0.010355	0.00873562	0.01578	0.0112397	0.0178166	0.00937629	0.0120783	0.0138875	0.010537	0.0147827	0.00799075	0.00869763	0.0107916	0.0124572	0.0125509	0.0104657	0.935861	0.0117534	2.92459	4.50874	1.53947	0.00953109	3.56889	1.66141	2.08135	2.59798	1.46591	2.39705	4.26671	9.71172	6.19262	4.84115	8.37396	0.00948714	1.72099	0.00760913	0.00865114	0.0106742	1.8722	0.0108455	0.0125231	0.0113151	0.00880366	0.0114878	0.00897924
RDH11	0.00869167	0.00747751	0.0107836	0.011653	0.010355	0.00873562	0.01578	0.0112397	0.0178166	0.00937629	0.0120783	0.0138875	0.010537	0.0147827	0.00799075	0.00869763	0.0107916	0.0124572	0.0125509	0.0104657	2.46811	0.0117534	0.0117076	0.023238	0.0177891	0.00953109	0.815417	4.85269	0.00959798	0.0113569	0.0151127	0.0108176	10.1221	0.0205399	2.08363	7.25394	1.01278	0.00948714	1.89555	0.00760913	0.00865114	0.0106742	4.88067	0.0108455	0.0125231	0.0113151	0.00880366	0.0114878	0.00897924
RPS20	0.00869167	0.00747751	0.0107836	0.011653	0.010355	0.00873562	0.01578	0.0112397	0.0178166	0.00937629	0.0120783	0.0138875	0.010537	0.0147827	0.00799075	0.00869763	0.0107916	0.0124572	0.0125509	0.0104657	67.9485	36.9665	50.2731	36.262	50.5536	45.6762	60.2484	0.0138199	77.3954	32.6729	36.7192	68.3102	1.45009	56.0386	0.971069	31.9291	27.4407	0.00948714	76.5209	0.00760913	0.00865114	0.0106742	1.46898	0.0108455	0.0125231	0.0113151	0.00880366	0.0114878	0.00897924
RPS29	0.00869167	0.00747751	0.0107836	0.011653	0.010355	0.00873562	0.01578	0.0112397	0.0178166	0.00937629	0.0120783	0.0138875	0.010537	0.0147827	0.00799075	0.00869763	0.0107916	0.0124572	0.0125509	0.0104657	3.63198	1.92556	0.0117076	0.023238	1.06526	0.00953109	6.53532	0.544041	0.00959798	1.87942	3.27093	6.83352	1.61944	0.0205399	2.89329	3.29071	4.19049	0.00948714	5.33596	0.00760913	0.00865114	0.0106742	2.95223	0.0108455	0.0125231	0.0113151	0.00880366	0.0114878	0.00897924
RPS7	0.00869167	0.00747751	0.0107836	0.011653	0.010355	0.00873562	0.01578	0.0112397	0.0178166	0.00937629	0.0120783	0.0138875	0.010537	0.0147827	0.00799075	0.00869763	0.0107916	0.0124572	0.0125509	0.0104657	2.59185	3.01779	1.75261	10.1094	2.65277	0.00953109	0.0123232	98.9171	0.00959798	2.61956	2.73058	20.6957	124.313	48.5357	121.468	13.1337	15.4226	0.00948714	14.0928	0.00760913	0.00865114	0.0106742	151.63	0.0108455	0.0125231	0.0113151	0.00880366	0.0114878	0.00897924
SACM1L	0.00869167	0.00747751	0.0107836	0.011653	0.010355	0.00873562	0.01578	0.0112397	0.0178166	0.00937629	0.0120783	0.0138875	0.010537	0.0147827	0.00799075	0.00869763	0.0107916	0.0124572	0.0125509	0.0104657	1.5506	1.26929	0.0117076	32.3809	1.28518	2.53905	48.7778	15.5228	2.31825	1.17825	0.0151127	76.5338	22.4797	70.7963	13.4552	43.1971	35.2789	0.00948714	107.717	0.00760913	2.11683	0.0106742	13.1517	0.0108455	0.0125231	0.0113151	0.00880366	0.0114878	0.00897924
SF3A2	0.00869167	0.00747751	0.0107836	0.011653	0.010355	0.00873562	0.01578	0.0112397	0.0178166	0.00937629	0.0120783	0.0138875	0.010537	0.0147827	0.00799075	0.00869763	0.0107916	0.0124572	0.0125509	0.0104657	1.87191	0.0117534	2.24924	0.023238	4.84637	0.00953109	2.72523	6.70085	4.57991	7.55752	1.68134	2.22097	6.95848	1.17667	8.1496	0.031284	0.0303622	0.00948714	1.09236	0.00760913	0.00865114	0.0106742	4.89267	0.0108455	0.0125231	0.0113151	0.00880366	0.0114878	0.00897924
SLC25A3	0.00869167	0.00747751	0.0107836	0.011653	0.010355	0.00873562	0.01578	0.0112397	0.0178166	0.00937629	0.0120783	0.0138875	0.010537	0.0147827	0.00799075	0.00869763	0.0107916	0.0124572	0.0125509	0.0104657	4.29436	0.0117534	2.46998	28.9076	4.12057	0.00953109	39.2928	18.5677	2.31622	0.0113569	0.0151127	38.8305	17.2634	27.0998	17.5982	17.4405	21.4254	0.00948714	28.9778	0.00760913	0.00865114	0.0106742	8.24554	0.0108455	0.0125231	0.0113151	0.00880366	0.0114878	0.00897924
SLC33A1	0.00869167	0.00747751	0.0107836	0.011653	0.010355	0.00873562	0.01578	0.0112397	0.0178166	0.00937629	0.0120783	0.0138875	0.010537	0.0147827	0.00799075	0.00869763	0.0107916	0.0124572	0.0125509	0.0104657	0.0087923	0.0117534	0.0117076	2.69988	0.0177891	0.00953109	2.53445	2.56743	0.00959798	0.0113569	0.0151127	2.23154	1.75614	2.47403	1.49136	0.031284	8.29991	0.00948714	2.10974	0.00760913	0.00865114	0.0106742	2.44496	0.0108455	0.0125231	0.0113151	0.00880366	0.0114878	0.00897924
SLC39A13	0.00869167	0.00747751	0.0107836	0.011653	0.010355	0.00873562	0.01578	0.0112397	0.0178166	0.00937629	0.0120783	0.0138875	0.010537	0.0147827	0.00799075	0.00869763	0.0107916	0.0124572	0.0125509	0.0104657	0.0087923	0.0117534	0.0117076	0.023238	0.0177891	0.00953109	0.0123232	0.0138199	0.00959798	0.0113569	0.0151127	0.0108176	0.0128228	0.0205399	0.0132152	0.031284	0.0303622	0.00948714	0.0181729	0.00760913	0.00865114	0.0106742	0.00919255	0.0108455	0.0125231	0.0113151	0.00880366	0.0114878	0.00897924
SLC52A2	0.00869167	0.00747751	0.0107836	0.011653	0.010355	0.00873562	0.01578	0.0112397	0.0178166	0.00937629	0.0120783	0.0138875	0.010537	0.0147827	0.00799075	0.00869763	0.0107916	0.0124572	0.0125509	0.0104657	0.0087923	0.0117534	0.0117076	38.8222	0.0177891	0.00953109	0.0123232	0.0138199	0.00959798	0.0113569	0.0151127	1.9765	0.0128228	0.0205399	0.0132152	0.031284	0.0303622	0.00948714	0.0181729	0.00760913	0.00865114	0.0106742	0.00919255	0.0108455	0.0125231	0.0113151	0.00880366	0.0114878	0.00897924
SSR3	0.00869167	0.00747751	0.0107836	0.011653	0.010355	0.00873562	0.01578	0.0112397	0.0178166	0.00937629	0.0120783	0.0138875	0.010537	0.0147827	0.00799075	0.00869763	0.0107916	0.0124572	0.0125509	0.0104657	9.40083	16.2362	8.25739	0.023238	9.25117	13.2464	0.0123232	1.34207	15.7972	10.6432	9.92237	0.0108176	6.59869	0.0205399	5.58806	0.031284	0.0303622	0.00948714	0.0181729	0.00760913	0.00865114	0.0106742	8.5327	0.0108455	0.0125231	0.0113151	0.00880366	0.0114878	0.00897924
TACC3	0.00869167	0.00747751	0.0107836	0.011653	0.010355	0.00873562	0.01578	0.0112397	0.0178166	0.00937629	0.0120783	0.0138875	0.010537	0.0147827	0.00799075	0.00869763	0.0107916	0.0124572	0.0125509	0.0104657	1.70274	2.13325	1.23803	0.023238	2.03584	3.43766	0.459899	0.0138199	1.65183	2.40922	1.88571	0.0108176	0.0128228	0.0205399	0.0132152	0.031284	0.0303622	0.00948714	0.0181729	0.00760913	0.00865114	0.0106742	0.00919255	0.0108455	0.0125231	0.0113151	0.00880366	0.0114878	0.00897924
TBCB	0.00869167	0.00747751	0.0107836	0.011653	0.010355	0.00873562	0.01578	0.0112397	0.0178166	0.00937629	0.0120783	0.0138875	0.010537	0.0147827	0.00799075	0.00869763	0.0107916	0.0124572	0.0125509	0.0104657	21.1786	19.8049	20.763	0.023238	27.9176	18.6854	5.04353	7.66277	12.4656	26.2584	21.6665	9.86331	17.2991	4.57311	15.0637	2.28484	4.81397	0.00948714	6.24485	0.00760913	0.00865114	0.0106742	17.1644	0.0108455	0.0125231	0.0113151	0.00880366	0.0114878	0.00897924
TIA1	0.00869167	0.00747751	0.0107836	0.011653	0.010355	0.00873562	0.01578	0.0112397	0.0178166	0.00937629	0.0120783	0.0138875	0.010537	0.0147827	0.00799075	0.00869763	0.0107916	0.0124572	0.0125509	0.0104657	5.148	3.22501	3.8762	0.023238	3.75587	4.12872	1.52725	3.89762	2.93187	3.55338	2.70458	2.03482	6.75288	0.0205399	4.0135	0.031284	0.0303622	0.00948714	2.55107	0.00760913	0.00865114	0.0106742	12.9959	0.0108455	0.0125231	0.0113151	0.00880366	0.0114878	0.00897924
TIMM10B	0.00869167	0.00747751	0.0107836	0.011653	0.010355	0.00873562	0.01578	0.0112397	0.0178166	0.00937629	0.0120783	0.0138875	0.010537	0.0147827	0.00799075	0.00869763	0.0107916	0.0124572	0.0125509	0.0104657	2.29898	7.24397	1.87611	4.40118	0.0177891	4.81944	5.7565	2.19422	3.48856	4.2169	3.61207	3.43108	2.86126	1.3874	0.995677	10.2162	1.63732	0.00948714	4.45264	0.00760913	0.00865114	0.0106742	0.00919255	0.0108455	0.0125231	0.0113151	0.00880366	0.0114878	0.00897924
TMEM129	0.00869167	0.00747751	0.0107836	0.011653	0.010355	0.00873562	0.01578	0.0112397	0.0178166	0.00937629	0.0120783	0.0138875	0.010537	0.0147827	0.00799075	0.00869763	0.0107916	0.0124572	0.0125509	0.0104657	0.0087923	0.0117534	0.0117076	0.023238	0.0177891	0.00953109	0.0123232	1.62147	0.00959798	0.0113569	0.0151127	0.0108176	2.19345	0.0205399	2.09291	0.031284	0.0303622	0.00948714	0.0181729	0.00760913	0.00865114	0.0106742	1.9575	0.0108455	0.0125231	0.0113151	0.00880366	0.0114878	0.00897924
TMEM199	0.00869167	0.00747751	0.0107836	0.011653	0.010355	0.00873562	2.87531	0.0112397	0.0178166	0.00937629	0.0120783	0.0138875	0.010537	0.0147827	0.00799075	0.00869763	0.0107916	0.0124572	0.0125509	0.0104657	1.47595	1.42432	0.0117076	0.803911	0.0177891	0.00953109	0.850979	1.39227	0.00959798	0.0113569	0.0151127	1.07261	1.33952	0.0205399	0.0132152	0.031284	0.0303622	0.00948714	1.86307	0.00760913	4.09832	5.78945	0.950116	0.0108455	4.64563	0.0113151	0.00880366	0.0114878	0.00897924
TOP2A	0.00869167	0.00747751	0.0107836	0.011653	0.010355	0.00873562	2.29275	0.0112397	0.0178166	0.00937629	3.92758	0.0138875	0.010537	0.0147827	0.00799075	0.00869763	0.0107916	0.0124572	0.0125509	0.0104657	1.62092	0.0117534	0.781553	3.28296	1.70707	0.00953109	2.4422	3.01327	4.0244	0.0113569	3.45401	2.18998	3.18582	2.02053	4.3142	1.65698	1.86188	0.00948714	1.68349	0.00760913	0.00865114	0.0106742	4.5063	0.0108455	0.0125231	2.31891	0.00880366	0.0114878	0.00897924
TOP3B	0.00869167	0.00747751	0.0107836	0.011653	0.010355	0.00873562	0.01578	0.0112397	0.0178166	0.00937629	0.0120783	0.0138875	0.010537	0.0147827	0.00799075	0.00869763	0.0107916	0.0124572	0.0125509	0.0104657	1.32554	1.61529	2.40597	0.023238	1.50743	0.00953109	1.39087	0.0138199	1.92075	2.58317	1.75978	2.00534	5.60679	2.9988	12.7997	3.1364	3.39144	0.00948714	1.97145	0.00760913	0.00865114	0.0106742	11.6429	0.0108455	0.0125231	0.0113151	0.00880366	0.0114878	0.00897924
TPRKB	0.00869167	0.00747751	0.0107836	0.011653	0.010355	0.00873562	0.01578	0.0112397	0.0178166	0.00937629	0.0120783	0.0138875	0.010537	0.0147827	0.00799075	0.00869763	0.0107916	0.0124572	0.0125509	0.0104657	22.1618	15.3614	18.9311	13.2471	20.0023	10.7974	4.46227	0.0138199	13.0604	16.6086	2.64105	13.8106	0.497059	3.63688	0.0132152	7.24137	2.7843	0.00948714	1.50643	0.00760913	0.00865114	0.0106742	0.00919255	0.0108455	0.0125231	0.0113151	0.00880366	0.0114878	0.00897924
TRAPPC6A	0.00869167	0.00747751	0.0107836	0.011653	0.010355	0.00873562	0.01578	0.0112397	0.0178166	0.00937629	0.0120783	0.0138875	0.010537	0.0147827	0.00799075	0.00869763	0.0107916	0.0124572	0.0125509	0.0104657	1.4908	1.89213	0.0117076	3.53871	0.0177891	1.82107	0.0123232	1.53957	1.56758	27.6583	0.0151127	0.0108176	3.89029	0.0205399	2.55063	0.031284	0.0303622	0.00948714	0.0181729	0.00760913	0.00865114	0.0106742	2.82175	0.0108455	0.0125231	0.0113151	0.00880366	0.0114878	0.00897924
TRIM16	0.00869167	0.00747751	0.0107836	0.011653	0.010355	0.00873562	0.01578	0.0112397	0.0178166	0.00937629	0.0120783	0.0138875	0.010537	0.0147827	0.00799075	0.00869763	0.0107916	0.0124572	0.0125509	0.0104657	0.0087923	4.86032	0.0117076	5.31923	3.43954	3.76277	4.35068	1.65105	2.44865	4.74286	2.07565	2.92563	4.5819	3.97092	1.93484	2.7085	2.83512	0.00948714	1.20648	0.00760913	0.00865114	0.0106742	0.00919255	0.0108455	0.0125231	0.0113151	0.00880366	0.0114878	0.00897924
TRIM7	0.00869167	0.00747751	0.0107836	0.011653	0.010355	0.00873562	0.01578	0.0112397	0.0178166	0.00937629	0.0120783	0.0138875	0.010537	0.0147827	0.00799075	0.00869763	0.0107916	0.0124572	0.0125509	0.0104657	2.64101	1.57294	1.41091	0.023238	0.785658	6.52561	0.0123232	0.0138199	18.0981	2.24126	2.32693	0.0108176	0.0128228	0.0205399	0.0132152	0.031284	0.0303622	0.00948714	0.0181729	0.00760913	0.00865114	0.0106742	0.00919255	0.0108455	0.0125231	0.0113151	0.00880366	0.0114878	0.00897924
TRIP13	0.00869167	0.00747751	0.0107836	0.011653	0.010355	0.00873562	0.01578	0.0112397	0.0178166	0.00937629	0.0120783	0.0138875	0.010537	0.0147827	0.00799075	0.00869763	0.0107916	0.0124572	0.0125509	0.0104657	0.0087923	0.0117534	0.0117076	1.82609	0.0177891	2.13695	2.59952	0.0138199	3.42996	2.06899	0.0151127	1.79362	1.04211	1.48741	0.0132152	1.88514	1.76104	0.00948714	2.29406	0.00760913	0.00865114	0.0106742	0.00919255	0.0108455	0.0125231	0.0113151	0.00880366	0.0114878	0.00897924
TSC2	0.00869167	0.00747751	0.0107836	0.011653	0.010355	0.00873562	0.01578	0.0112397	0.0178166	0.00937629	0.0120783	0.0138875	0.010537	0.0147827	0.00799075	0.00869763	0.0107916	0.0124572	0.0125509	0.0104657	2.6167	1.29231	0.0117076	1.96633	2.25137	0.00953109	1.79343	1.31425	0.00959798	0.0113569	0.0151127	1.36091	0.904092	0.0205399	0.0132152	0.031284	2.14827	0.00948714	2.11401	0.00760913	0.00865114	0.0106742	0.508867	0.0108455	0.0125231	0.0113151	0.00880366	0.0114878	0.00897924
TYK2	0.00869167	0.00747751	5.44422	0.011653	0.010355	0.00873562	0.01578	0.0112397	0.0178166	2.4356	0.0120783	0.0138875	0.010537	0.0147827	0.00799075	0.00869763	0.0107916	0.0124572	0.0125509	2.82867	0.0087923	1.41816	0.0117076	1.35274	1.55549	0.00953109	2.72197	1.78049	2.47405	0.0113569	0.0151127	2.28282	2.48277	2.96061	1.67639	2.25521	4.01622	0.00948714	0.0181729	0.00760913	0.00865114	0.0106742	3.11102	0.0108455	0.0125231	0.0113151	0.00880366	0.0114878	0.00897924
WDR89	0.00869167	0.00747751	0.0107836	0.011653	0.010355	0.00873562	0.01578	0.0112397	0.0178166	0.00937629	0.0120783	0.0138875	0.010537	0.0147827	0.00799075	0.00869763	0.0107916	0.0124572	0.0125509	0.0104657	0.0087923	1.30892	0.0117076	2.53002	0.703943	3.16613	3.79366	2.07057	0.00959798	1.18414	0.0151127	3.01509	0.0128228	1.92186	0.987522	6.50496	7.08564	0.00948714	2.16703	0.00760913	0.00865114	0.0106742	2.6349	0.0108455	0.0125231	0.0113151	0.00880366	0.0114878	0.00897924
YME1L1	0.00869167	0.00747751	0.0107836	0.011653	0.010355	0.00873562	0.01578	0.0112397	0.0178166	0.00937629	0.0120783	0.0138875	0.010537	0.0147827	0.00799075	0.00869763	0.0107916	0.0124572	0.0125509	0.0104657	1.4754	1.41049	2.27805	2.13501	1.39867	0.00953109	1.93731	3.26948	1.27741	2.15465	1.95552	1.60651	3.27979	1.85397	4.20575	2.05205	2.10898	0.00948714	1.29545	0.00760913	0.00865114	0.0106742	2.41893	0.0108455	0.0125231	0.0113151	0.00880366	0.0114878	0.00897924
ZNF251	0.00869167	0.00747751	0.0107836	0.011653	0.010355	0.00873562	0.01578	5.14706	0.0178166	0.00937629	0.0120783	4.75241	0.010537	0.0147827	0.00799075	0.00869763	0.0107916	0.0124572	0.0125509	5.34037	0.0087923	0.0117534	0.0117076	0.023238	0.0177891	97.9431	0.0123232	0.0138199	0.00959798	0.0113569	0.982191	0.0108176	0.0128228	0.0205399	0.0132152	0.031284	0.0303622	0.00948714	0.0181729	0.00760913	0.00865114	0.0106742	0.00919255	3.60529	0.0125231	2.15524	0.00880366	0.0114878	0.00897924
ZNF3	0.00869167	0.00747751	0.0107836	0.011653	0.010355	3.00098	0.01578	2.12399	0.0178166	0.00937629	0.0120783	1.92057	0.010537	0.0147827	0.00799075	0.00869763	0.0107916	0.0124572	0.0125509	0.0104657	0.0087923	0.0117534	0.0117076	0.799744	0.0177891	0.00953109	0.0123232	0.0138199	0.00959798	0.0113569	0.0151127	0.0108176	0.0128228	0.0205399	0.0132152	0.031284	0.0303622	2.33623	2.64867	4.67816	4.36265	4.57221	0.665602	3.11073	1.59076	2.59217	3.85683	2.46844	2.79619
ZNF333	0.00869167	0.00747751	0.0107836	0.011653	0.010355	0.00873562	0.01578	0.0112397	0.0178166	0.00937629	0.0120783	0.0138875	0.010537	0.0147827	0.00799075	0.00869763	0.0107916	0.0124572	0.0125509	0.0104657	1.7063	1.86921	2.08982	0.023238	1.79816	0.00953109	0.0123232	0.0138199	2.02849	2.23317	1.3446	0.0108176	0.0128228	0.0205399	0.0132152	0.031284	0.0303622	0.00948714	0.0181729	0.00760913	0.00865114	0.0106742	0.00919255	0.0108455	0.0125231	0.0113151	0.00880366	0.0114878	0.00897924
ZNF513	0.00869167	0.00747751	0.0107836	0.011653	0.010355	0.00873562	0.01578	0.0112397	0.0178166	0.00937629	0.0120783	0.0138875	0.010537	0.0147827	0.00799075	0.00869763	0.0107916	0.0124572	0.0125509	0.0104657	0.0087923	0.0117534	0.0117076	0.023238	0.0177891	0.00953109	0.0123232	2.10756	0.00959798	0.0113569	0.0151127	0.0108176	0.0128228	0.0205399	1.92284	0.031284	0.0303622	0.00948714	0.0181729	0.00760913	0.00865114	0.0106742	1.68529	0.0108455	0.0125231	0.0113151	0.00880366	0.0114878	0.00897924
ZNF653	0.00869167	0.00747751	0.0107836	0.011653	0.010355	0.00873562	0.01578	0.0112397	0.0178166	0.00937629	0.0120783	0.0138875	0.010537	0.0147827	0.00799075	0.00869763	0.0107916	0.0124572	0.0125509	0.0104657	1.09813	0.0117534	3.69806	18.9053	7.23059	9.97441	18.3839	0.0138199	2.26483	0.0113569	14.4445	3.98104	0.0128228	0.0205399	0.0132152	4.1542	5.83746	0.00948714	0.0181729	0.00760913	0.00865114	0.0106742	0.00919255	0.0108455	0.0125231	0.0113151	0.00880366	0.0114878	0.00897924
ZNF7	0.00869167	0.00747751	0.0107836	0.011653	0.010355	0.00873562	0.01578	0.0112397	0.0178166	0.00937629	0.0120783	0.0138875	0.010537	0.0147827	0.00799075	0.00869763	0.0107916	0.0124572	0.0125509	0.0104657	0.0087923	0.0117534	0.0117076	1.10684	0.0177891	0.00953109	0.0123232	0.0138199	0.00959798	0.0113569	0.0151127	1.13892	0.0128228	1.37789	0.0132152	0.031284	0.0303622	0.00948714	0.0181729	0.00760913	0.00865114	0.0106742	0.00919255	0.0108455	0.0125231	0.0113151	0.00880366	0.0114878	0.00897924
ZNF740	0.00869167	0.00747751	1.89373	2.52635	5.07374	0.00873562	0.01578	6.57887	0.0178166	0.00937629	4.40414	0.0138875	2.53638	4.36895	2.35391	0.00869763	5.08957	3.04503	2.38079	0.0104657	0.0087923	0.0117534	0.0117076	0.023238	0.0177891	0.00953109	0.0123232	0.0138199	0.00959798	0.0113569	0.0151127	0.0108176	0.0128228	0.0205399	0.0132152	0.031284	0.0303622	5.43996	0.0181729	0.00760913	0.00865114	0.0106742	0.00919255	3.23192	6.8493	4.29884	2.52627	0.0114878	0.00897924
[truncated: 78 more columns]

## Sheet: Table S3F
Gene set	Spearman rho	Spearman p value
KEGG_AXON_GUIDANCE	0.511588	7.91e-10
KEGG_T_CELL_RECEPTOR_SIGNALING_PATHWAY	0.375023	1.4e-05
KEGG_STEROID_HORMONE_BIOSYNTHESIS	0.365779	2.35e-05
KEGG_PROGESTERONE_MEDIATED_OOCYTE_MATURATION	0.360172	3.19e-05
KEGG_NICOTINATE_AND_NICOTINAMIDE_METABOLISM	0.334007	0.00012421
KEGG_MTOR_SIGNALING_PATHWAY	0.310678	0.00037807
KEGG_CELL_CYCLE	0.307778	0.00043149
KEGG_TOLL_LIKE_RECEPTOR_SIGNALING_PATHWAY	0.306952	0.00044794
KEGG_ERBB_SIGNALING_PATHWAY	0.294766	0.00076803
KEGG_HEDGEHOG_SIGNALING_PATHWAY	0.284033	0.0012115
KEGG_NEUROACTIVE_LIGAND_RECEPTOR_INTERACTION	0.265566	0.00254811
KEGG_DRUG_METABOLISM_OTHER_ENZYMES	0.264313	0.00267515
KEGG_PANCREATIC_CANCER	0.259151	0.00326054
KEGG_PRIMARY_IMMUNODEFICIENCY	0.251658	0.00431611
KEGG_B_CELL_RECEPTOR_SIGNALING_PATHWAY	0.249514	0.00466991
KEGG_METABOLISM_OF_XENOBIOTICS_BY_CYTOCHROME_P450	0.246168	0.00527383
KEGG_GLYCOSAMINOGLYCAN_BIOSYNTHESIS_CHONDROITIN_SULFATE	0.240691	0.0064142
KEGG_NON_SMALL_CELL_LUNG_CANCER	0.236367	0.00746392
KEGG_BASAL_CELL_CARCINOMA	0.233818	0.00815157
KEGG_HIF1_SIGNALING	0.225728	0.0107201
KEGG_RIG_I_LIKE_RECEPTOR_SIGNALING_PATHWAY	0.222933	0.0117596
KEGG_WNT_SIGNALING_PATHWAY	0.210255	0.0176629
KEGG_NATURAL_KILLER_CELL_MEDIATED_CYTOTOXICITY	0.204472	0.0211149
KEGG_GLYCOSPHINGOLIPID_BIOSYNTHESIS_LACTO_AND_NEOLACTO_SERIES	0.203687	0.0216257
KEGG_JAK_STAT_SIGNALING_PATHWAY	0.203395	0.0218189
KEGG_BLADDER_CANCER	0.190851	0.0316095
KEGG_GLYCOSYLPHOSPHATIDYLINOSITOL_GPI_ANCHOR_BIOSYNTHESIS	0.190289	0.0321242
KEGG_CYTOSOLIC_DNA_SENSING_PATHWAY	0.189972	0.0324168
KEGG_CYTOKINE_CYTOKINE_RECEPTOR_INTERACTION	0.181407	0.0412401
KEGG_REGULATION_OF_AUTOPHAGY	0.172543	0.052403
KEGG_PANTOTHENATE_AND_COA_BIOSYNTHESIS	0.169104	0.057358
KEGG_DRUG_METABOLISM_CYTOCHROME_P450	0.164809	0.0640793
KEGG_OLFACTORY_TRANSDUCTION	0.160591	0.0712936
KEGG_OOCYTE_MEIOSIS	0.153918	0.0840364
KEGG_TYPE_II_DIABETES_MELLITUS	0.139248	0.118441
KEGG_HEMATOPOIETIC_CELL_LINEAGE	0.132171	0.138534
KEGG_ACUTE_MYELOID_LEUKEMIA	0.12875	0.149133
KEGG_LYSOSOME	0.126886	0.155156
KEGG_ADIPOCYTOKINE_SIGNALING_PATHWAY	0.125557	0.159566
KEGG_GLIOMA	0.125398	0.160097
KEGG_RETINOL_METABOLISM	0.12483	0.162014
KEGG_VEGF_SIGNALING_PATHWAY	0.106153	0.234907
KEGG_O_GLYCAN_BIOSYNTHESIS	0.102444	0.251757
KEGG_TYPE_I_DIABETES_MELLITUS	0.0946288	0.289944
KEGG_APOPTOSIS	0.0920217	0.303497
KEGG_RNA_POLYMERASE	0.0915413	0.306039
KEGG_FOLATE_BIOSYNTHESIS	0.0827592	0.354958
KEGG_EPITHELIAL_CELL_SIGNALING_IN_HELICOBACTER_PYLORI_INFECTION	0.072987	0.414799
KEGG_ETHER_LIPID_METABOLISM	0.0699932	0.434247
KEGG_MISMATCH_REPAIR	0.065734	0.462794
KEGG_LEISHMANIA_INFECTION	0.0606545	0.498147
KEGG_SULFUR_METABOLISM	0.059102	0.50923
KEGG_STEROID_BIOSYNTHESIS	0.0560789	0.531169
KEGG_CIRCADIAN_RHYTHM_MAMMAL	0.0539229	0.5471
KEGG_PRIMARY_BILE_ACID_BIOSYNTHESIS	0.0426275	0.634178
KEGG_CALCIUM_SIGNALING_PATHWAY	0.0424049	0.635952
KEGG_BASAL_TRANSCRIPTION_FACTORS	0.0413034	0.644755
KEGG_GALACTOSE_METABOLISM	0.0396161	0.658337
KEGG_PHOSPHATIDYLINOSITOL_SIGNALING_SYSTEM	0.0381749	0.670027
KEGG_AUTOIMMUNE_THYROID_DISEASE	0.036927	0.680213
KEGG_CHRONIC_MYELOID_LEUKEMIA	0.0337634	0.706293
KEGG_TAURINE_AND_HYPOTAURINE_METABOLISM	0.0327264	0.714918
KEGG_LONG_TERM_POTENTIATION	0.0307637	0.73134
KEGG_MELANOGENESIS	0.026071	0.77109
KEGG_SPHINGOLIPID_METABOLISM	0.0229835	0.797578
KEGG_GLYCOSAMINOGLYCAN_BIOSYNTHESIS_KERATAN_SULFATE	0.0171131	0.848555
KEGG_GLYCOSAMINOGLYCAN_BIOSYNTHESIS_HEPARAN_SULFATE	0.0156133	0.86169
KEGG_RENAL_CELL_CARCINOMA	0.00566531	0.949596
KEGG_NOD_LIKE_RECEPTOR_SIGNALING_PATHWAY	-0.0056712	0.949544
KEGG_GLYCEROLIPID_METABOLISM	-0.0125082	0.888998
KEGG_LEUKOCYTE_TRANSENDOTHELIAL_MIGRATION	-0.016287	0.855785
KEGG_INOSITOL_PHOSPHATE_METABOLISM	-0.0187828	0.833982
KEGG_DORSO_VENTRAL_AXIS_FORMATION	-0.0255671	0.775395
KEGG_ANTIGEN_PROCESSING_AND_PRESENTATION	-0.0274653	0.759212
KEGG_ALLOGRAFT_REJECTION	-0.0294045	0.742786
KEGG_TERPENOID_BACKBONE_BIOSYNTHESIS	-0.0298791	0.738783
KEGG_MATURITY_ONSET_DIABETES_OF_THE_YOUNG	-0.0340504	0.703912
KEGG_BASE_EXCISION_REPAIR	-0.0370793	0.678966
KEGG_ADHERENS_JUNCTION	-0.0489314	0.584857
KEGG_PPAR_SIGNALING_PATHWAY	-0.0497164	0.57884
KEGG_PEROXISOME	-0.0512807	0.566938
KEGG_P53_SIGNALING_PATHWAY	-0.0692081	0.439432
KEGG_GRAFT_VERSUS_HOST_DISEASE	-0.075846	0.39671
KEGG_STARCH_AND_SUCROSE_METABOLISM	-0.0939316	0.293528
KEGG_PENTOSE_AND_GLUCURONATE_INTERCONVERSIONS	-0.0973355	0.276305
KEGG_GLYCOSPHINGOLIPID_BIOSYNTHESIS_GLOBO_SERIES	-0.102614	0.250968
KEGG_RNA_DEGRADATION	-0.103259	0.247988
KEGG_ASTHMA	-0.103417	0.24726
KEGG_RIBOFLAVIN_METABOLISM	-0.103657	0.246158
KEGG_VIBRIO_CHOLERAE_INFECTION	-0.110371	0.21672
KEGG_PURINE_METABOLISM	-0.115445	0.196199
KEGG_ALDOSTERONE_REGULATED_SODIUM_REABSORPTION	-0.115661	0.195355
KEGG_ABC_TRANSPORTERS	-0.11886	0.1832
KEGG_BIOSYNTHESIS_OF_UNSATURATED_FATTY_ACIDS	-0.128697	0.149301
KEGG_NUCLEOTIDE_EXCISION_REPAIR	-0.129435	0.146962
KEGG_TASTE_TRANSDUCTION	-0.142242	0.110654
KEGG_AMINO_SUGAR_AND_NUCLEOTIDE_SUGAR_METABOLISM	-0.145962	0.101541
KEGG_NON_HOMOLOGOUS_END_JOINING	-0.146478	0.100326
KEGG_VIRAL_MYOCARDITIS	-0.158465	0.0751727
KEGG_UBIQUITIN_MEDIATED_PROTEOLYSIS	-0.165079	0.0636394
KEGG_AMYOTROPHIC_LATERAL_SCLEROSIS_ALS	-0.16546	0.063022
KEGG_MELANOMA	-0.168752	0.0578855
KEGG_CHEMOKINE_SIGNALING_PATHWAY	-0.173205	0.0514909
KEGG_FC_EPSILON_RI_SIGNALING_PATHWAY	-0.175484	0.048451
KEGG_NEUROTROPHIN_SIGNALING_PATHWAY	-0.177359	0.0460633
KEGG_ARACHIDONIC_ACID_METABOLISM	-0.178478	0.0446854
KEGG_TYROSINE_METABOLISM	-0.179696	0.0432241
KEGG_LINOLEIC_ACID_METABOLISM	-0.184143	0.0382258
KEGG_GLYOXYLATE_AND_DICARBOXYLATE_METABOLISM	-0.185268	0.0370414
KEGG_COLORECTAL_CANCER	-0.186481	0.0357991
KEGG_REGULATION_OF_ACTIN_CYTOSKELETON	-0.187166	0.0351126
KEGG_ASCORBATE_AND_ALDARATE_METABOLISM	-0.191589	0.0309446
KEGG_DNA_REPLICATION	-0.193165	0.0295646
KEGG_GLYCEROPHOSPHOLIPID_METABOLISM	-0.194378	0.0285386
KEGG_LIMONENE_AND_PINENE_DEGRADATION	-0.198989	0.02491
KEGG_HISTIDINE_METABOLISM	-0.208292	0.0187753
KEGG_GLYCOSPHINGOLIPID_BIOSYNTHESIS_GANGLIO_SERIES	-0.219412	0.0131944
KEGG_ENDOMETRIAL_CANCER	-0.220455	0.0127543
KEGG_INTESTINAL_IMMUNE_NETWORK_FOR_IGA_PRODUCTION	-0.227585	0.0100748
KEGG_GNRH_SIGNALING_PATHWAY	-0.228657	0.00971798
KEGG_THYROID_CANCER	-0.231662	0.00877645
KEGG_PROSTATE_CANCER	-0.232998	0.0083845
KEGG_VALINE_LEUCINE_AND_ISOLEUCINE_BIOSYNTHESIS	-0.234275	0.0080243
KEGG_PYRIMIDINE_METABOLISM	-0.235992	0.00756175
KEGG_ARRHYTHMOGENIC_RIGHT_VENTRICULAR_CARDIOMYOPATHY_ARVC	-0.248037	0.00492837
KEGG_FRUCTOSE_AND_MANNOSE_METABOLISM	-0.251119	0.00440271
KEGG_GLYCINE_SERINE_AND_THREONINE_METABOLISM	-0.266152	0.00249064
KEGG_SMALL_CELL_LUNG_CANCER	-0.267658	0.00234827
KEGG_NOTCH_SIGNALING_PATHWAY	-0.268765	0.00224832
KEGG_HYPERTROPHIC_CARDIOMYOPATHY_HCM	-0.268923	0.00223436
KEGG_PATHOGENIC_ESCHERICHIA_COLI_INFECTION	-0.271454	0.0020214
KEGG_AMINOACYL_TRNA_BIOSYNTHESIS	-0.280447	0.00140523
KEGG_FC_GAMMA_R_MEDIATED_PHAGOCYTOSIS	-0.283652	0.00123085
KEGG_BETA_ALANINE_METABOLISM	-0.284373	0.00119447
KEGG_INSULIN_SIGNALING_PATHWAY	-0.284548	0.00118574
KEGG_SYSTEMIC_LUPUS_ERYTHEMATOSUS	-0.288901	0.00098739
KEGG_OTHER_GLYCAN_DEGRADATION	-0.291397	0.00088784
KEGG_SNARE_INTERACTIONS_IN_VESICULAR_TRANSPORT	-0.29633	0.00071761
KEGG_PHENYLALANINE_METABOLISM	-0.296565	0.00071032
KEGG_N_GLYCAN_BIOSYNTHESIS	-0.296951	0.00069845
KEGG_ALANINE_ASPARTATE_AND_GLUTAMATE_METABOLISM	-0.299998	0.00061107
KEGG_PORPHYRIN_AND_CHLOROPHYLL_METABOLISM	-0.302734	0.00054128
KEGG_GLYCOLYSIS_GLUCONEOGENESIS	-0.30445	0.00050132
KEGG_TRYPTOPHAN_METABOLISM	-0.306917	0.00044865
KEGG_PYRUVATE_METABOLISM	-0.310449	0.00038205
KEGG_CITRATE_CYCLE_TCA_CYCLE	-0.310561	0.00038011
KEGG_GLYCOSAMINOGLYCAN_DEGRADATION	-0.311627	0.00036196
KEGG_ONE_CARBON_POOL_BY_FOLATE	-0.313842	0.00032681
KEGG_TGF_BETA_SIGNALING_PATHWAY	-0.314902	0.00031112
KEGG_FATTY_ACID_METABOLISM	-0.323098	0.00021138
KEGG_HOMOLOGOUS_RECOMBINATION	-0.326139	0.00018263
KEGG_VASOPRESSIN_REGULATED_WATER_REABSORPTION	-0.326221	0.00018191
KEGG_DILATED_CARDIOMYOPATHY	-0.333943	0.00012461
KEGG_SPLICEOSOME	-0.335103	0.00011762
KEGG_VASCULAR_SMOOTH_MUSCLE_CONTRACTION	-0.339174	9.59e-05
KEGG_ENDOCYTOSIS	-0.340252	9.08e-05
KEGG_TIGHT_JUNCTION	-0.345379	6.98e-05
KEGG_CELL_ADHESION_MOLECULES_CAMS	-0.3473	6.32e-05
KEGG_RENIN_ANGIOTENSIN_SYSTEM	-0.352497	4.82e-05
KEGG_PROTEIN_EXPORT	-0.35518	4.18e-05
KEGG_PROXIMAL_TUBULE_BICARBONATE_RECLAMATION	-0.37142	1.71e-05
KEGG_VALINE_LEUCINE_AND_ISOLEUCINE_DEGRADATION	-0.375621	1.35e-05
KEGG_BUTANOATE_METABOLISM	-0.376101	1.31e-05
KEGG_GAP_JUNCTION	-0.379113	1.11e-05
KEGG_LYSINE_DEGRADATION	-0.387004	6.97e-06
KEGG_NITROGEN_METABOLISM	-0.389893	5.87e-06
KEGG_COMPLEMENT_AND_COAGULATION_CASCADES	-0.39165	5.28e-06
KEGG_FOCAL_ADHESION	-0.393197	4.81e-06
KEGG_CARDIAC_MUSCLE_CONTRACTION	-0.395154	4.27e-06
KEGG_PROPANOATE_METABOLISM	-0.396132	4.03e-06
KEGG_ALZHEIMERS_DISEASE	-0.404785	2.36e-06
KEGG_ARGININE_AND_PROLINE_METABOLISM	-0.407808	1.95e-06
KEGG_RIBOSOME	-0.407879	1.94e-06
KEGG_CYSTEINE_AND_METHIONINE_METABOLISM	-0.414253	1.29e-06
KEGG_PROTEASOME	-0.418536	9.74e-07
KEGG_HUNTINGTONS_DISEASE	-0.424388	6.61e-07
KEGG_GLUTATHIONE_METABOLISM	-0.424804	6.43e-07
KEGG_PENTOSE_PHOSPHATE_PATHWAY	-0.425173	6.27e-07
KEGG_PARKINSONS_DISEASE	-0.429298	4.75e-07
KEGG_SELENOAMINO_ACID_METABOLISM	-0.46957	2.56e-08
KEGG_OXIDATIVE_PHOSPHORYLATION	-0.475605	1.6e-08
KEGG_LONG_TERM_DEPRESSION	-0.47984	1.14e-08
KEGG_PRION_DISEASES	-0.488921	5.47e-09
KEGG_ECM_RECEPTOR_INTERACTION	-0.496895	2.82e-09

## Sheet: Table S3G
ID	Exp059916	Exp061176	Exp061181	Exp061185	Exp062208	Exp064852	Exp066021	Exp066027	Exp066042	Exp066046	Exp066048	Exp066049	Exp066050	Exp066051	Exp066878	Exp066880	Exp066882	Exp066883	Exp066885	Exp068735	Exp071414	Exp071415	Exp071857	Exp071858	Exp071903	Exp071904	Exp071905	Exp072372	Exp072375	Exp072377	Exp072381	Exp072767	Exp072768	Exp072769	Exp072772	Exp072773	Exp072774	Exp061173	Exp061174	Exp063152	Exp064845	Exp064846	Exp064853	Exp066038	Exp066043	Exp066044	Exp066047	Exp066052	Exp066873
Gene Symbol
A1BG	3.94962	4.54637	7.46719	7.10158	3.20356	3.48921	3.08301	3.71183	3.27864	3.59138	5.00029	2.26061	3.39447	3.98778	6.04278	3.50141	4.10349	5.42304	3.59002	3.61163	150.637	154.434	129.798	44.4592	131.954	16.9522	20.8587	73.8435	68.3024	116.819	257.068	15.2541	76.5009	30.1796	147.044	38.595	35.9991	0.00948714	15.6044	3.29792	0.00865114	0.0106742	39.7923	0.0108455	2.22022	2.4728	0.00880366	2.43886	0.00897924
NAT2	1.32074	5.44773	6.73733	3.4031	2.85689	12.8815	4.93138	9.55208	6.86006	12.4797	8.72839	4.86529	10.8213	12.8475	9.65082	2.04021	5.9346	2.0529	2.68905	13.004	3.78803	5.70587	4.40354	3.1063	6.27075	3.38611	1.63508	9.83904	2.59626	5.06768	5.56864	2.48873	3.27468	2.47864	12.8436	5.50249	1.74413	7.22303	2.3912	2.22406	3.30926	5.36835	3.48061	12.4406	11.0989	10.1124	11.4314	10.1079	10.7633
SERPINA3	2.50156	58.0437	25.765	14.1645	7.67195	16.6169	41.2595	1.93685	3.76352	8.58185	8.17275	11.133	4.56828	4.16248	4.69733	13.6293	11.1422	14.9402	14.1095	11.8176	36.7909	6.99666	11.4046	72.1189	4.25604	11.7363	58.9518	138.333	5.88514	7.34193	15.1025	129.055	274.838	70.7443	257.928	191.274	157.385	2.96027	43.393	12.3168	38.5593	11.1904	51.4633	2.66393	7.00445	14.4875	8.31686	18.0935	42.0868
ABAT	13.1372	20.8575	21.6707	19.1124	38.4908	25.4127	26.1689	23.3697	18.1503	13.4399	19.7317	20.4282	19.0752	15.7545	25.7132	20.7438	15.1125	17.679	11.8896	13.7065	47.5838	20.8173	22.8771	6.95449	21.4553	15.1765	2.74503	29.5066	45.3089	22.1702	31.4401	8.91533	23.5239	4.64344	25.7459	1.29313	0.701477	24.4	2.73577	20.3369	25.558	20.3383	25.9217	13.9198	17.7426	20.8282	14.5784	21.7394	20.5986
ABCA1	5.11702	4.18083	4.96212	9.37186	5.44847	4.79619	4.11312	5.1913	3.56742	2.44268	5.66454	5.51209	4.38658	5.21782	2.61211	4.13692	5.53849	3.67407	4.54316	4.59753	1.61093	2.585	2.82709	1.44862	1.67125	3.43329	1.65603	1.49232	1.56201	2.5147	2.85348	1.16219	1.29136	2.09599	1.78665	1.97753	1.78776	5.20355	3.06004	7.33459	3.90362	4.83465	1.40918	3.69077	3.80153	4.53632	4.61533	5.29728	4.0003
ABL1	6.05479	4.55941	1.5374	5.93819	5.97136	7.7566	6.21608	5.78682	4.69727	4.57511	5.50081	5.89739	12.7792	4.01113	4.2795	3.55309	5.72525	7.1563	3.26053	16.2123	3.0834	2.50979	1.79311	1.94035	3.35428	5.10133	1.34996	2.14863	3.05394	1.34811	2.23806	1.69326	1.88069	1.87821	2.2459	1.96332	2.2929	7.29677	1.61676	4.06043	9.38259	4.98955	0.998122	6.12952	4.23298	5.83589	8.30261	5.24117	6.87879
ACLY	4.48653	3.517	1.7992	2.05331	7.29849	2.58242	3.31067	3.01036	11.8167	2.51414	9.00181	2.61329	9.38016	13.6918	6.91381	4.71382	5.411	5.09904	7.46621	1.10883	1.35775	2.48056	3.42818	15.2422	2.88045	4.57678	11.2426	27.8408	6.90066	3.26168	6.08728	17.728	22.6871	19.8287	16.3294	10.5876	11.485	7.61315	16.2772	19.0716	5.7968	1.71345	45.8238	6.4134	1.13559	3.35431	2.08401	12.4061	9.3796
ACO2	52.3516	56.3613	32.2223	44.8843	34.4266	20.9555	31.5344	34.8297	64.8541	49.626	41.9942	49.6254	53.2146	61.3028	44.7073	58.0763	57.592	31.5709	56.5728	48.3811	16.2298	13.057	6.95929	34.1667	9.81103	8.47955	46.7052	47.6897	8.99207	2.63198	6.04453	42.9868	30.118	28.3525	49.2212	21.0252	23.055	33.0269	29.9737	21.293	49.6399	66.0976	32.9851	42.6329	60.1432	75.5062	67.6192	63.2052	59.3246
ACOX1	2.73538	11.9342	12.2691	11.9024	12.5757	20.6743	9.57735	3.53379	11.2954	11.1965	10.2271	9.67485	7.96566	23.2998	25.7047	12.0982	31.0896	11.7061	17.6497	10.5499	2.19206	2.53075	2.42177	0.969038	2.14805	4.08765	3.24496	6.38152	5.69982	1.82601	4.8124	1.48041	16.5791	3.45976	6.09734	3.4287	2.1679	30.8705	11.2329	7.31437	17.4279	23.0942	54.4863	6.98572	7.75833	12.388	10.4683	21.4142	5.1137
ACTN4	43.1589	55.0779	44.1729	51.7299	37.5337	36.5292	7.10287	17.5088	21.2839	29.7972	33.7796	4.89474	41.9676	32.2686	65.2407	44.5703	69.3354	39.9152	26.1098	46.1969	45.3121	39.4703	29.9822	32.8064	33.2333	24.9821	39.8773	72.9486	30.4504	25.3897	35.8305	37.3028	88.1985	10.6804	74.3545	32.1432	10.4013	72.4556	17.9522	5.93008	34.3635	43.0638	73.2104	30.5646	6.93009	23.4851	29.2898	36.4366	27.0153
ACTN1	11.8868	5.39307	15.0333	13.3745	16.8315	8.35437	5.33046	3.43072	5.09269	7.9178	7.79998	7.27011	3.22978	6.73964	12.7411	14.7671	9.3761	12.3969	9.21063	3.9896	44.1022	44.2927	46.2319	84.2327	35.4065	32.7494	111.747	133.423	53.4383	31.9727	46.9722	132.503	102.057	77.4176	83.8597	64.5999	36.2101	11.1283	25.2599	7.31437	4.58198	7.8621	107.59	4.63374	4.49697	5.15431	3.77444	4.40891	4.17992
PLIN2	4.29266	2.96237	3.18063	2.54095	1.68193	2.51073	4.61899	1.56248	2.61748	3.03216	2.90461	3.62748	2.9087	3.38504	1.39576	3.6122	3.34329	4.65931	3.09047	2.13805	1.86823	3.23866	2.78105	1.33481	2.30475	3.50938	1.46675	8.03094	4.23956	2.41905	3.00814	1.50938	4.56945	1.57596	5.78335	1.93482	1.90329	1.59476	2.09607	5.44516	1.72112	3.40063	4.77024	4.07888	4.65981	45.5423	5.33717	2.43618	3.16251
ADH1A	25.4982	23.3563	11.7967	16.8855	37.9722	22.7068	14.6425	36.276	16.196	18.3031	25.3425	20.3504	24.6541	15.8086	15.6791	15.3776	11.9344	13.7383	17.1058	16.1018	1.30901	0.835037	1.7704	4.50432	1.66797	2.7622	1.92324	2.97724	1.66776	1.50708	1.42286	2.09715	1.35023	3.27241	4.17677	4.85593	2.27491	22.3615	1.8996	41.4332	20.8057	19.3103	3.17318	22.363	34.0805	20.0517	20.1413	22.4407	20.836
ADH4	19.3318	17.8152	9.46363	4.38011	44.6458	17.9944	5.90022	14.4416	13.6475	14.821	17.0415	12.388	10.4181	17.1337	9.14185	12.7675	14.4431	14.4052	14.0277	25.2461	3.75708	3.22701	4.67677	1.87184	3.49978	4.55637	2.0135	3.84154	1.60812	4.17258	3.9938	1.21822	0.988054	1.5406	1.37071	1.72047	2.10083	11.653	3.7163	1.79334	11.2895	11.2296	2.91479	10.8955	6.93294	7.66828	9.01863	15.8934	10.2853
ADH7	0.00869167	0.00747751	0.0107836	2.94434	0.010355	3.04426	3.26282	4.07794	0.0178166	0.00937629	4.28312	2.19221	0.010537	0.0147827	4.77392	0.00869763	0.0107916	0.0124572	2.59856	0.0104657	0.0087923	0.0117534	2.31405	1.92615	0.0177891	2.47777	0.0123232	2.03713	1.68419	2.16728	3.68835	0.0108176	1.85279	0.0205399	1.64264	0.031284	0.0303622	3.43079	2.51117	2.74119	2.43513	2.34038	0.9509	3.10798	4.01687	3.47085	2.65463	3.07925	3.19391
ADORA1	6.33565	2.39373	4.3162	2.07058	1.83547	0.00873562	4.05669	0.0112397	4.22985	4.45892	4.29912	0.0138875	4.20323	3.08429	3.88313	5.21895	3.79008	2.83672	2.95546	3.87293	0.0087923	0.0117534	0.0117076	0.023238	0.0177891	0.00953109	0.0123232	0.0138199	0.00959798	0.0113569	0.0151127	0.0108176	0.0128228	0.0205399	0.0132152	0.031284	0.0303622	3.98585	2.49642	7.31437	2.50178	2.43598	1.70133	4.06464	3.68658	3.92028	5.82169	4.48591	3.23676
AEBP1	3.40564	3.48435	7.26895	3.30794	4.96834	3.73474	4.89403	4.28605	2.79804	5.58393	3.25422	6.43743	4.73432	3.29429	3.57232	8.55796	2.84904	3.20346	4.09596	3.25892	25.4064	38.5087	15.1675	23.2282	21.3022	44.4732	25.0366	12.873	25.7822	65.7579	36.3899	55.8831	10.8763	26.7927	19.3959	34.8044	41.3018	0.00948714	25.8788	0.00760913	0.00865114	0.0106742	26.7422	3.43535	4.00301	0.0113151	0.00880366	2.0065	0.00897924
AGT	43.1406	40.0852	85.0796	71.7165	21.5373	24.2289	12.3867	14.8538	30.4563	36.3496	15.5164	17.7732	22.7017	26.3209	35.2864	46.4092	43.7128	89.518	27.7724	41.9904	114.289	192.64	130.589	3.57262	108.153	196.934	3.22885	89.4622	84.7493	153.447	149.773	1.23226	139.477	1.51114	179.892	3.84743	5.68898	29.4272	6.05569	14.1137	41.2728	21.2721	45.0626	32.2367	11.8998	11.4475	15.5941	26.2114	32.0141
AHCY	3.06837	5.86383	3.69463	4.82884	1.64585	3.69694	2.75474	3.37879	3.36981	5.29829	2.25497	3.96182	4.24806	2.87582	3.70822	2.93247	10.3425	3.79074	3.97681	2.48979	14.867	11.3107	15.0328	36.8863	11.1198	10.9576	26.8189	25.0906	8.88151	18.0621	7.01517	62.7741	76.2724	44.6	45.1743	39.5696	28.7846	1.40646	43.9028	3.25266	5.57393	2.85775	57.664	2.40645	4.21245	6.21045	2.66221	8.53954	12.1354
AK2	61.1163	25.9872	31.1036	27.4226	19.5448	40.5442	20.0276	58.8503	24.6546	38.7682	33.867	33.1523	29.6276	41.9908	41.4667	61.1877	50.1775	31.8403	36.8572	26.0938	7.55443	9.302	16.2186	12.1477	10.5408	11.7405	11.1522	14.9281	15.9504	11.5861	17.0694	17.6791	35.5653	18.7127	29.6831	9.76556	7.92559	26.9834	16.4491	54.4951	49.4801	61.9428	24.9506	34.701	46.2483	53.5165	37.9547	38.5612	34.7076
AKT2	5.86349	7.54084	2.30296	4.91776	4.13326	4.76339	3.61407	4.62805	9.46422	3.28864	5.26603	5.73982	4.12588	3.28705	1.58538	4.29153	1.94304	4.18977	3.27394	5.89166	4.43304	2.47748	2.7124	2.11272	2.87905	2.19109	2.93927	9.48156	2.42178	3.57842	2.46319	2.56543	12.3888	1.68539	10.1848	4.26745	4.2542	10.2185	4.64295	3.38058	2.92826	1.16981	8.85227	2.9103	1.9044	3.6437	4.75692	3.19545	3.72644
ALCAM	2.90452	4.91135	3.85813	3.9737	13.9934	3.52958	3.56401	5.03274	4.39997	6.16909	4.49673	8.92575	6.37787	6.2714	5.41008	4.04761	7.10951	4.55094	6.22259	3.77606	8.76595	13.0536	14.32	23.347	24.7914	7.71058	18.4331	7.27741	45.9478	4.47456	27.2002	33.5196	10.9779	17.2247	10.1318	25.1021	4.38046	5.79642	23.023	4.38824	3.2702	3.72143	23.213	5.17135	6.0799	6.88131	3.45201	7.58448	12.015
ALDH2	14.6659	17.5229	26.8307	20.7706	20.5888	26.6838	16.8521	42.9859	44.2161	47.6285	29.5778	19.6468	21.335	43.6964	29.4086	18.1971	17.9654	27.6119	34.106	18.3512	2.61732	5.37841	4.11704	15.4079	3.81249	3.16485	15.2236	45.2123	6.82075	8.95171	3.71393	24.5052	6.44871	5.9441	22.0734	7.87121	7.49614	24.9919	5.2554	15.1442	28.4309	38.4716	16.3576	19.0013	45.2896	32.485	14.5288	50.9824	24.5721
ALDH3B2	4.82158	3.21526	2.23048	2.72302	4.46801	3.40843	5.76814	3.16895	3.01055	2.64951	2.60397	2.72284	2.42261	2.51913	2.79843	2.99734	2.54972	2.41805	2.04349	2.50403	2.70408	2.72067	10.4752	3.01481	2.68763	5.79096	2.63255	4.76867	2.38424	4.50601	3.8494	1.3566	1.45047	4.18984	4.17574	4.52172	4.48646	2.58298	1.94476	3.39494	2.90363	2.81684	1.70237	26.5752	2.29313	38.2688	2.54591	2.4885	2.26728
ABCD2	6.31475	4.56959	3.73446	37.7027	8.74999	2.76146	6.04692	33.531	39.6771	4.66053	4.53077	3.18534	5.14635	3.63128	5.35328	6.72615	5.97036	3.27271	3.37053	12.0048	2.12101	1.25242	2.00377	0.905626	3.74877	3.65608	0.84386	1.559	2.70303	1.65768	2.65421	0.986769	2.36561	1.08165	1.50416	1.3277	2.37316	4.50769	0.803417	5.20352	15.9421	2.89234	1.12282	4.93378	33.5233	3.72914	1.79026	4.50809	4.85503
AMPD3	5.92273	7.78635	14.1363	6.24687	7.83257	14.9949	7.10268	3.12635	4.90326	10.4699	21.1001	29.4139	6.79104	11.8887	4.5997	19.435	11.1165	24.6467	29.8547	7.99949	1.88541	2.40839	2.72424	3.33708	2.45462	1.98059	2.57284	5.25319	1.32442	1.80255	3.11522	3.15834	4.35186	2.17411	7.11405	2.55225	1.77786	17.8839	1.7898	30.1089	10.8223	4.66237	8.78969	3.11701	9.20603	6.77013	1.93368	2.55012	18.803
ANK3	4.42809	3.8839	4.56319	6.75637	5.03926	5.23347	13.7258	7.48388	8.12606	3.52303	6.66291	11.3579	2.94027	2.41661	7.66413	5.08798	11.0049	20.6974	19.0853	3.65081	2.227	1.63968	1.63443	2.92356	2.37991	3.59899	1.77399	8.74576	1.7306	1.46691	3.9616	1.92252	13.6697	1.51853	5.15293	2.62967	2.03892	7.98788	1.56941	21.8228	6.7453	16.9039	10.8957	6.76037	9.25601	13.4902	9.35201	11.1302	12.2864
ANPEP	3.25394	3.92782	3.13624	2.31686	5.25484	2.08126	3.106	2.40439	2.46164	4.60208	4.98611	2.63392	3.05888	5.82008	3.44622	3.79406	2.74046	3.15163	1.81394	5.11962	11.8046	29.6675	52.1623	46.8868	17.4459	32.3079	47.6424	59.4874	28.5042	23.9115	21.0931	45.5833	55.8162	57.8811	53.3597	41.4301	15.7179	3.93793	19.0841	2.79807	2.60919	3.91667	20.6701	5.66804	2.52724	3.79389	2.62897	3.87158	3.20838
ANXA3	7.83556	30.2425	26.3745	24.7679	7.01633	8.71832	36.5024	19.2648	23.3104	28.2452	15.475	16.6421	26.613	25.3872	41.2246	18.8118	98.4295	85.7254	37.1959	29.1864	19.9394	60.8989	120.437	55.9897	42.3269	229.338	151.862	89.9434	99.8318	124.642	84.0359	159.329	36.5368	55.4471	60.0716	93.9253	92.0185	10.384	16.2266	4.46322	92.3465	20.9087	84.9792	41.1041	12.5839	10.774	19.48	34.1169	13.737
ANXA5	3.19258	58.2976	102.016	21.8769	8.49724	21.8614	12.4248	22.2456	6.50664	37.8761	3.98812	9.01086	41.9366	29.9341	65.7023	58.82	55.3843	36.7477	25.1552	16.1275	110.576	185.497	294.375	210.424	129.714	490.95	375.867	433.098	318.94	308.07	171.37	351.054	320.75	337.347	332.969	383.814	367.497	15.2796	314.592	11.8084	73.6291	33.0967	307.201	14.0465	24.3971	27.074	28.8879	51.6254	23.4269
ANXA6	7.35447	5.08637	5.53127	6.65232	4.02508	15.4253	7.18026	7.32202	7.09279	2.19576	6.08043	6.00222	5.25024	3.18929	8.25561	7.86664	7.24597	5.13487	4.41187	6.64849	40.049	17.7011	10.7662	278.688	10.2878	9.75268	375.023	261.878	36.798	14.4263	16.898	450.955	147.649	496.737	139.362	476.585	285.093	67.4375	371.777	7.30892	4.0396	3.98758	128.986	3.37112	5.59141	2.14362	2.51896	3.99626	3.63268
ANXA11	3.57568	3.0573	1.49437	2.47155	3.59791	4.01065	2.43966	1.99359	2.3278	2.2549	2.222	5.36104	2.01971	3.08843	2.4344	4.7497	3.44369	8.94221	3.3212	3.09064	17.3091	21.1746	14.0073	16.3339	18.1021	3.59894	38.1175	26.7528	20.7073	9.16794	22.7235	25.077	19.9834	36.3289	25.7113	37.7035	36.9666	4.14566	37.2548	5.0366	2.75788	2.94542	37.6933	2.11307	5.21815	2.92831	1.34917	2.64243	2.52439
APBB2	0.00869167	0.00747751	1.60384	0.011653	0.010355	1.8118	0.01578	0.0112397	0.0178166	0.00937629	0.0120783	0.0138875	0.010537	0.0147827	0.00799075	0.00869763	0.0107916	0.0124572	0.0125509	0.0104657	2.33777	0.884842	1.1299	3.04499	1.11261	0.00953109	2.23772	0.0138199	0.00959798	0.0113569	0.0151127	1.36061	0.0128228	2.3315	0.0132152	1.36942	2.28245	0.00948714	2.47504	0.00760913	0.00865114	0.0106742	0.00919255	0.0108455	0.0125231	0.0113151	0.00880366	0.0114878	0.00897924
BIRC5	2.25338	3.12444	7.14025	2.76022	0.010355	0.00873562	0.01578	4.15116	0.0178166	1.32727	2.31077	0.0138875	2.88852	3.44071	2.64047	3.00605	2.68082	1.58935	1.59842	2.22657	0.0087923	0.0117534	0.0117076	0.023238	0.0177891	0.00953109	0.0123232	0.0138199	0.00959798	0.0113569	0.0151127	0.0108176	0.0128228	0.0205399	0.0132152	0.031284	0.0303622	1.97593	0.0181729	5.10882	2.09359	0.0106742	0.00919255	0.0108455	0.0125231	0.0113151	3.2675	0.0114878	1.89429
APOA2	3.51841	4.24117	2.58136	5.84559	3.52868	4.06775	2.66767	2.35431	7.43894	2.7865	1.96615	7.37804	2.39077	1.48486	3.01406	15.0463	3.05995	7.29214	3.32864	6.74064	9.88212	9.8906	19.936	2.03022	27.0621	34.1554	3.11473	6.01455	9.46402	4.37156	8.53799	2.44236	14.5455	3.13075	18.4942	5.1917	4.93896	0.00948714	2.61615	0.00760913	0.00865114	0.0106742	3.19776	3.55684	0.0125231	0.0113151	2.73135	1.75035	0.00897924
AR	7.22551	4.81422	10.6715	7.3546	7.2397	4.31971	2.78481	3.59799	4.58955	1.49781	2.6808	8.58719	4.79227	4.86239	9.69581	20.817	1.53218	5.56712	14.2596	1.96015	1.81128	1.89268	2.18791	1.37687	1.50102	3.26102	1.4153	2.04492	1.80364	2.03975	1.94274	1.63588	1.66943	1.94223	1.50294	1.68001	2.3468	6.60609	2.91798	19.6281	4.85739	2.23789	0.998786	6.98146	4.29125	6.0787	3.28802	5.96925	12.8211
ARL3	2.99175	7.45381	5.9824	4.85161	6.98882	11.9585	7.40433	11.9743	9.03276	12.1151	9.81639	7.38531	10.0058	14.1256	3.15336	6.18203	10.0841	3.47914	6.0446	4.32525	6.91849	6.50595	4.72581	15.8542	5.01671	2.79176	26.6348	11.3925	3.67394	5.92078	11.6682	44.8318	13.2079	16.3225	7.82478	12.6262	16.6145	18.3643	6.84591	7.31437	12.0435	10.3505	6.90725	10.9616	8.6063	9.84508	10.7252	9.69739	4.53259
ASGR1	2.0943	3.25428	1.91478	2.92059	3.53647	2.86063	3.25999	2.48295	2.48182	3.97312	4.44982	4.80065	2.27322	3.23238	4.81042	4.17972	2.47114	3.12699	1.97562	1.62763	0.91391	0.992896	4.55089	3.41972	4.50692	5.79096	4.20963	0.921176	2.71075	4.82372	1.74851	3.88167	1.88475	4.18984	0.507773	4.52172	4.48646	3.68426	4.33061	1.41271	2.19339	2.8842	0.615432	3.50055	2.97386	2.3774	5.41286	3.52835	4.44418
ASGR2	7.81479	0.00747751	1.68224	2.58661	0.010355	0.00873562	3.66401	4.02901	0.0178166	0.00937629	2.95827	3.32318	0.010537	0.0147827	0.00799075	0.00869763	1.96015	2.4289	1.80156	0.0104657	0.0087923	0.0117534	0.0117076	0.023238	0.0177891	0.00953109	0.0123232	0.0138199	0.00959798	0.0113569	0.0151127	0.0108176	0.0128228	4.47016	0.0132152	2.20368	0.0303622	4.50003	0.0181729	3.95226	0.00865114	0.0106742	0.00919255	0.0108455	0.0125231	1.90475	0.00880366	0.0114878	2.87829
ASPA	3.95073	9.33647	0.0107836	1.89784	0.010355	0.00873562	2.49186	0.0112397	2.81942	2.37511	0.0120783	3.94112	0.010537	0.0147827	3.56683	0.00869763	0.0107916	1.9597	2.42463	2.27911	0.0087923	0.0117534	0.0117076	1.57758	0.0177891	0.00953109	3.07884	0.0138199	0.00959798	0.0113569	0.0151127	2.3103	0.0128228	3.20979	0.0132152	3.90816	1.90034	4.09661	11.8934	3.94989	3.18627	3.10474	2.97972	3.50506	3.36584	1.73847	1.94859	1.74827	1.8397
ASS1	4.42245	4.74239	5.3863	4.49806	4.79994	6.44177	2.64088	5.86987	4.66411	9.5053	3.99359	5.31192	6.84649	6.11425	5.75955	3.94541	5.7318	8.45851	9.27435	5.45165	7.66638	14.3701	11.5021	5.57973	14.7947	4.35748	6.25851	23.2862	18.4026	13.4278	7.45157	15.063	13.8759	8.98931	13.6054	8.82911	7.07206	2.79183	6.87939	5.94597	4.81299	4.20417	24.3048	2.66904	3.55535	3.62147	3.04184	5.70917	5.11072
SERPINC1	4.08787	98.8403	13.7106	25.921	3.10045	9.57247	10.6701	2.56198	4.889	8.96208	5.81506	10.0996	10.9591	8.39973	18.5979	9.65638	13.8903	15.4527	8.5701	11.4586	4.88867	4.1174	3.55434	189.327	3.67376	11.2965	72.6402	93.1576	8.65171	3.35042	4.53335	113.042	70.1416	54.2405	229.397	110.323	88.8958	13.7714	57.1986	7.31437	5.82906	6.48914	21.1673	11.2333	3.64506	6.7717	10.5475	9.71684	5.26306
ZFHX3	3.90561	2.10697	3.07354	3.21011	1.40148	1.88801	4.68911	2.29098	3.19007	3.39124	2.00305	4.19296	1.80248	3.60117	3.81404	2.01819	3.45318	3.81439	3.66088	3.85333	1.76373	1.95516	1.16966	2.62586	1.37409	12.2231	2.25639	0.905646	20.663	2.15118	0.928444	1.49111	1.20457	1.34212	1.97837	1.84878	0.693142	2.10616	1.18443	3.19592	2.2549	2.76293	1.11701	4.31777	2.61606	5.43873	3.1056	3.02537	2.78329
RERE	4.5839	3.3289	2.6015	1.61469	1.76937	1.2698	2.903	2.08081	1.74839	4.02888	1.3183	2.54799	1.71638	3.99233	2.79413	2.3602	2.66275	4.26528	1.25968	2.19849	3.42174	4.20812	4.49979	3.89976	3.75168	3.17692	1.66132	1.79247	1.69873	3.42178	4.53011	1.95789	1.13004	3.48305	2.04525	5.00641	2.77522	2.66372	2.79552	3.17568	1.8462	3.47088	1.72378	1.35037	1.59544	1.71262	1.27168	1.94879	1.8329
ATP12A	33.4637	2.65089	3.2076	115.145	4.29707	3.54558	3.20153	6.29044	1.85207	3.14279	3.83927	147.345	3.8196	3.11964	2.94177	3.54886	3.57428	3.98995	2.99954	2.74088	2.22277	1.55014	2.91276	8.68297	3.72159	3.96871	6.18168	1.84303	1.74408	2.77402	4.33497	5.50866	1.59134	7.62256	1.98745	9.57522	5.99945	4.12527	7.50481	6.41309	4.18826	3.49122	1.90451	157.945	5.28926	5.24119	3.44682	3.99651	3.35044
ATP1B1	17.0493	34.9933	17.2488	11.7638	12.063	9.63619	11.3268	34.6368	10.3692	18.8009	10.6014	10.329	18.1603	22.1767	20.7442	11.1812	23.5913	21.8058	9.06093	8.482	8.71829	10.3797	11.148	4.76936	11.5556	10.7578	11.9782	19.6387	7.66029	11.1154	8.48415	9.72726	20.7541	5.37355	16.4083	3.14364	7.77371	16.6974	3.97357	7.14053	26.2092	17.5271	18.3374	12.3836	12.4884	10.4419	13.3832	20.0828	16.9706
ATP2B4	30.8913	166.205	73.4696	119.403	76.4916	39.4408	89.2359	82.0644	85.9209	111.035	104.504	116.43	128.606	208.353	178.441	107.403	92.7629	51.837	96.113	73.2783	1.14178	6.0111	6.74094	4.28056	3.30228	3.09641	6.58104	12.0675	5.61096	5.0404	4.33672	5.43505	6.30555	9.49574	12.7687	8.62139	8.18315	92.6135	18.2368	96.0873	108.793	293.505	11.4052	106.394	101.787	230.545	85.8581	162.311	103.466
B2M	79.0419	97.2389	124.517	170.106	189.974	44.0724	36.7382	63.8393	74.6584	125.809	136.244	32.1767	72.0034	128.642	107.957	106.019	157.144	143.177	126.872	176.422	36.9774	17.0549	12.8051	17.1332	16.3288	18.6646	13.9804	43.5121	9.65087	5.48638	8.3259	6.27292	67.6685	8.42723	46.0441	2.52884	6.95778	125.828	9.01713	38.5293	149.367	126.927	97.2229	84.3718	66.538	124.3	111.229	176.972	72.5408
BFSP1	2.09108	2.19422	2.68326	2.96218	4.46803	2.10594	2.8643	3.71676	1.9793	2.32088	2.09543	1.68952	8.06418	2.51107	1.90001	2.51091	4.79764	5.35809	2.58265	2.06727	1.68368	2.21849	2.80234	1.64322	2.10356	2.85884	12.8348	0.791874	6.18985	29.8419	4.72504	1.84442	0.836924	1.70855	1.34489	0.609043	5.32468	1.20391	2.06336	4.56094	1.66377	2.03601	1.70567	3.61854	2.80894	1.95226	12.7742	5.31779	2.73419
DST	2.24517	4.88444	8.13459	1.5866	8.49688	3.36773	3.40964	3.9595	3.27773	5.48964	3.31662	3.52694	7.62816	2.66567	3.54801	8.89139	2.43994	6.67434	2.25541	1.80231	2.57325	2.40389	1.59792	3.07515	0.935234	3.37849	1.51824	17.114	1.75683	1.14755	1.5807	1.52225	11.4905	2.42342	15.326	3.71668	2.83274	2.29073	2.93008	16.0457	1.88098	4.5112	12.7275	2.84877	7.19765	3.16043	7.43495	8.81547	5.41453
BRCA1	7.05114	10.9464	2.56648	7.07866	5.03599	9.37455	6.11665	5.68115	3.87532	6.95546	4.68755	5.78338	16.3812	6.6968	8.12802	6.45447	3.25435	6.74922	11.8506	2.96013	1.90632	2.1089	1.11153	2.26297	1.87847	2.83421	1.17086	1.12066	2.27979	4.05709	2.33586	2.0764	0.801512	1.77967	0.851612	2.0595	1.83658	7.61747	1.35771	33.2487	78.7723	56.567	1.41217	9.39482	5.36978	7.47006	2.90778	4.13165	14.665
ZFP36L1	1.43639	8.14904	2.90485	43.4029	6.59669	14.2155	4.6315	5.00336	2.92359	3.22387	2.58181	7.15955	1.94154	12.2033	14.6291	4.60172	2.94298	14.6699	10.127	2.66758	3.54718	3.36576	1.67014	2.43896	2.71092	3.01055	2.41162	1.40543	3.81873	3.7096	1.43227	8.60548	1.87645	2.34187	1.6964	12.5922	3.0188	2.23654	4.17838	5.61827	10.5624	9.36276	0.542258	9.37783	5.44513	6.04978	10.2706	3.86263	8.25626
BSG	4.14743	6.67552	9.98544	6.41854	3.32222	5.17479	2.49147	5.79761	5.39139	4.17433	3.45576	5.32685	5.44585	3.1131	4.42203	7.58431	4.15716	7.91966	3.56538	4.20436	6.34347	2.01603	2.96182	3.79388	1.78015	3.32205	2.34542	1.74581	5.89209	2.95478	1.72033	1.61458	1.48786	8.67497	1.95485	2.41232	3.62699	4.3652	8.13539	6.76035	7.10957	3.62801	3.44385	3.223	43.0158	5.94998	3.98403	32.7791	2.0189
BST2	4.47504	4.64164	9.06264	10.6258	6.51933	6.82625	9.58191	6.49115	38.7593	43.6952	5.63908	11.3789	8.40195	39.3846	12.8881	60.2055	7.51615	18.0257	32.0875	3.10735	15.7431	8.66702	8.05378	5.0836	2.42694	8.15269	8.04831	1.19806	6.13907	1.5196	3.86061	11.7408	2.49572	5.10017	2.50577	4.30353	19.1811	14.3359	2.85327	5.20708	29.6348	30.1449	3.47385	28.3251	24.2327	15.8374	48.1767	17.0658	15.6314
BTG1	7.99518	7.70054	3.80345	4.33294	7.58006	6.85196	10.1331	9.98594	5.5741	6.08333	4.25157	5.30003	4.25739	7.2406	5.61133	11.0504	3.83749	8.00487	4.08487	4.83629	2.38214	3.30382	4.32697	2.27442	2.45843	2.71727	4.20963	4.76867	2.62007	2.83972	2.95507	1.64372	0.712371	2.37401	1.02489	4.52172	4.48646	6.01265	2.03711	8.91705	3.97551	3.19482	4.15787	5.14615	2.93955	4.11026	6.82176	6.36107	6.42671
C3	13.2422	6.58257	3.38682	5.5245	7.41841	6.45233	4.12172	2.4658	3.50851	2.08817	3.34283	7.01229	1.5751	3.22403	3.69927	4.34548	6.12566	4.14949	3.79361	5.1295	23.7025	48.6864	26.6279	120.544	31.9026	31.4377	104.924	309.517	10.4955	33.9583	45.0917	33.0703	225.255	161.427	325.049	176.329	210.987	8.93306	164.742	4.56397	5.98198	6.98827	123.151	3.67843	2.09896	2.21877	1.61418	3.121	2.86774
CAPN5	10.4583	5.93455	5.53721	4.99472	8.16241	9.97463	8.25711	3.87688	5.87513	4.525	6.98841	4.57912	4.30985	4.87463	6.71309	5.43644	4.43789	4.54025	6.00968	4.15366	1.64459	3.08822	3.22255	3.3505	1.76044	3.12349	2.40193	1.4813	6.52072	3.19842	3.00384	2.75219	1.75924	5.60805	1.92175	2.81897	2.37118	6.03598	3.86582	6.80112	3.17018	4.31984	0.750268	6.11951	4.05858	6.8762	6.73108	4.11789	3.5473
FMNL1	0.00869167	0.00747751	0.0107836	0.011653	0.010355	0.00873562	0.01578	0.0112397	0.0178166	0.00937629	0.0120783	0.0138875	0.010537	0.0147827	0.00799075	0.00869763	0.0107916	0.0124572	0.0125509	0.0104657	2.68183	4.24687	1.95296	5.0236	3.22707	2.18607	6.62924	5.44936	4.73836	3.73179	5.9739	5.33217	5.49144	2.23489	6.99172	9.74024	6.13992	0.00948714	4.73631	0.00760913	0.00865114	0.0106742	3.86646	0.0108455	4.03164	0.0113151	0.00880366	0.0114878	0.00897924
LDLRAD4	16.3134	114.907	75.3464	72.5567	21.0794	21.4009	85.9383	36.9287	21.2263	13.9962	9.0998	20.7636	11.7816	21.8845	2.80836	18.7048	15.7325	13.0869	27.801	38.9159	2.28748	2.04215	1.93911	2.71497	1.84461	1.8251	1.75172	0.919733	2.33241	2.24097	2.79683	2.93097	1.32021	2.28423	1.5245	2.36856	1.74666	73.8414	5.62049	7.31437	7.54723	16.4046	1.2774	6.07296	15.0708	23.5887	5.3341	7.25271	11.048
CA3	5.80337	3.77669	4.25197	3.14893	4.15298	2.42577	2.64556	4.9449	3.07963	2.59412	3.64939	3.26863	1.96332	2.76498	5.41607	2.68084	2.22918	4.538	3.4586	5.0041	7.30599	22.9198	18.5037	3.52021	17.1391	28.2313	6.0713	4.05083	15.397	9.83496	12.7042	7.47055	0.618517	15.2624	3.22717	7.12145	7.72328	2.93492	5.49021	9.24316	2.65771	3.62443	1.41268	1.53582	3.16439	2.79264	2.4385	3.61194	3.94897
CA8	1.77984	2.54464	2.84079	3.23571	7.41293	1.56865	6.26366	5.77294	1.98076	2.34912	3.52973	3.96333	2.24262	3.27237	4.02241	5.77812	2.59275	5.09673	2.79007	4.27159	1.76283	2.11961	5.37623	3.52717	2.27625	14.6834	0.9926	1.50884	22.6562	6.34676	5.1556	1.51242	1.67031	1.59448	1.43841	2.08304	2.6029	1.95885	3.67351	2.90515	1.79859	1.31124	0.706243	2.17024	1.64272	1.52254	1.61961	2.5334	2.03638
CACNA1D	2.62676	3.14771	2.63659	3.27422	2.76628	2.50694	2.84292	2.44981	2.51233	2.64388	3.78833	3.46389	2.76856	2.23983	2.39343	2.94661	1.75009	3.48688	1.80731	3.64916	22.6916	1.62306	4.55089	1.6756	1.56352	2.32097	1.51637	1.07159	1.64647	4.82372	4.72504	0.911484	2.42183	4.18984	0.507773	1.42375	4.48646	2.71765	2.05769	1.80132	2.25485	2.19255	1.36815	3.0396	2.06256	2.41357	1.38852	2.50707	2.47462
CACNA2D1	8.06923	12.3404	7.55643	11.498	3.17673	25.2517	27.8984	17.806	9.76902	5.14253	3.8	5.59089	6.15627	14.2314	2.4274	5.67828	6.60342	6.26234	3.50741	5.60764	2.06242	1.25114	2.37809	1.38738	1.9168	2.6943	2.34309	13.1891	1.91041	2.164	1.18102	4.29225	7.21492	2.4525	11.7196	6.5631	2.59402	15.9979	1.71652	7.6855	13.6466	11.2897	5.4586	19.3747	4.70378	7.01227	25.7787	7.21418	11.5268
CALD1	38.2011	106.403	122.845	126.152	21.3213	107.528	8.08662	35.8247	57.0184	102.143	36.466	2.46076	67.1457	149.522	128.747	46.2305	106.655	152.77	84.7087	87.4622	40.9963	15.5802	13.148	79.0474	13.6352	20.8684	184.104	40.9844	14.5318	16.3753	16.5128	122.184	66.9082	88.5381	13.7205	87.5618	80.9042	28.6067	100.143	7.60292	130.601	189.222	54.6166	93.1061	9.63601	36.6315	67.9903	110.933	26.1495
CAMK2D	37.3191	23.5835	13.1962	11.7332	29.1945	23.2979	34.8565	36.3278	46.238	19.464	46.4097	29.9808	29.1764	20.6361	5.19547	40.9138	24.2862	24.393	24.6617	51.6594	5.14482	11.3467	12.1369	4.35225	10.2498	19.403	17.5421	7.30082	10.4692	13.3801	14.7606	11.1571	7.7422	7.57466	6.39591	47.9176	14.438	7.66528	6.25002	20.5047	33.1442	22.0673	6.01833	26.0939	25.7136	4.05413	24.948	26.0485	49.7333
CASP7	22.4909	13.9039	10.8854	14.2981	19.6545	18.2335	21.8207	17.8817	12.1481	15.7013	16.3122	12.6294	12.6152	26.5469	9.96108	17.516	21.6092	30.2531	17.6537	15.0503	1.8461	2.80179	2.71586	2.80067	3.2174	3.81052	1.99264	3.31995	2.82067	6.57242	3.31145	1.02346	3.11705	2.27542	2.29975	3.11768	1.81003	10.0204	1.66829	6.87994	20.8818	14.9075	2.09834	18.3446	15.9743	14.4621	14.6209	21.0405	15.23
CASP8	14.5854	20.8495	6.73849	9.42354	19.9953	3.52993	13.0115	6.45858	12.646	29.6775	8.29391	32.1353	31.0069	44.1071	11.6475	6.8588	45.9611	22.9951	7.71952	8.63798	4.08638	3.09199	1.8485	2.30234	3.27581	3.22088	1.81179	1.22778	3.59528	4.31193	4.01202	1.00002	1.52012	1.77671	1.47366	2.47953	2.04467	7.5615	2.27317	20.4306	27.0008	7.0159	1.04932	10.3166	6.98843	5.7988	38.9466	17.6047	5.25665
CAV2	5.95867	3.26155	4.01197	4.12418	3.0382	4.35245	5.59464	9.59449	3.65882	12.4348	3.39326	2.4399	3.64962	13.9339	4.01755	3.00039	1.93241	5.48821	4.20973	19.8064	1.63146	2.31452	1.61935	2.12427	1.93979	3.795	0.935546	1.63148	2.61023	2.20521	2.11864	0.764734	1.70571	1.50441	1.38428	1.29828	2.51626	6.36724	1.50862	4.61634	6.0755	2.10894	4.15787	3.77375	4.49048	3.59071	7.03335	7.5955	3.22096
CBFA2T3	3.37381	11.1467	3.4919	5.73427	8.1551	11.8664	5.05205	7.69466	5.69602	4.60202	8.04435	4.41164	6.78987	5.18187	5.96671	5.8832	2.75689	4.04566	6.70011	6.45606	1.10093	1.70805	1.57627	1.76528	1.8723	5.79096	2.83637	2.11894	0.963636	4.0947	4.72504	1.53451	1.00954	2.00752	1.20661	3.32607	2.15665	5.12376	2.79748	3.09035	5.65775	5.07045	4.15787	5.92942	9.40772	6.35615	6.87085	6.2844	5.70984
SERPINA6	52.7751	64.0942	46.2049	54.4991	32.3619	59.03	53.9242	49.9464	44.1971	47.6487	46.8435	60.3254	51.7224	43.1523	53.0939	58.8458	38.9125	61.8706	49.46	50.4211	11.4424	11.529	15.5689	2.8426	6.5992	19.1273	5.31393	7.256	7.54812	6.43756	11.5997	13.8474	13.2735	2.71714	30.7855	4.83746	16.0593	37.1467	4.82575	41.8878	41.05	42.2309	7.39994	39.0179	45.9706	68.5382	53.145	73.3804	62.4244
CBL	7.38963	3.96714	5.45797	8.65359	12.791	3.96949	21.8161	14.5153	4.86741	7.12065	12.0383	4.38406	9.4002	9.31701	7.52205	7.59596	8.695	7.45394	4.33095	8.02119	5.75947	3.53302	2.69996	2.18421	4.31546	4.55593	1.2022	1.18702	2.58031	4.60146	2.82398	1.82631	1.55327	1.68149	1.89246	1.84585	2.01655	6.19637	3.39318	8.21294	2.6037	1.55384	0.816367	10.2202	15.5181	18.8957	6.39913	10.2794	9.02826
CCNH	3.47068	4.20012	1.50312	2.97317	5.16704	3.8427	2.77731	3.56252	2.58035	2.93042	2.18927	4.91584	3.24607	2.96058	3.07157	2.48693	3.63663	2.71488	4.46967	3.80025	2.00773	1.7602	2.28631	3.71991	0.971272	4.32446	1.0102	0.609324	4.19863	2.10701	3.49396	2.3897	1.27675	1.77093	0.760194	2.28893	0.831846	1.95397	1.74151	3.42847	2.8568	2.33035	1.87954	2.49992	3.5948	3.32342	2.42104	3.16842	5.22619
SCARB1	2.99316	4.78757	3.09831	4.40643	4.04992	3.04999	2.34548	2.16927	3.18928	1.90678	1.69595	2.08495	1.73417	3.07831	3.12088	2.87844	4.28293	3.29018	1.62654	1.92658	1.76056	7.72156	2.49712	3.44352	3.14281	2.36226	1.26159	1.77691	4.32867	7.97772	1.92408	1.87119	1.21519	2.72993	1.19471	1.03603	2.80981	0.00948714	0.0181729	2.29535	0.00865114	0.0106742	2.94266	0.0108455	0.0125231	1.40965	1.58789	0.0114878	2.20635
SCARB2	33.6764	7.76678	70.5246	61.7125	51.2887	71.98	20.8574	75.0625	47.1156	44.9046	45.4408	11.3982	73.7673	80.249	49.1282	21.5444	63.218	78.7272	59.9258	56.8263	18.0418	7.79393	14.3118	29.7354	6.84795	4.42747	12.563	2.7044	13.0495	10.9651	11.8077	10.3005	2.54886	4.45318	7.03912	8.10916	8.52863	61.0204	4.0371	12.4836	74.0874	73.6114	4.41036	60.0338	14.7173	80.4264	29.6766	92.9701	55.1861
CD44	6.68193	6.73511	10.7705	2.62341	10.6017	1.3523	4.71896	3.1412	1.99748	5.068	3.0896	12.8561	2.37007	17.9771	18.9076	6.84081	20.3958	15.3351	4.44614	4.69252	3.53042	11.4658	10.2627	39.895	10.621	13.918	85.9268	28.2553	3.51349	8.6303	13.1417	73.0895	30.9801	89.0803	25.6388	68.2146	55.49	10.2162	45.5124	2.7243	26.0703	13.7033	15.3528	3.75628	13.6747	3.17151	23.3968	16.2248	2.61867
ADGRE5	16.9625	11.6313	21.0759	15.9014	29.3368	28.2634	26.0152	26.272	20.8796	11.5015	28.0449	7.33194	30.4379	17.6885	18.0183	38.9361	24.2314	25.1196	25.4011	25.2077	1.78639	3.06731	3.76998	2.58399	1.38073	3.1665	4.02962	9.3297	2.87912	3.07061	3.23077	3.0663	9.8967	2.35195	8.08869	2.74474	2.68183	17.2381	2.50244	32.222	9.11615	5.86359	6.82645	8.9562	11.6491	19.5455	23.2992	14.8387	28.776
CDH13	22.8988	23.6082	9.331	12.6629	19.8311	28.8512	7.21442	16.8267	8.22708	15.6878	13.384	3.60693	23.0692	13.9487	34.0226	13.299	22.7126	43.9724	8.69819	25.0527	1.52127	3.37366	2.41517	1.63997	0.946881	1.08922	1.69693	1.06897	4.56983	4.44419	4.96885	0.878861	2.31144	1.38419	0.770841	1.52774	1.91494	14.2343	4.55606	7.31437	18.6072	22.9215	0.823366	20.0443	3.32844	8.02507	10.3893	25.8288	11.1655
CDKN1A	2.47069	4.02633	3.21391	3.20342	1.72331	4.95666	2.80683	4.36442	2.51514	4.38284	2.34399	5.5226	4.85053	3.72686	2.73695	2.73904	3.82747	3.70588	4.6509	3.33427	2.99397	2.23503	2.45892	1.48062	1.98532	5.19451	4.20963	4.76867	2.68948	6.1276	4.72504	3.88167	4.63874	4.18984	4.51159	3.31279	5.33981	2.92978	2.54446	3.5732	5.17323	4.78949	4.15787	3.72836	4.0781	3.23339	3.53625	4.13118	4.36364
CDKN2B	52.262	3.46346	47.3343	19.3537	3.5484	25.2999	75.5827	65.1917	59.1169	47.0613	20.0886	24.512	59.9814	53.4479	24.9916	39.911	31.7682	32.5502	24.9844	6.71054	1.24344	1.80638	1.17204	1.70164	1.16407	4.61512	1.47765	7.39522	4.75476	4.82372	2.58188	0.651973	4.95698	1.97577	7.4641	5.55359	1.74666	25.3996	5.17725	17.1053	28.2147	23.8984	3.19778	1.85222	20.059	8.35021	35.9072	29.6777	26.1777
CEACAM3	2.97954	3.33081	2.81311	3.10427	3.30763	3.18586	2.38824	3.66898	2.98352	3.06024	3.30465	3.0651	3.14764	1.32057	3.40115	3.43671	3.25373	2.64044	3.06998	2.73543	3.10809	3.4723	5.7455	2.52381	2.18336	5.79096	2.63255	4.76867	5.51028	4.75454	6.58664	1.3566	1.45047	4.18984	4.51159	3.31279	5.33981	3.16846	4.55606	3.36225	2.13916	2.51095	0.473627	3.33589	2.91791	2.28753	3.14238	3.25985	2.88673
LYST	3.48929	3.03963	2.16487	2.60536	6.21208	2.35672	4.66494	3.39773	4.14885	3.18556	3.78629	2.71226	3.71528	3.18535	2.85875	2.9117	2.8704	3.2811	2.28432	3.97285	19.1449	7.69849	8.48922	1.10408	11.0871	2.67949	2.09856	4.26811	8.14964	3.6812	8.04062	1.77178	5.66959	1.52418	1.52934	1.93782	2.70463	3.53353	4.04195	3.86822	3.64097	1.83313	3.88675	3.51226	3.55289	2.17569	2.06396	3.37537	3.28606
CHUK	6.36997	3.67103	4.67349	9.57907	6.6821	3.6513	4.09672	5.60886	3.10724	3.52263	3.38291	8.98224	4.09476	4.3565	3.46753	3.73791	4.03268	2.80701	4.52389	3.30037	2.50234	6.4784	5.02225	2.93125	4.39193	6.85314	1.96003	1.10527	4.7745	2.24778	3.34083	0.803723	1.93269	1.96658	1.82189	1.78318	1.99489	5.36177	0.0181729	3.2959	2.73402	2.54712	0.00919255	0.0108455	0.0125231	0.0113151	0.00880366	0.0114878	3.90333
CKB	37.2956	66.4281	40.2973	33.5989	51.8146	57.2827	38.238	50.9349	38.1507	68.9112	47.1226	40.6663	58.9015	89.3593	79.9042	37.9636	81.5052	53.7806	59.0614	43.9839	10.3269	23.5549	18.0895	14.0232	14.7874	11.158	13.6231	12.6029	8.94193	14.037	20.1132	5.68674	6.80466	13.4483	19.2459	20.232	11.2374	64.9167	15.8736	46.9747	44.3032	62.7528	5.13904	40.489	40.5061	52.4663	77.2194	61.6266	52.0488
CISH	3.42316	3.68233	2.84365	3.38095	3.99347	3.97761	6.50618	3.53979	4.47273	2.6871	4.75918	4.40367	4.19256	5.44327	3.23772	4.52134	2.60923	4.2063	4.56531	5.58041	4.86511	7.89892	5.53693	2.82536	7.43923	3.98183	3.59594	0.752999	5.94639	5.59799	2.18991	2.63782	1.96204	2.1626	1.6274	3.028	2.5493	0.00948714	0.0181729	0.00760913	4.03054	2.75998	2.3099	5.3308	0.0125231	0.0113151	0.00880366	0.0114878	6.59817
PLK3	4.26393	3.63752	2.48404	2.8242	5.85904	2.54914	3.43537	2.65205	3.00271	2.84547	3.21254	2.54517	2.25813	3.03821	3.53268	4.28231	2.734	4.64523	2.71498	3.54741	2.30803	3.35034	30.4744	3.76371	2.49152	2.30503	4.80983	4.76867	43.3089	5.99114	25.1286	2.46053	4.63874	1.70282	4.51159	2.43991	1.56805	3.44673	4.55606	3.96596	2.32824	2.49546	0.674498	3.23733	2.96494	2.22993	3.07615	3.1264	2.50802
CNN3	15.6219	8.97801	23.6554	13.5067	38.141	24.6867	6.41021	7.82686	6.29889	31.3643	42.0184	8.48918	24.1295	42.9441	40.3026	28.6859	36.1524	11.6731	22.8135	18.6757	26.6095	20.5309	15.1229	1.36547	7.9784	8.47546	10.5716	28.1878	16.5153	15.378	12.755	24.1028	24.9196	15.3548	26.4899	32.6764	63.33	32.5774	17.7554	15.2236	20.0827	21.629	19.9863	23.3625	3.45318	26.332	25.7838	27.6407	25.5831
COL3A1	6.42414	3.06555	21.3339	16.2869	9.85237	16.5853	40.5083	13.2516	7.60536	7.39634	5.57742	4.84324	7.73966	4.70771	5.1929	5.44616	4.19042	3.59156	24.4127	29.8799	2.31811	4.20483	4.52764	2.6042	3.28275	5.75786	2.75267	233.898	2.5317	5.62518	4.35045	1.8172	324.423	1.07245	362.387	0.923919	2.79709	6.64885	4.20359	5.4081	22.7403	17.202	171.029	2.46714	9.00783	9.05489	5.33208	7.51016	4.8971
COL4A2	3.14923	9.88784	53.0196	4.75358	2.80865	77.132	13.0161	4.05654	75.0111	150.264	56.7722	31.4332	229.372	189.141	128.736	122.331	213.586	18.8926	177.133	2.38201	4.76661	5.36514	4.34385	24.8768	4.9682	2.45028	53.6409	76.551	3.17103	4.40969	4.02314	36.6499	55.8421	16.5891	34.922	30.3259	19.874	2.16101	5.83568	8.47501	8.04164	9.70041	16.1687	90.8499	3.35603	111.58	179.396	9.64841	175.577
COL4A4	3.12849	2.90204	1.69753	5.30499	5.54966	2.55844	3.43762	3.2042	3.36313	5.46464	5.35797	2.95234	3.30057	8.55236	4.60405	3.93757	3.35695	6.2468	1.45404	2.71697	2.9508	6.14242	11.2609	2.04176	4.44005	5.68385	1.92965	0.925223	3.6945	17.5601	7.09121	1.14867	1.83472	1.18032	2.60995	1.18147	2.46388	3.54893	1.97592	3.54017	2.64461	2.59319	1.18432	3.09835	1.78063	3.21844	2.45938	7.00213	3.09317
COL6A1	3.54364	2.7337	2.63081	2.51933	3.35018	3.34131	4.06431	3.03723	3.14125	2.86261	3.01923	2.95591	2.99534	2.86812	3.14446	3.09889	2.86077	3.33131	2.42497	2.85425	8.93759	18.4879	16.531	821.533	9.19669	25.2284	500.034	665.965	22.4951	10.4379	31.1957	266.287	464.248	1050	772.358	1094.26	1136.48	3.85294	814.153	3.51666	4.33451	2.63358	415.003	2.91446	2.92148	2.62102	2.73911	2.44303	3.29331
COL6A2	6.36458	2.57166	29.6113	6.3079	14.8069	21.0416	13.5006	21.1342	20.569	9.61627	14.0953	13.7543	9.47819	4.24071	7.92085	17.6788	4.85568	12.6034	14.9095	3.0844	90.8845	392.048	595.507	343.795	420.054	605.881	354.459	165.182	321.394	609.748	759.079	184.107	253.865	613.845	443.62	596.554	807.29	5.32584	334.95	13.7639	19.5509	23.2917	150.929	16.58	12.9595	29.4572	14.0775	15.4041	10.2924
COL6A3	17.9174	22.2857	19.0725	15.7341	3.18787	23.479	24.5352	17.6619	21.7222	43.6812	20.0102	18.3813	59.2437	40.9926	49.2709	20.5246	21.6169	73.3558	37.6319	17.9277	480.104	446.674	836.17	1016.47	629.048	377.859	545.218	466.219	616.25	958.681	1016.45	241.157	560.529	1356.97	915.793	1400.8	1745.61	15.1241	802.063	30.6114	15.9926	13.8513	529.096	18.7841	23.5245	40.536	52.9574	58.2149	34.3819
COL8A1	3.07133	8.278	8.81765	5.27588	3.73802	2.4198	6.69157	4.85735	3.67499	2.9243	1.87134	4.29	2.28792	3.13204	4.8668	2.34046	3.08131	5.59886	2.61816	1.36492	17.4395	19.1438	19.5632	4.25815	15.7714	7.33113	5.07844	10.7862	8.1666	38.0449	36.1674	4.29406	2.37533	4.04728	13.8256	4.69035	4.00389	3.1026	4.88774	9.4039	2.00695	5.26096	48.9378	1.27241	3.68231	2.40269	3.96706	4.65184	2.09165
COL15A1	5.37435	4.98256	3.23609	4.16747	5.64356	2.70453	1.84965	3.30671	6.64995	3.3727	2.38965	5.00544	5.64646	3.37196	3.29828	4.33488	5.02087	4.93258	4.23855	5.39591	7.09228	17.8992	18.1395	25.9729	19.4411	31.335	25.4073	54.0864	18.3147	14.0277	27.7536	25.6029	48.4534	40.1083	42.3058	73.999	26.8664	2.90792	19.2741	5.64617	2.47152	3.94393	17.9651	2.61403	3.2912	3.21042	4.6888	3.0439	1.55825
COX6C	0.00869167	0.00747751	0.0107836	0.011653	0.010355	0.00873562	0.01578	0.0112397	0.0178166	0.00937629	0.0120783	0.0138875	0.010537	0.0147827	0.00799075	2.92902	0.0107916	0.0124572	0.0125509	0.0104657	1.52758	3.37718	7.75724	2.33929	0.653116	4.0384	5.54456	0.724726	2.41932	5.5482	9.22664	4.87533	0.0128228	1.51484	2.09268	0.031284	2.27754	0.00948714	4.72925	0.00760913	4.53197	0.0106742	0.00919255	0.0108455	0.0125231	8.59294	0.00880366	0.0114878	1.93365
COX7A2	3.95052	9.58381	3.1808	7.17139	4.45999	1.78155	2.67013	3.15076	3.15316	2.15799	2.33048	2.47909	2.77656	7.11508	3.67233	3.64092	1.78652	6.29328	2.15102	3.30271	17.8276	18.4454	8.00882	15.2497	14.6124	29.0906	17.6569	9.33047	13.1027	19.3622	13.8563	13.6417	6.88481	9.36803	5.59318	6.5679	11.489	4.69624	16.7142	3.0569	2.20214	1.97924	6.15259	3.91343	3.86234	3.20512	3.45436	2.6629	4.13466
CPB2	4.30013	5.5872	5.47546	5.07228	4.58814	5.08183	4.19769	6.86055	5.69585	5.58633	6.01789	6.24176	6.76597	6.59907	4.68076	6.15128	5.88618	3.26114	4.4551	3.1951	16.012	21.5462	19.0213	2.68593	13.0871	8.48122	1.61713	0.614794	2.96439	10.3709	12.4167	2.97093	0.786462	1.23792	0.605532	1.59188	3.9899	5.58561	4.53624	6.34615	3.15584	5.4079	0.682926	5.55455	3.96351	3.04852	3.81346	5.68801	5.70426
CPN1	14.32	44.9242	1.00271	9.69029	7.37133	3.51898	16.9604	7.85474	4.5098	2.5973	7.46539	8.32136	7.54529	2.07062	9.27192	9.82368	5.79632	3.91757	6.89381	7.73163	2.06569	1.88945	1.52126	2.46665	3.64465	2.66	0.815867	2.33988	1.0127	1.78009	9.32541	0.993541	2.74397	1.9818	2.15972	2.18512	0.88312	4.01009	0.975533	11.2121	1.88647	4.01306	1.60154	7.33624	9.12803	6.47839	8.49089	6.85855	10.2557
CPT1A	13.1428	0.00747751	0.0107836	0.011653	0.010355	0.00873562	2.63589	0.0112397	7.30798	0.00937629	0.0120783	0.0138875	0.010537	0.0147827	0.00799075	0.00869763	0.0107916	0.0124572	0.0125509	0.0104657	1.42323	1.30305	1.49276	7.35415	0.0177891	0.00953109	3.38867	14.8674	2.22226	0.912224	0.0151127	0.892714	3.8541	3.35488	12.247	1.07035	2.1669	12.2534	7.45001	9.10247	5.19415	6.62437	14.8795	9.58255	5.02181	4.08894	2.79696	5.83205	4.41699
CRABP2	71.9517	117.465	55.0956	73.8217	99.714	92.0681	68.6687	65.6776	72.1023	56.6621	70.5313	171.025	50.3387	57.1376	52.7427	87.1945	79.2925	81.464	31.2705	58.5728	55.9212	17.7401	8.0447	11.4588	20.985	54.3385	33.8325	1.71638	29.9102	22.5731	16.6624	28.5368	9.69265	25.4688	1.98596	14.5189	23.457	118.229	109.583	168.8	106.224	55.2876	3.36824	85.3274	217.81	56.1909	77.5317	86.6928	73.4099
CRAT	3.09915	6.73292	2.57274	8.31739	6.42811	5.12976	16.4643	23.0385	12.5707	3.5171	9.46725	18.6355	12.8445	5.93952	6.01551	3.4606	5.51334	4.16359	9.92967	11.5112	21.7495	29.4579	22.9944	2.70091	36.9767	15.4198	4.07452	11.6684	37.8146	5.28378	13.6069	2.44845	9.81309	1.6067	6.12495	6.98759	2.65197	5.89825	5.59524	7.93019	3.23307	17.172	36.4456	8.45738	18.5306	14.6807	9.27387	4.95357	3.61031
CREB1	2.27336	5.54453	9.40925	6.06811	4.25762	9.2261	4.8363	3.67326	12.8938	16.446	4.02654	1.91244	7.3761	11.1516	21.1616	8.35024	10.1613	6.92544	9.3956	3.2684	11.3874	11.9293	12.8521	6.24079	9.94574	8.32561	1.30217	1.67784	9.9771	10.6252	13.9332	3.46967	3.21069	3.37908	1.63463	1.86434	1.80202	4.87566	0.626959	7.31437	9.55142	15.2604	3.26957	3.14655	4.80332	7.78666	5.95413	8.58436	3.20497
CRIP2	54.3023	38.9307	49.4162	40.9911	115.808	46.5111	82.6257	64.9256	53.3118	62.3756	40.3483	46.2421	51.933	43.979	55.6105	34.5365	48.1808	46.3585	35.715	46.7836	14.426	10.1284	10.59	10.4872	15.5901	10.5824	24.1048	29.1682	25.6117	12.308	22.9897	24.4295	22.9399	29.9922	16.2426	24.6399	9.2642	103.659	14.684	87.58	27.937	31.2598	11.7758	32.4466	43.4251	40.6863	47.9467	34.3045	59.3722
CRKL	6.96856	2.64099	3.99448	5.79643	7.41293	4.83767	4.26077	4.42594	5.25115	2.30544	6.13799	3.29173	3.51684	3.61795	4.36916	3.93985	5.23652	4.24287	3.55263	1.36327	2.78739	6.92369	3.61436	4.40859	4.66948	13.588	3.65137	22.4956	11.7185	8.87518	5.23687	5.60116	25.293	3.93295	26.2243	8.04178	2.7185	4.51294	6.04703	6.10579	2.97161	6.01601	28.2058	4.90702	4.01648	3.81359	2.57269	1.97396	3.30701
CRMP1	5.29711	4.83552	10.0754	5.0347	7.01573	6.00594	5.68934	12.4218	2.33557	5.23941	12.3064	3.777	6.24888	6.0582	3.82415	5.31383	2.71455	3.01237	3.56998	5.06478	3.46707	2.48157	3.53396	1.86356	5.15974	6.56016	2.24252	3.83315	3.59203	3.55467	3.1379	1.93469	5.26136	1.98399	2.39043	1.18132	2.82261	6.90652	2.00832	4.27066	4.97647	6.33112	3.47878	6.835	3.0045	5.14328	11.6223	3.83928	12.6276
CRP	4.19965	2.67488	1.47214	4.60586	2.79349	3.15708	6.30454	7.06079	4.46852	4.05777	4.3278	3.20602	5.41683	2.47257	2.92282	3.82435	4.15113	4.2064	2.26059	3.11045	5.23007	4.21218	5.68086	4.29717	6.45712	7.07637	5.52537	2.11089	5.1026	5.7585	4.95394	2.81557	2.3933	1.8894	1.0331	1.66897	3.24209	2.74398	1.1435	2.58272	2.40747	2.63314	5.8111	3.21401	7.84836	2.55712	2.46944	2.32071	3.34244
CRY1	3.95324	4.1723	1.39903	3.28784	4.6058	3.44834	3.51791	4.01681	3.84306	4.09508	3.79228	3.50276	3.79584	2.20587	3.89798	2.73621	3.47325	5.23722	2.8495	3.3908	2.37794	3.45825	4.89729	2.37848	5.42959	5.79096	2.33291	4.76867	1.85686	5.75415	4.06686	1.27989	4.63874	2.21767	4.51159	2.52359	4.48646	3.15546	2.47506	9.01029	2.88526	1.6732	0.914733	3.74073	4.34043	3.30556	3.50959	3.39293	2.78112
CRYBB3	15.0378	19.6253	5.83309	14.3866	21.2614	13.1036	9.07333	6.29573	5.08656	9.7368	14.9381	17.6426	5.23677	5.29281	6.32341	22.9693	3.23152	14.0485	8.44515	17.0832	4.35439	4.66252	4.55089	2.92136	4.50692	5.79096	3.58456	0.63671	4.75476	4.82372	4.72504	2.81408	1.39362	5.76598	4.51159	3.00114	6.02229	5.8844	4.55606	10.4662	3.30256	10.7475	4.15787	21.4754	6.17814	5.08893	8.05415	9.90534	12.3018
CS	14.1528	15.2145	20.8974	13.5663	11.5002	26.0139	16.786	23.4891	33.6502	37.4008	24.6077	6.37093	15.7742	36.4472	24.0909	17.6911	25.6226	17.0465	31.9522	7.67467	16.669	12.6512	20.0748	34.9403	13.7137	13.2349	49.7736	35.3575	10.3941	11.2735	12.2019	49.135	52.3039	25.469	19.864	14.2384	22.0202	14.5016	50.3541	24.7129	37.7909	59.5993	37.1738	23.7648	37.212	64.4715	28.7035	37.5858	39.8105
CSF2RA	8.15556	5.37002	2.72293	40.9119	2.67108	4.38489	10.6511	2.81231	11.4742	9.90139	9.07501	4.00441	3.23747	6.18369	2.6459	5.1623	1.78167	2.99131	12.7138	3.95588	3.73051	1.29097	1.85462	1.70803	2.51182	2.84202	0.895345	1.92752	3.35264	4.72728	3.3432	0.827331	1.91596	1.94292	2.04371	2.25865	1.34307	6.2702	1.35585	7.31437	3.66283	2.22583	4.15787	7.57239	5.37586	5.17129	10.7521	10.4727	4.07455
CTSB	2.2133	52.6385	37.9889	6.01826	9.948	13.8268	14.4211	12.8073	14.829	19.309	19.0044	61.0659	18.9382	15.7844	18.1731	44.3935	24.7855	17.1426	21.6612	9.67865	87.4859	48.4509	30.508	22.0791	55.5	3.17244	18.8309	16.6393	54.1956	33.1346	44.391	32.3875	32.3582	44.353	24.9205	19.2851	11.8907	4.47764	21.0557	12.8986	33.1581	21.4297	16.9547	9.36238	21.0198	27.4458	19.5302	17.4028	22.2634
CTSD	100.048	102.618	431.563	126.277	224.145	215.155	205.539	381.634	172.893	286.513	276.255	180.325	228.027	377.138	342.613	272.054	268.349	179.83	252.852	219.458	125.573	131.544	104.334	141.275	139.359	125.792	36.0425	76.7922	298.606	110.692	150.916	41.7722	119.778	293.39	115.252	28.4313	22.7117	236.043	46.0685	97.43	249.56	181.74	115.085	236.629	433.542	348.124	426.94	277.528	248.039
CUX1	7.15882	6.34083	5.91156	9.31634	11.1518	6.94961	2.80787	11.8268	36.9231	24.7593	8.13603	3.61674	19.4601	52.4254	10.5505	10.4073	2.5447	20.5229	18.7146	3.99914	2.88161	3.25113	3.97233	1.87746	5.20594	7.9562	1.9778	1.61657	6.13352	5.36994	1.76052	4.59128	1.12411	1.37149	2.35225	2.85914	1.92359	9.82637	4.80753	7.31437	20.5166	18.8129	0.79198	4.06367	3.66876	100.642	22.2834	21.6067	51.8302
CYP1B1	7.74803	7.75484	9.66845	6.51691	13.1243	7.33384	9.46609	9.78586	12.0792	8.94331	10.1478	7.23974	9.42399	9.49268	10.1762	10.9894	7.44506	6.93832	7.55608	10.2721	2.48158	2.9659	3.59459	3.06353	3.05088	3.81361	2.27396	3.89003	3.24411	2.48892	3.15933	2.28985	3.07963	2.53728	4.31882	2.6178	2.84945	7.8822	1.58946	3.86364	5.97192	2.96788	4.08597	10.7498	9.53219	7.85904	9.48977	8.39291	10.1287
CYP2A7	2.00563	4.46909	2.61761	0.011653	0.010355	0.00873562	0.01578	0.0112397	0.0178166	2.95785	0.0120783	2.22453	3.13517	1.44417	3.11305	0.00869763	0.0107916	0.0124572	0.0125509	1.80071	2.09542	2.74865	3.26941	0.023238	2.8241	0.00953109	1.19269	0.0138199	2.68993	4.33452	4.25097	0.968149	0.0128228	0.0205399	0.0132152	0.031284	0.0303622	3.50249	0.0181729	0.00760913	0.00865114	0.0106742	0.00919255	0.0108455	1.61941	2.18766	1.38633	3.91911	2.60571
CYP2B6	43.8771	342.437	84.1714	79.0303	90.7426	107.532	11.8104	51.7895	37.4456	62.3326	80.6372	23.9979	56.522	111.863	222.814	90.2834	129.066	38.7657	37.1946	95.6973	3.58407	2.00911	5.3705	6.32926	6.96034	3.45116	3.32707	8.49868	4.01669	3.45838	4.45065	3.6853	5.08741	3.52363	20.0043	3.79015	4.1965	116.913	4.53317	18.1267	7.39026	17.6795	9.36197	48.1895	16.3223	58.7526	50.4106	53.0096	47.6774
CYP17A1	48.5104	18.3214	7.20526	9.46486	6.76369	7.03184	20.9264	18.6148	7.23825	9.66053	30.8626	23.5559	34.3413	10.4268	9.29107	34.4784	43.1756	40.9759	31.2867	9.23517	2.67139	2.80106	2.27701	2.5583	2.38735	3.5802	1.96465	8.5643	2.45509	2.54598	3.37001	1.6251	0.855923	2.14834	4.51159	2.40836	2.51748	14.677	1.03426	4.88825	18.6725	12.7251	2.91426	10.0268	19.7199	13.0187	36.7454	11.1814	32.6177
CYP21A2	7.69973	7.08644	10.4382	11.2631	11.1174	7.08472	5.75318	11.5858	8.53051	6.55852	11.1172	4.95851	10.3726	9.70758	7.46024	2.73065	2.20629	2.37004	3.84332	9.37507	2.42692	1.75342	2.47316	3.41095	1.89467	9.99721	4.20963	4.76867	1.73936	2.46415	4.72504	1.45072	4.63874	4.18984	4.51159	2.58187	1.8781	7.34355	12.656	11.8521	2.5255	3.15428	1.82807	9.42993	5.14162	7.99405	7.75078	9.1339	4.8793
CYP26A1	2.35697	5.00708	2.4561	3.17006	1.65048	3.00473	5.42228	3.9881	1.83679	3.18559	4.10433	3.38171	3.2706	3.93197	4.38748	2.84561	2.5197	3.21413	2.70662	2.43669	3.60448	2.35495	1.67821	4.25249	1.9822	10.5879	2.04432	1.07159	3.87257	3.0743	2.86213	1.71326	4.04369	1.09655	0.507773	1.72971	4.48646	4.52302	2.10412	3.09467	3.01451	2.48539	0.876593	2.13566	3.41181	4.27192	2.7615	2.75774	3.96132
DAB2	4.39464	6.35787	4.9269	5.18424	2.53179	3.47792	6.88693	4.75184	4.43617	5.47988	4.21529	4.02233	5.2795	1.71187	5.35967	2.77749	4.95527	3.26524	4.08504	6.24889	1.95047	2.43546	2.21065	2.42911	1.2209	3.94727	2.72273	1.88195	2.4299	2.60267	2.89316	4.4816	2.25442	2.8395	1.88065	4.04403	4.57934	11.8665	6.128	3.40041	1.91263	1.84081	1.60233	6.15048	1.40889	14.1314	3.51902	5.91882	4.03618
DAPK1	33.1602	5.51774	27.4797	7.14283	10.0762	7.64867	10.0667	5.57082	11.7664	14.5212	24.0644	16.4527	26.6838	8.49929	14.6923	7.2185	18.1453	13.5114	6.47475	27.2512	5.73045	3.60631	3.76998	2.67672	1.65275	5.02013	1.67679	1.17977	3.11772	2.72633	3.01213	1.16141	1.88631	1.44645	3.36547	1.3352	0.753173	17.9022	1.32831	9.99044	13.106	10.4946	1.10317	36.7472	11.5525	5.56594	19.0044	8.2981	13.9592
DCC	5.25869	6.54246	4.0559	3.77557	17.222	4.65494	7.46477	12.3924	2.71616	16.0096	3.50533	3.08459	10.4743	3.01427	2.85412	5.35036	3.57001	2.68201	10.1605	4.27942	3.81559	3.81557	4.52406	6.6303	4.7135	3.84759	0.864704	10.605	3.48262	1.67939	9.40699	17.0898	16.178	3.27169	8.12174	30.9073	6.87159	2.97281	2.81627	7.34612	3.10623	2.41213	5.17158	2.1524	3.30445	2.74557	8.60871	2.81618	2.67419
GADD45A	18.4319	6.49088	11.1747	4.31288	8.9647	29.5998	7.89157	14.3546	10.8844	8.26248	14.0463	11.5535	12.6108	6.20727	9.08241	8.86178	10.4039	7.79837	12.9444	16.2143	2.49284	2.45295	2.8366	8.43133	2.6864	5.24258	2.0428	2.65431	2.28099	4.54805	3.46584	1.67328	1.9121	1.38287	4.51159	3.16535	6.4342	17.3943	3.30559	5.58567	9.37537	7.22234	2.37977	8.42118	14.0768	6.66312	18.5244	9.78437	12.7688
DFFA	2.20022	4.54485	2.41208	13.3725	4.34063	4.91425	5.47007	9.04658	3.28605	3.07684	3.85518	4.01534	6.91816	3.18628	4.53795	2.63126	2.94106	3.79552	1.85772	2.06433	9.3151	5.16643	4.62576	9.54002	4.81423	3.4072	5.80878	5.91062	3.90986	4.96415	10.8868	4.58714	2.97388	0.899133	2.64815	2.61016	4.17304	2.78009	4.1952	4.26749	9.85828	7.90412	3.30886	3.97025	5.57965	2.36677	3.79482	4.9595	4.36235
SC5D	0.00869167	2.51178	2.2247	1.98669	0.010355	1.63573	2.59414	1.76492	1.42605	2.61148	2.24655	1.86786	0.010537	2.22401	3.47904	2.00619	0.0107916	2.50038	2.02089	3.67984	0.0087923	0.0117534	0.0117076	0.023238	0.0177891	0.00953109	0.0123232	0.0138199	0.00959798	0.0113569	0.0151127	0.0108176	0.0128228	0.0205399	0.0132152	0.031284	0.0303622	1.9171	2.1599	3.10225	1.99755	1.51781	2.38668	2.02329	2.83479	1.93735	2.17898	2.45279	2.12932
NQO1	16.262	21.9369	24.0063	30.6173	12.3729	19.9479	2.43159	9.76178	8.04755	17.6087	29.9451	5.46351	19.4462	7.4349	20.3885	20.3346	30.972	11.4018	2.96225	10.8185	4.00473	2.70791	4.79862	2.49537	6.99581	14.8198	19.4913	8.36584	37.2626	2.03197	8.3816	30.8169	10.3008	7.75417	15.4161	10.5011	4.53021	25.3694	4.51529	2.89886	15.4989	3.53954	15.467	20.0406	2.6706	22.1384	26.9544	35.3372	14.8969
DYNC1I1	4.38171	5.11191	2.20169	2.61107	4.42888	3.57224	1.71894	2.60852	2.906	2.40645	3.59505	2.12857	1.57921	4.04063	2.45994	2.73815	2.66022	2.2584	2.67302	3.51921	2.13922	2.26955	3.46462	2.31685	1.50502	2.86213	4.92621	4.06782	1.64349	2.96963	2.77344	2.05328	1.72376	4.19298	1.90262	2.51872	5.00627	15.2987	5.81396	3.51065	8.94076	5.87865	2.12902	3.56566	11.1047	3.78187	3.0318	2.27402	2.3
DPAGT1	4.25465	5.62156	7.25426	18.4228	10.6977	6.66048	7.95393	13.8768	4.4873	10.9805	3.75633	3.16463	11.1383	19.5905	18.3354	10.4254	15.014	3.07355	5.45609	13.3777	2.05109	2.62864	3.59365	0.834227	0.869576	1.41309	1.95934	1.93218	3.52373	2.15355	4.14087	1.24447	1.93548	1.40422	4.77485	2.67256	2.35147	18.1857	6.34753	7.31437	3.07968	8.5097	1.81878	7.19685	7.15543	7.37742	10.3362	8.82841	6.76815
DPP4	5.12175	23.1924	3.71811	5.05349	4.76527	7.98045	3.31764	4.59027	5.02221	6.54893	4.18311	5.69392	5.2538	8.88791	10.629	6.50294	25.4843	5.81587	4.2495	5.14443	9.64082	9.91366	18.5343	1.71795	10.6853	12.3767	1.82839	6.67998	17.2094	16.352	6.69096	1.42209	5.60733	2.07455	5.73824	2.99983	1.63451	4.94413	1.98327	2.98588	1.70944	11.2973	7.00151	6.51758	5.95216	4.51727	5.54279	9.25987	4.09673
DPP6	3.37751	1.78982	1.56775	2.54035	3.87026	2.77035	3.75371	4.46836	5.79754	3.34728	6.50361	7.74136	3.20697	7.26691	4.32286	8.29571	5.29559	5.15862	4.21203	5.18996	8.12484	5.30487	4.45449	2.73414	5.90088	2.43721	2.668	1.4183	3.07769	2.26188	2.20047	2.86637	0.888301	1.87062	1.24168	2.52934	1.99512	2.05133	2.20435	6.35197	2.46015	3.00867	1.07727	8.05662	4.19943	3.3185	8.26519	4.18989	5.54558
DPYSL3	10.6731	16.1864	38.2344	9.1092	25.3946	22.648	11.6006	21.5432	22.6146	11.3175	22.8774	6.52366	22.6812	17.6824	22.6627	10.8814	16.5305	20.9971	10.7976	10.932	7.25395	21.4614	11.8324	33.899	5.78854	3.8031	25.3178	36.0179	12.2663	12.1825	8.87245	25.9629	26.1637	57.5094	27.4602	30.6865	33.308	17.7399	30.9466	19.3352	11.6052	16.1781	42.4714	15.6691	13.2744	10.2715	11.7269	9.13021	22.0906
RCAN1	5.51648	10.0106	5.73674	7.30777	8.6002	8.21448	5.19019	6.0413	5.85359	3.53082	4.29717	7.336	7.35999	7.30732	7.14898	7.98737	6.02386	6.71996	5.72559	5.15536	1.77496	2.13113	2.36217	2.51043	3.63164	1.93433	2.63143	4.76867	1.50561	2.5482	2.01723	0.995224	4.63874	1.11438	1.34915	2.16765	4.48646	4.71035	2.01839	4.90412	6.01734	6.56184	4.15787	5.45253	3.03804	7.21879	6.90632	7.52613	7.52621
HBEGF	0.00869167	0.00747751	0.0107836	0.011653	9.44774	13.3983	6.8184	3.61487	6.36168	7.261	7.25338	2.34384	12.8895	7.35902	4.46451	4.4477	8.67865	4.14002	3.84231	3.6802	0.0087923	0.0117534	0.0117076	0.023238	0.0177891	0.00953109	0.0123232	0.0138199	0.00959798	0.0113569	0.0151127	0.0108176	0.0128228	0.0205399	0.0132152	0.031284	0.0303622	7.41648	1.6479	2.88337	7.63848	6.57406	4.15787	2.607	5.52676	11.6854	9.73593	2.861	4.30935
ECHS1	6.08823	3.02996	6.06931	4.34689	7.17699	5.08209	7.11252	5.78732	1.97705	5.94885	5.9943	4.16549	4.28612	12.1838	5.32426	4.45995	6.55726	3.64765	5.87979	5.66179	5.56731	4.62906	5.62372	25.5515	2.56463	1.70414	24.1466	39.682	5.05479	7.23476	3.52305	22.2448	29.6506	25.3388	37.3588	18.6611	24.8462	3.63545	35.0107	7.31437	4.38145	10.257	31.9184	8.00463	6.50672	11.1705	7.52103	5.95334	8.22988
S1PR3	0.00869167	3.63665	0.0107836	0.011653	4.21203	0.00873562	6.30542	8.12516	4.88308	4.81877	5.31131	3.67919	0.010537	4.40952	0.00799075	0.00869763	0.0107916	0.0124572	0.0125509	1.95481	0.0087923	0.0117534	0.0117076	0.023238	0.0177891	0.00953109	0.0123232	0.0138199	0.00959798	0.0113569	0.0151127	0.0108176	0.0128228	0.0205399	0.0132152	0.031284	0.0303622	0.00948714	0.0181729	3.83287	0.00865114	0.0106742	0.00919255	0.0108455	3.55149	5.62599	8.72173	0.0114878	3.12659
EDNRB	4.18819	2.83583	3.22663	5.81839	0.010355	0.00873562	7.40653	6.82007	4.55616	2.48778	0.0120783	1.73021	1.68916	0.0147827	0.00799075	0.00869763	0.0107916	4.39436	1.7617	2.97355	0.0087923	0.0117534	0.0117076	0.023238	0.0177891	0.00953109	0.0123232	0.0138199	0.00959798	0.0113569	0.0151127	0.0108176	0.0128228	0.0205399	0.0132152	0.031284	0.0303622	2.57597	1.30055	7.31437	1.50885	3.20855	4.15787	3.78937	2.05919	4.74966	1.99528	1.50895	2.70747
PHC2	3.74242	6.74709	4.46603	6.62513	3.94742	2.75443	3.18893	6.12094	3.10709	4.5406	5.5141	3.79243	5.83732	2.57424	3.71916	2.8949	2.1325	6.09042	4.44198	2.93318	2.15173	3.64615	1.08249	1.80777	2.04141	3.96655	2.00723	2.31824	1.38585	2.35675	2.67157	0.534226	2.25945	2.0387	0.996228	1.68958	3.01184	2.87735	1.74923	7.80279	5.23499	2.07802	2.09671	1.83663	3.50575	5.51525	2.41106	2.85026	1.38217
EEF1B2	32.7633	49.1595	22.6121	41.4155	47.8313	44.5355	32.9704	38.5499	37.151	36.3747	48.7717	37.7994	43.1413	54.6551	47.3393	35.9873	36.4711	39.1189	60.2971	20.2739	9.51789	22.0675	19.1253	16.0073	11.459	34.1069	9.06984	18.491	36.6466	28.1251	20.2059	13.9233	20.5661	22.3014	15.2316	6.16911	7.98324	32.032	6.40659	39.5658	44.503	45.2841	18.6981	24.1577	16.7183	40.4092	54.7999	29.1208	43.7014
EEF2	6.62809	9.09502	5.53982	6.16933	3.80123	2.14799	2.6529	3.05946	3.84288	15.3202	15.6137	4.76271	11.2705	10.0902	14.7342	9.34054	14.6272	16.2376	40.75	2.73324	100.919	59.9461	37.1605	97.7405	67.4538	33.1346	114.447	113.157	62.1664	20.4433	41.7617	165.967	186.904	93.9317	109.302	80.7269	65.0849	9.63552	144.201	7.31437	17.3864	10.076	97.6905	19.4355	9.95716	3.96417	17.7046	16.2276	33.9372
CELSR2	21.7262	7.96259	4.92782	4.95511	7.46011	10.879	10.6774	9.82366	8.74661	7.18183	9.20176	11.6529	8.78939	10.7764	10.6581	11.4001	11.4613	10.4908	10.4377	13.1925	5.75043	5.25829	3.86608	4.29981	4.02881	5.79096	3.00931	5.44687	3.63164	3.73659	4.45676	1.76231	2.87567	1.26003	4.01624	1.42943	2.75241	8.04967	4.63799	12.2194	2.86897	5.81003	3.28696	11.4666	8.181	6.80607	7.58307	6.95122	8.93253
EGFR	30.9675	34.9066	23.7326	45.6735	40.0464	26.7929	17.8709	19.0319	14.9326	26.7885	17.6446	14.0332	29.6912	28.0433	38.091	17.9207	34.3203	38.0511	26.82	39.6871	6.27949	2.30579	3.01136	6.33002	3.8212	5.79096	2.17591	3.20103	2.16154	2.14647	2.08745	4.1052	2.34409	2.20069	1.61622	1.39743	2.45395	41.9301	3.17412	21.3956	43.5794	34.0237	1.33628	22.4804	12.1475	16.7212	18.1408	28.7973	19.0559
EGR2	2.60826	3.73019	6.31206	2.57283	4.01374	2.93668	3.03389	2.73615	5.65642	2.37623	2.66396	4.48652	3.774	4.40595	3.99615	3.76271	1.89903	4.50039	3.38391	4.01264	0.944696	2.65575	2.38075	2.66715	2.9344	7.18612	4.38171	4.76867	2.53675	1.22436	1.39445	2.97258	4.63874	4.18984	4.51159	3.31279	5.33981	3.48176	1.81968	2.45306	2.91559	4.12602	4.15787	5.97514	4.51798	4.18529	1.94167	2.76361	3.60492
EPHA2	1.67069	3.36418	2.36948	1.01049	4.01803	2.26227	1.73181	2.27105	2.25386	1.6247	1.90836	1.83827	3.47591	3.15557	3.30115	1.99443	1.97104	0.948087	1.76432	2.64495	3.70858	2.03897	13.5089	1.80551	10.8141	3.21923	2.06052	2.27259	3.7501	10.3338	6.75919	1.33376	3.70022	1.49885	6.37239	2.16201	2.66517	2.67123	3.86459	3.03273	2.56364	1.89253	0.900934	1.87479	2.03742	2.75409	1.57112	3.1446	2.36071
ELF3	3.06242	4.98718	6.93033	17.3899	2.83684	6.24918	4.88989	6.7835	8.05914	7.50781	3.16781	4.51794	7.52559	7.955	32.1223	5.0424	8.68165	5.89782	4.84829	9.86748	2.39682	2.8335	1.3115	2.15659	3.65909	2.15645	2.63143	0.931952	3.38688	1.82796	4.88411	1.07328	4.63874	1.11438	4.51159	2.16765	4.48646	11.2139	3.55713	7.41902	4.28403	4.61433	1.22326	5.8217	5.76647	5.82619	1.9363	6.15526	4.15154
ELN	30.085	2.83668	14.306	4.35795	18.0463	12.3559	6.85985	34.3989	37.3565	19.4019	16.4989	6.88873	4.53424	6.15022	14.7785	46.4085	14.2543	3.83246	4.51684	17.9739	41.5154	168.703	32.4861	36.3461	21.5041	16.3144	26.3536	23.5835	23.994	54.2066	29.7189	7.40511	8.30196	41.5845	16.4111	10.5249	7.467	30.3359	6.93913	7.31437	10.9539	10.9164	20.4522	7.58962	2.1497	10.6473	15.0817	17.4663	14.5774
MARK2	4.80255	4.35534	3.36209	3.17346	4.38864	4.44629	4.30018	3.72711	3.52937	3.68149	4.79949	4.51782	3.93863	4.13149	5.16906	5.76652	1.8521	2.92655	3.43507	3.25094	2.09843	1.92787	2.443	1.10582	2.82129	3.88502	1.65351	4.26992	3.10427	3.01551	3.34931	2.18523	7.43512	3.69507	3.39465	2.67732	3.09735	4.45298	1.37011	3.22549	3.73866	2.45635	4.98564	4.19011	8.97339	3.53996	8.01103	4.15626	9.62476
ENG	3.39204	4.07642	7.88679	6.89579	6.58519	14.9336	6.16502	11.493	4.20345	12.0587	7.41581	8.86708	8.84532	6.54838	5.42717	3.21835	5.83923	8.46717	4.65337	3.41898	3.74925	4.07835	2.20834	3.64211	3.3695	7.57799	2.97195	2.39047	3.15045	4.15618	2.06556	3.66138	3.18612	2.5763	2.41112	1.75737	2.44537	8.90458	3.14975	8.62648	8.61102	6.11633	1.42208	11.6899	11.8818	2.78316	7.12806	7.57336	4.91203
ENO1	41.6988	148.099	77.0087	50.6198	139.096	74.5261	15.2563	57.7057	46.8183	70.8945	86.2092	16.2062	53.7275	102.329	161.649	76.485	129.887	40.5925	41.4078	44.632	81.8771	86.9606	83.2983	37.0408	78.8211	81.0933	16.521	198.708	102.62	42.997	78.5395	30.5828	183.449	5.45053	262.48	20.9611	15.0994	117.853	16.9587	16.5275	37.2544	35.8113	188.465	26.9214	11.644	55.3989	57.7839	33.0512	57.4214
SLC29A1	2.07975	3.87747	5.20827	7.44982	4.56077	3.05291	8.4261	10.8411	6.51044	1.79319	4.17558	5.57766	4.40303	3.96296	3.52316	3.60782	3.96547	3.92202	4.57753	2.21579	2.14828	2.57022	3.76712	1.61944	2.4103	3.04451	3.14603	5.60221	2.44689	5.53144	2.54865	2.76118	4.41662	1.66659	4.0092	2.97232	1.80268	11.4278	1.91246	4.36635	2.01875	3.15492	3.85421	3.78364	2.40224	6.25152	3.42646	2.56867	2.72276
EPAS1	0.00869167	0.00747751	4.14008	3.34947	3.03964	0.00873562	4.08983	0.0112397	4.00638	4.41732	2.40494	4.36995	4.31702	0.0147827	0.00799075	3.692	0.0107916	3.49899	3.68975	0.0104657	0.0087923	0.0117534	0.0117076	0.023238	0.0177891	0.00953109	0.0123232	0.0138199	0.00959798	0.0113569	0.0151127	0.0108176	0.0128228	0.0205399	0.0132152	0.031284	0.0303622	3.73437	2.94594	4.83301	3.19103	4.85325	1.25199	3.81248	3.80164	4.33076	4.61965	3.69444	5.21868
EPB41	0.00869167	0.00747751	3.98212	0.011653	0.010355	0.00873562	0.01578	1.79726	0.0178166	0.00937629	0.0120783	3.78041	0.010537	4.43642	0.00799075	0.00869763	0.0107916	2.64014	4.64849	0.0104657	2.06376	2.04585	1.60363	0.023238	1.95359	0.00953109	2.19867	4.03874	1.71449	0.993247	0.0151127	2.46492	4.65305	2.61804	6.07365	0.031284	0.0303622	3.61246	1.84761	4.47799	3.75081	4.3745	5.49814	4.70664	3.0613	3.83249	4.84634	4.40423	3.91673
EPB41L2	2.82989	4.78592	3.15438	4.13201	3.53267	2.57701	4.5766	5.81378	3.78639	4.48269	4.31465	4.32654	4.40646	2.92683	4.78906	5.44879	4.38422	3.23728	2.01427	3.28298	6.51898	12.2301	11.8065	2.7493	10.4597	5.72192	2.77787	23.3601	8.40518	6.63896	19.3418	2.21527	23.9237	0.912913	24.0646	2.91129	2.36663	4.6407	2.49278	2.4317	2.58386	3.92491	14.5663	3.06248	2.66099	3.50102	2.8767	2.86399	3.20999
NR2F6	3.33179	4.41548	1.74787	3.93327	5.16232	2.94209	2.98179	3.55124	4.19097	2.07569	3.44672	2.82326	3.39629	1.90637	3.21982	3.54048	7.20159	3.89584	3.3068	3.74174	1.55274	2.00173	1.80595	0.665151	2.16596	1.68588	1.90103	1.82687	1.7077	1.09367	2.09196	1.72354	1.92435	1.98137	1.94987	2.20499	3.03927	0.00948714	0.0181729	0.00760913	3.19294	0.0106742	1.47506	0.0108455	0.0125231	3.33307	0.00880366	0.0114878	0.00897924
ERN1	57.9226	7.82509	21.4576	70.2817	13.1769	22.5766	12.7999	3.30475	9.44083	27.9645	16.7778	18.8657	11.7672	10.043	5.07837	53.8627	8.71722	28.5834	19.7366	42.9464	4.36224	3.33104	4.10303	1.48878	3.19612	4.99872	1.17244	4.7208	1.96022	2.46348	1.30165	1.31936	8.90501	1.75008	5.45417	2.87182	2.52123	19.2042	4.03846	8.98915	3.54706	21.925	3.00325	52.2544	6.38713	5.13978	17.4825	18.9699	18.55
ETFA	5.26857	8.08115	12.6639	17.4663	15.1033	13.1387	7.36453	8.45823	10.2503	11.4758	9.08635	9.22951	11.3674	5.18749	7.45466	8.83433	8.23514	19.5194	23.807	9.87579	6.49815	8.24725	8.90929	8.41729	7.19077	2.9109	19.2886	19.4843	12.4993	6.93692	10.856	15.9687	21.6003	6.82384	24.9581	3.00372	1.89551	7.26792	3.42913	8.75182	13.9343	13.6298	37.088	13.8471	5.87992	11.2261	12.4699	16.3501	7.03992
EXT1	0.00869167	0.00747751	0.0107836	2.67983	0.010355	2.19277	0.01578	0.0112397	0.0178166	2.84409	0.0120783	0.0138875	0.010537	2.98107	0.00799075	0.00869763	0.0107916	11.4145	5.12245	2.17713	0.0087923	2.01538	0.0117076	0.023238	1.91654	0.00953109	3.18687	0.0138199	0.00959798	0.807064	1.61709	0.924588	0.0128228	1.92372	0.0132152	1.64432	0.0303622	0.00948714	0.0181729	0.00760913	4.24569	0.0106742	0.00919255	3.98296	0.0125231	0.0113151	0.00880366	0.0114878	2.02329
EYA2	5.3444	7.73747	5.77298	6.41392	3.26765	12.6209	7.17528	3.34327	4.10033	2.76619	10.5833	17.5189	6.62864	2.07332	2.70088	5.40879	34.9801	5.51317	3.43388	2.22316	12.9345	6.70257	5.60385	2.712	12.3752	7.82914	2.04916	4.51834	35.3397	11.7318	11.3063	2.62143	1.51005	0.996662	3.51093	2.32787	3.04067	8.17621	7.38703	15.7661	4.4905	6.43773	4.11275	8.7496	6.36953	4.03852	14.6913	3.47235	15.2065
FAAH	11.0168	29.893	25.044	17.4568	11.8899	22.2117	16.7238	30.5796	13.3162	28.9125	19.5795	6.69832	19.1466	33.7692	24.3722	12.4883	29.1645	12.421	13.1491	29.1743	2.21004	1.6012	1.63846	2.18996	2.58501	4.86192	2.16991	5.47558	1.82554	2.68968	2.28761	2.24325	6.17841	2.15584	8.25412	3.75562	2.27498	21.9771	3.59004	15.0418	23.4978	14.3308	10.3593	26.5792	11.8132	38.179	32.8071	31.5783	18.0259
ACSL1	3.94651	4.08672	1.39537	8.75034	2.01062	3.50916	3.25608	2.35763	8.69164	5.65758	6.70238	6.42229	19.9167	13.1472	3.7572	4.64675	3.77226	4.38048	3.3988	17.4011	1.97181	1.82383	1.48535	12.4208	2.11666	3.60194	8.66977	28.6956	4.99303	2.21217	2.72048	9.21512	13.3763	11.5626	6.7127	8.36542	6.23705	10.7531	5.85058	10.8078	12.177	5.93497	13.103	8.29371	7.93613	5.84768	3.50481	4.24823	5.37305
FAH	1.79831	3.82033	5.25655	3.22652	3.75134	6.31718	3.5574	1.92002	4.80614	5.80736	6.20712	8.55485	5.13016	8.27927	9.32648	4.49675	3.27145	5.43712	2.22747	2.41314	16.3085	18.4285	14.1465	3.88876	15.1613	14.3678	7.31994	12.145	45.8616	14.3556	24.9851	6.43991	8.48254	6.33842	7.10184	7.84267	10.9157	2.56726	8.07831	2.99209	8.84963	7.84306	4.26562	2.73964	6.49589	17.6521	6.91824	3.51996	4.47917
PTK2B	0.00869167	0.00747751	0.0107836	0.011653	0.010355	1.82819	0.01578	0.0112397	0.0178166	0.00937629	0.0120783	7.39259	0.010537	0.0147827	0.00799075	0.00869763	0.0107916	0.0124572	0.0125509	0.0104657	0.0087923	0.786841	2.30591	2.26761	0.846097	2.56915	2.45122	6.28693	3.31922	2.48738	1.66495	1.89201	4.21095	2.67826	4.26744	2.88041	2.86754	0.00948714	2.89981	0.00760913	2.4275	2.23022	5.70258	0.0108455	0.0125231	3.77148	2.51376	0.0114878	0.00897924
FAP	118.52	8.33401	80.3194	90.4427	64.4769	75.5081	32.3414	45.5965	61.8354	67.7723	43.1164	128.175	62.6471	80.8514	153.419	132.306	82.1437	88.7157	88.945	81.0168	1.84785	4.69448	2.57626	3.21883	2.62738	5.75429	2.34358	6.09793	1.98311	6.19899	4.28934	1.15836	9.08619	6.52644	7.46097	3.50861	2.4498	78.8246	3.38935	67.1926	121.082	11.1922	6.33679	107.142	106.986	44.6122	68.0963	121.989	68.62
FCGRT	7.12539	10.2965	9.57886	29.9723	13.7431	6.39175	14.1257	7.37377	9.4605	11.2588	8.70837	13.0465	17.6733	10.0627	8.44276	7.136	11.5516	14.8853	9.74629	14.8545	2.15215	2.40949	1.92238	6.92423	3.12144	2.30252	4.69224	1.57659	2.4179	2.08153	2.80076	3.71839	1.89168	13.5215	1.26579	2.65711	5.64995	13.9324	4.70564	14.9469	11.2911	12.5425	0.977697	9.40171	9.82031	11.5496	13.9928	18.0236	7.63137
FGB	45.7123	7.65872	5.86328	25.8779	15.4285	15.7161	45.8059	27.8043	41.8422	4.08387	13.1073	22.2457	30.1244	5.08991	23.9775	29.8835	23.2737	5.76563	3.73877	44.1597	175.655	198.129	140.077	46.6405	99.0403	61.3127	38.4758	22.8659	65.514	158.95	423.181	23.1288	55.7097	137.365	76.546	22.3921	70.9011	6.88942	52.9393	26.8865	8.68775	4.8909	42.9266	39.7053	16.4287	4.00447	9.52767	7.47326	22.676
FGG	3.46532	5.52889	4.63149	3.26691	3.88179	3.25285	1.92035	3.47748	2.64589	2.51532	4.99602	4.59823	3.54959	3.10231	5.23238	2.58451	4.19342	4.26977	2.48941	3.85486	146.264	95.4253	74.1656	71.4279	70.2895	172.207	43.5518	31.5644	58.3689	76.5009	207.284	17.3369	52.4966	113.598	53.951	64.3583	62.3287	4.78548	72.6711	4.48027	3.90054	4.49544	23.6503	4.56831	5.03074	6.40482	3.13767	3.38441	2.34228
FHIT	3.55901	3.03586	4.48874	3.08655	1.26929	3.10159	5.74602	4.36005	7.62796	6.14577	4.27808	3.16907	3.3443	4.88261	5.62684	4.22323	6.23254	3.35032	4.52589	4.05432	1.67618	2.37075	2.45305	1.52323	1.89975	5.18002	0.777498	2.33593	2.02886	4.39077	4.66628	1.43048	3.01546	1.67095	0.63436	2.45964	1.24808	5.2032	0.907717	7.14182	2.76165	2.1016	2.56886	3.59235	1.74219	6.72124	1.934	4.89999	3.13972
FHL2	3.63686	3.82079	6.09879	1.66524	3.60602	1.98739	5.37711	7.19642	16.515	8.69139	6.20928	16.1158	6.25204	8.16294	10.8402	4.51143	3.46497	4.17804	6.10176	2.23889	18.4068	7.3002	5.89714	12.8904	8.55307	3.25206	11.5555	9.9909	8.40433	8.83398	5.88868	15.1057	13.471	6.54691	5.56783	5.5779	8.45362	5.96981	5.78563	4.27821	9.15863	19.3151	17.7651	20.1885	11.0764	18.595	11.0725	11.021	9.31856
FKBP4	26.9104	17.6901	97.4339	10.9049	10.5156	14.1412	14.486	18.9866	17.3816	196.789	22.4459	11.3878	14.2109	16.3077	9.98986	6.89309	15.2236	11.9014	8.00075	20.591	53.6111	53.5676	74.6985	64.9823	80.5953	42.7801	64.1143	21.8969	81.0915	59.9706	44.8301	134.756	29.0278	61.9522	15.9241	65.6109	46.6556	14.7943	114.464	20.9102	24.92	22.7733	31.8108	21.5252	15.1365	20.2054	16.8463	15.7604	31.4584
FOXD2	74.02	48.8054	49.9257	64.9758	65.1086	114.918	144.911	140.84	113.867	88.6772	95.0898	131.478	80.5664	40.0815	29.2854	59.9503	34.5728	100.312	110.411	55.2026	1.53768	1.73483	1.76184	4.74854	1.68291	2.0923	15.1635	1.96487	1.8129	2.16246	2.01641	1.73807	4.63874	12.823	9.33255	16.7114	1.59913	61.208	1.04951	67.5698	105.208	95.7838	3.7022	146.28	160.795	78.1969	92.5442	86.4331	68.8373
FMO2	4.83284	6.52397	5.04444	7.07957	4.82078	5.71331	4.15089	3.58139	5.82799	5.34464	7.21734	3.6136	3.57765	4.23334	6.20026	6.00133	5.42478	3.74327	2.74381	7.59975	1.11004	2.34006	3.3558	2.57944	1.19991	5.79096	2.18867	2.53077	2.41775	4.82372	4.72504	0.843273	1.43839	1.86924	1.04614	1.60935	1.62483	6.56416	2.0992	2.67227	5.11418	5.6393	3.8127	7.02174	3.26526	5.6736	4.40954	3.6317	2.72977
FMOD	4.19883	4.33661	4.9653	5.08171	10.1534	5.37088	3.88328	3.42057	2.48304	3.75934	3.68881	4.3096	3.53414	10.6713	3.57734	3.65416	14.5563	5.81755	4.17989	4.71397	31.8749	53.3946	41.8513	46.4177	41.5258	56.7665	25.2223	29.7425	15.4087	46.2639	7.88024	40.7912	18.5517	26.9069	50.1456	34.7922	63.426	7.9486	8.35623	9.87056	5.66152	3.88604	72.9633	3.81152	3.71073	3.05065	5.53251	5.25717	5.32842
FN1	6.41786	7.5425	87.4364	12.1113	4.46887	11.1431	5.9012	4.52169	4.29541	3.93036	3.6871	2.32981	2.66567	4.04932	2.96084	3.41536	5.19482	5.14037	7.05425	10.0741	173.738	144.082	77.071	156.163	78.4121	75.9214	60.961	54.9888	90.0994	194.703	166.523	18.6902	78.087	202.254	55.3537	55.7414	172.347	4.05959	287.216	7.31437	12.5446	6.08023	189.988	5.27422	3.16095	3.30005	3.62553	6.61726	25.0103
FOS	3.74817	3.55095	2.91832	2.6126	1.86748	1.73869	3.11951	2.85618	1.93233	1.77797	1.79991	2.34845	1.14841	2.38712	2.91653	4.48419	1.62148	0.934614	0.878735	0.98361	1.40463	1.68063	0.971613	2.18107	2.14715	2.33065	1.95914	2.0738	1.61041	1.31718	1.29633	1.77723	1.85522	1.92471	2.13527	2.41413	2.02839	0.00948714	0.0181729	0.00760913	0.00865114	0.0106742	0.00919255	2.1991	1.69705	2.29758	0.00880366	0.0114878	1.79899
FOSL2	9.71285	9.58527	4.97437	4.49973	6.91224	6.60507	7.99553	16.3685	5.79215	4.82041	3.62716	2.37791	7.5942	4.95935	4.18904	10.6314	4.8387	5.13995	5.20468	3.91344	2.80064	1.80746	1.98947	2.17512	1.97102	4.71701	1.79528	2.21025	4.75476	1.25853	1.36314	2.27336	1.81088	1.84135	1.63479	2.27738	2.04539	4.68345	2.09939	16.002	7.72473	3.99149	1.0861	2.74159	10.3751	3.1588	6.58043	5.60882	10.4848
FXN	6.37086	6.84508	7.90615	5.15066	6.37446	7.33231	3.14037	11.092	9.89242	3.85082	7.96583	5.5392	3.35751	3.72191	2.44876	2.54638	2.89114	4.27673	2.65023	7.12919	1.84593	1.61958	2.82821	5.4345	1.84377	2.14254	4.72006	1.35599	1.80137	2.52474	1.74633	3.74439	5.00719	3.19159	2.60912	1.4632	1.74241	18.2226	7.46156	10.5346	2.53112	3.1958	0.953889	8.61179	8.08744	8.12785	3.93809	5.04232	2.79564
FRG1	18.7704	6.32929	6.42281	9.21202	24.7331	5.77837	19.4162	9.26578	7.6036	4.72452	12.1184	6.36224	13.7152	5.75674	2.93756	22.1083	8.23491	3.47575	16.3796	6.13736	0.825791	1.88273	1.42291	1.85405	2.77326	2.95411	1.9752	0.847706	1.86382	1.36188	3.65359	1.07422	2.21836	1.65291	0.992959	1.90511	1.73481	14.5109	1.35277	9.45548	2.86755	3.86797	0.960184	11.1655	9.68562	4.49173	3.92223	5.91372	4.97904
FRZB	12.6298	223.957	56.1622	4.53741	16.4664	12.3405	3.73246	3.07553	22.5027	14.7985	9.39243	27.6146	41.5688	12.6956	11.2541	44.6353	3.8298	53.724	41.0578	23.8728	2.73775	1.69836	2.56723	1.30138	1.96804	9.30697	2.53104	3.89227	2.52315	3.27796	3.11896	6.94652	1.32513	2.6749	5.65372	2.25778	6.71645	7.2901	3.63647	12.2162	13.1949	38.7431	1.07293	28.8346	7.97889	3.66086	9.21066	22.2093	39.9583
FYN	8.11294	2.5498	10.2816	24.1297	11.9203	6.17316	14.3095	6.87791	6.93896	3.05098	4.83215	4.33654	9.76804	9.54903	5.97381	5.0505	3.75209	15.6717	10.1749	20.4927	6.32766	3.04806	1.8712	2.96664	5.39536	2.23837	2.5224	1.85859	5.60139	4.1532	2.55868	2.05311	1.64289	1.83192	1.91687	2.18249	2.11659	6.38047	4.95045	32.7309	8.75882	10.9449	1.06786	7.17002	1.48466	14.3057	5.55169	10.7513	8.2004
GAS6	3.30236	2.81201	21.0119	3.2863	1.47569	3.61121	6.65746	5.79729	4.56823	2.86941	3.56181	3.89826	4.28718	3.52928	4.15411	3.42788	3.29228	2.96565	2.9472	3.84358	4.74562	3.91028	3.36746	8.45289	2.18173	6.72851	2.26029	2.29295	3.05717	5.37799	3.00718	1.42198	2.09163	2.41755	3.13635	3.97116	2.67158	0.00948714	2.58775	0.00760913	0.00865114	0.0106742	0.00919255	5.08154	0.0125231	0.0113151	3.54736	0.0114878	0.00897924
GBE1	11.6213	5.07962	8.25216	11.7612	13.081	4.3454	8.12901	8.05827	8.56112	13.6615	11.3686	21.0873	8.79515	14.2874	6.96117	13.9196	11.5952	8.36018	4.02301	11.1853	3.00172	1.30679	1.79564	10.1205	2.68297	4.1535	20.2017	14.9269	1.48627	1.1931	2.50987	19.734	11.0982	15.8617	8.23121	14.5274	10.0669	15.2167	16.3536	18.1733	4.4995	10.8863	13.2726	10.3119	21.4883	6.17439	10.4283	3.1299	4.33519
GDF10	2.93052	2.44331	4.00355	3.25854	4.03804	7.27567	2.96361	6.79161	3.25596	3.34654	6.70363	6.09391	7.74717	4.19095	3.40995	4.14072	2.16011	4.24427	4.49197	4.79298	2.55659	0.676422	1.08431	1.64453	2.38668	2.85801	1.73867	2.12291	2.5894	2.28505	2.90078	1.90462	2.35169	2.54386	1.84833	2.24271	1.66134	3.6532	1.80643	1.86012	4.84312	1.7577	1.15736	2.48821	3.9577	3.02339	4.76261	4.13325	5.5785
GFRA1	3.50923	1.56374	2.80081	2.22645	5.94054	3.26615	4.27977	2.86401	4.13116	3.56834	4.92767	4.27119	3.32744	2.52623	3.29298	7.4125	1.61705	2.2027	5.14803	6.45529	12.801	2.88238	7.10137	2.44664	7.24391	10.4301	2.77991	2.28473	7.91721	2.35022	6.66593	4.57351	5.04216	1.94562	1.15872	3.92636	1.23096	1.86668	3.31333	4.51975	3.54779	2.75187	0.54343	2.20302	3.03286	5.77317	6.10593	3.52283	2.93219
B4GALT1	4.11567	3.22466	2.4465	4.48189	4.86569	1.9628	2.45801	3.66373	3.63231	4.32659	2.16954	2.50293	2.84311	2.05181	2.40317	4.81449	6.09742	3.04411	2.82453	3.37056	2.31039	2.048	1.33088	6.38213	1.294	6.66879	7.48823	4.17232	2.09775	2.0609	2.55669	2.81128	6.6567	2.89521	3.75317	2.97598	2.60037	3.3098	3.97029	3.64777	2.21267	2.46534	7.82004	3.10841	3.99934	2.44018	3.70743	2.75429	2.77782
GHR	0.00869167	15.7735	5.05822	7.50409	0.010355	4.03908	0.01578	6.39142	3.51683	10.9053	6.78382	2.20266	1.12206	22.3733	19.9996	14.1071	8.47175	13.8874	16.883	5.60047	0.0087923	0.0117534	0.0117076	0.023238	0.0177891	0.00953109	0.0123232	0.0138199	0.00959798	0.0113569	0.0151127	0.0108176	0.0128228	0.0205399	0.0132152	0.031284	0.0303622	3.03198	1.40798	2.57898	13.761	19.1749	0.65859	2.61853	4.45404	11.8197	11.041	10.6642	9.01958
GK2	0.00869167	4.5326	7.44654	3.70129	0.010355	7.91051	4.03298	0.0112397	0.0178166	0.00937629	3.34683	0.0138875	0.010537	5.66292	0.00799075	2.0976	0.0107916	0.0124572	2.88842	0.0104657	0.0087923	0.0117534	0.0117076	0.023238	0.0177891	0.00953109	0.0123232	0.0138199	0.00959798	0.0113569	0.0151127	0.0108176	0.0128228	0.0205399	0.0132152	0.031284	0.0303622	6.51505	2.07266	6.08318	5.00818	7.37832	0.712167	3.26903	7.35435	5.50018	4.54171	4.92914	8.16944
GLA	79.4865	45.8774	34.3818	67.4427	39.5507	50.911	71.6032	63.5354	83.0427	57.4934	55.8974	45.5505	46.4735	38.9385	44.1844	31.9588	34.8794	66.0984	44.2754	60.9732	34.605	37.2043	48.9176	93.2946	64.5414	39.4262	57.1594	8.75444	62.8745	16.3294	18.9304	51.1063	37.312	26.2105	14.7274	114.337	16.3896	42.4712	9.49357	62.3446	40.4657	37.4325	8.14649	75.0541	38.4861	53.0352	59.9053	48.3534	39.2441
GCLM	11.9814	9.2195	11.1875	14.4147	29.2542	18.2021	25.1265	19.3436	23.4934	3.91368	13.5499	13.6461	14.7058	6.03552	3.9045	13.0119	5.14639	3.98566	6.53088	26.7627	2.63457	2.26067	2.9868	11.6814	2.52979	2.44756	4.89945	5.25168	4.0469	0.987817	2.43323	5.91511	1.79514	4.78912	2.2141	4.23928	6.40511	16.8112	4.7378	14.9301	10.0444	8.70612	2.22372	17.9413	11.5644	29.2088	15.245	6.93079	5.29186
GLRB	3.4754	3.22799	2.78965	2.05206	3.49509	2.89869	3.33778	3.27007	1.98178	3.76737	3.35966	2.97473	3.28706	3.04623	4.3211	3.60379	1.85518	2.96934	2.78585	2.91854	6.59125	1.95744	4.55089	5.83275	1.53837	126.951	4.80983	1.07159	2.15535	1.70559	4.72504	1.65713	4.04369	21.5827	1.45613	4.52172	1.26355	3.40747	4.55606	5.01646	3.04357	2.66203	0.907479	3.37901	3.37165	1.81263	1.70058	3.56545	2.7434
GNS	13.4835	43.1731	44.5286	21.1122	17.731	30.6844	6.79025	6.21195	8.91761	9.99131	7.23772	6.49503	7.68399	7.23653	6.02209	14.8856	12.9061	4.45665	32.4004	10.6228	16.1614	9.59644	7.44687	2.6602	7.47477	2.8283	2.08842	5.50092	8.9862	4.3441	8.15056	1.61522	4.63234	2.87966	6.0441	0.904381	1.56152	19.1939	2.97963	6.21564	4.36101	7.72887	9.23524	10.6395	5.65336	21.8681	6.36192	6.19118	9.0468
GOT2	19.0475	6.18008	4.11129	7.23531	6.88702	2.52223	4.33249	4.96409	4.64833	8.87838	2.12892	2.71664	3.89988	2.13567	5.64374	2.39087	2.0285	2.37032	8.19122	4.14108	20.1656	62.3213	68.9245	6.97402	39.7558	38.4231	96.4582	19.7406	65.8623	41.7112	49.3657	40.2879	18.7523	27.156	18.1879	37.6126	29.7319	3.91101	69.6477	7.55855	2.97249	3.86998	14.3771	5.11359	3.35696	2.50448	8.91337	4.11666	3.89367
GPR39	2.49478	8.04071	1.70771	3.18949	9.20724	3.09313	3.6385	2.33062	5.27034	4.36441	3.56876	2.3001	1.94311	2.97052	4.12155	3.08649	2.6051	5.7913	3.97183	4.12712	3.67701	3.57755	3.92581	1.84695	3.17168	8.26283	1.73535	1.87821	7.84308	3.98245	2.73182	0.817963	1.66211	1.33845	1.42462	1.71395	1.63417	7.5325	1.972	17.8542	5.59344	3.4019	1.60102	3.42186	3.77708	2.44463	2.01089	5.83184	4.35543
MKNK2	45.5662	16.1486	23.2518	18.1083	7.63696	5.64923	23.3247	12.5731	17.9582	2.8801	34.4508	25.0484	10.5959	8.03123	6.32595	22.9808	2.91552	13.067	5.35256	6.8009	2.66016	3.56025	2.88519	1.38748	2.96788	4.60346	5.73982	1.46431	3.39999	3.29527	3.94518	2.75359	1.53191	2.22421	0.87822	1.7363	4.48646	37.32	2.93205	6.87199	3.80964	4.29637	1.00256	7.3518	24.8495	11.7151	13.5801	10.543	35.6279
GPX4	21.5054	25.327	2.62633	22.424	28.6804	9.66192	11.6742	7.91543	13.7211	8.45988	11.1476	13.161	9.86737	6.94641	8.03866	16.5012	11.6466	21.575	16.9955	14.1048	14.2605	11.8112	5.66151	18.3999	7.9051	9.26551	75.4881	9.30557	11.1633	10.4978	2.55337	63.1074	10.0559	40.6959	5.86186	33.4181	40.7787	24.6653	53.8244	30.1501	5.19528	9.71524	9.72187	8.47637	16.693	9.32775	11.8676	9.99661	11.5185
GPX7	2.29149	3.8308	4.02453	4.20486	5.15993	7.66257	8.63918	15.2085	5.41206	2.81312	1.46759	8.67478	3.4609	3.98656	11.357	4.799	4.8605	4.39461	4.22331	6.74097	8.56874	5.38779	3.18708	5.40786	6.24358	20.012	1.21473	2.46021	4.64007	6.32634	8.2838	1.35706	2.62825	2.12216	2.79128	1.7645	1.56676	0.00948714	2.4291	4.74522	0.00865114	4.01755	0.00919255	0.0108455	4.78849	0.0113151	5.32238	0.0114878	33.5504
GRIA4	17.537	10.4482	11.1866	13.2131	19.4833	9.92151	18.487	4.91081	6.2108	11.837	6.89599	6.0067	8.66378	4.82486	9.26872	10.6586	15.869	9.51935	9.6048	21.6276	1.58438	1.49189	2.44386	3.80719	4.50692	3.33406	2.95256	8.49742	4.45653	3.25561	6.5272	1.26618	4.76025	3.74914	15.8919	2.65117	5.02939	13.7171	2.26104	5.57469	8.23027	5.35996	0.755886	11.2354	7.26447	2.28339	8.80812	15.9171	7.64443
GSTA1	47.1913	10.419	19.2947	61.9207	48.7301	47.7394	9.25434	25.6446	63.1742	50.8065	33.1446	71.9329	4.90217	34.9732	27.5382	57.2553	76.2428	29.8594	18.6128	10.2568	6.83397	4.7613	23.6266	1.59408	17.0377	41.4308	2.44387	3.94672	4.16901	4.74283	18.2198	1.90759	3.1597	4.20929	7.72322	1.985	2.63645	23.3523	2.08587	35.7248	34.0844	57.0738	0.920243	20.0885	94.8134	42.4724	66.4196	108.67	87.6942
GYPC	4.70721	12.4562	4.23788	4.56771	4.01798	6.08405	4.28248	2.24738	4.69102	6.7896	1.22339	2.71328	7.90735	5.38402	4.37956	10.4928	11.9244	4.26705	4.43433	4.37887	2.33778	0.952047	3.41213	4.25249	1.75191	2.21437	1.55975	4.76867	4.33544	1.44668	2.09829	1.211	1.11579	2.18859	4.51159	1.99713	2.03358	7.1116	3.863	7.31437	7.11679	9.52491	1.02629	6.63287	6.5484	7.03535	5.80219	15.8558	5.97241
HABP2	3.53273	4.53676	10.6745	3.38904	3.55432	6.06955	4.54244	3.00867	5.78952	4.05561	4.70329	3.72414	4.37144	3.88384	4.79264	4.58862	2.84255	7.36877	5.3448	4.02813	2.85343	1.31155	2.31231	3.84263	2.75117	2.56082	1.79505	2.8143	2.787	2.25465	3.27711	1.88452	1.31528	2.36647	1.1436	2.07949	2.84579	4.83546	2.40707	5.8613	2.16651	3.84222	1.17294	3.52448	4.18503	2.08588	1.4116	7.9614	8.69914
HAGH	27.2216	20.5536	16.8799	22.18	25.5037	21.8951	22.9445	32.7149	49.0058	22.1619	25.7174	29.8091	25.2763	18.3362	18.3009	36.1137	36.4018	35.3048	26.4157	20.0605	27.8414	17.653	16.0586	3.48174	18.0887	3.41775	10.8535	2.50117	10.6896	16.8415	3.78461	8.24199	1.45128	7.81709	8.20468	15.1878	1.4761	17.2104	4.55602	11.3873	16.3941	23.25	1.42218	29.5678	14.193	74.8776	29.0442	28.0472	37.3456
HAL	121.287	15.5033	2.03842	4.57392	6.2502	12.5385	99.5828	166.51	10.9247	6.5773	3.56032	10.7301	6.72303	3.9858	7.83667	26.051	7.20526	13.4766	11.0497	13.5522	3.54893	2.08257	2.20678	3.06068	1.38518	3.67615	1.57366	1.35148	2.14975	3.54314	3.86423	2.64112	2.12575	3.74799	4.45501	2.61311	1.91271	5.73016	2.35615	1.63436	4.28017	5.30822	0.922351	11.5519	5.3842	3.61658	9.74884	2.46669	14.9483
SERPIND1	10.2942	9.53122	13.1521	3.4623	13.4472	6.50907	6.11638	11.0827	10.0696	14.9714	12.6393	3.94034	4.07927	7.94368	12.7099	10.6105	6.73576	6.90965	6.66029	14.8019	1.4874	2.73623	2.52232	7.29311	1.96629	6.33789	12.996	10.1921	2.95257	2.72172	2.35451	4.88003	6.51396	21.179	16.759	36.6272	28.5345	7.01244	15.1773	5.88648	3.91903	4.6069	5.21443	11.7354	9.03256	14.9061	9.70913	9.90488	14.2734
HGD	3.80568	7.9424	4.00691	4.65247	4.75492	4.03161	3.50024	5.51711	4.3632	6.09896	13.2999	4.54446	2.40346	7.11745	10.4463	3.0886	8.40029	1.90607	2.34623	2.83945	7.47675	4.84522	4.93191	0.996143	10.0603	3.37216	2.04594	6.21592	10.9429	2.28561	2.82431	5.89032	2.64828	3.79699	4.75932	4.59325	2.97383	4.18537	5.3931	7.67693	13.2975	5.80485	6.38467	4.08372	3.72409	21.1788	13.3479	3.49781	3.54693
NRG1	38.2889	8.87305	7.58143	8.12936	14.0474	3.63303	6.27393	6.74753	11.8086	7.4496	14.5923	15.9771	10.1852	12.5374	6.50788	23.2523	14.0834	11.7615	8.00825	8.48198	2.6323	6.6256	6.37354	0.970034	7.114	14.4821	14.4257	2.41191	2.33087	16.8217	11.6565	14.0394	1.66931	2.22421	3.3713	1.7363	4.67395	9.90329	2.08465	9.62986	11.8267	10.3907	0.929974	10.2874	4.8257	4.97256	12.7152	12.4463	5.71514
HIF1A	6.42608	4.3532	5.74382	5.28164	6.22842	6.133	7.20618	5.91277	7.05957	9.20429	10.2786	10.2621	8.25671	7.47691	5.28732	6.81151	5.00358	3.7412	4.5455	6.55571	1.73473	4.66252	1.9222	3.31889	1.73464	2.34809	4.20963	2.15262	1.97942	2.64794	2.02768	0.850979	4.63874	2.21705	1.42443	4.52172	4.48646	11.9877	1.49919	4.77262	4.64644	4.81015	2.41102	7.26414	9.08078	10.3892	9.48359	6.40611	6.62564
HIVEP1	3.30023	2.43737	2.64397	3.14997	3.30801	2.85942	3.52884	2.8077	2.83886	3.15562	1.98188	1.88303	10.3737	4.14018	2.51605	1.90793	2.22664	1.6371	2.82499	1.95146	3.07528	2.73755	2.27719	4.32247	2.47517	7.25235	1.35017	1.29646	1.89928	3.35604	5.85046	3.83573	2.49462	6.21912	3.3453	4.19233	4.31624	3.22351	1.55658	7.31437	4.93945	3.50501	1.30788	2.74461	2.08927	2.56627	2.58158	3.15394	6.26578
HIVEP2	3.51065	2.72918	2.31514	2.4171	2.98909	2.63747	2.96156	1.87766	2.59209	2.31268	3.19449	2.30519	2.26444	2.51286	2.7241	3.01579	2.66434	2.76508	2.62017	2.04698	18.6956	4.4488	2.76278	2.23067	5.22866	4.80469	7.86579	1.80104	3.79156	5.54362	4.13362	5.69845	3.33877	1.54224	1.47982	2.91009	3.36147	2.78403	6.73912	3.27761	2.25506	2.14813	1.69455	2.42988	3.58467	2.65766	2.35831	2.19369	2.37731
HMGCL	1.85062	4.83675	4.19935	3.23732	4.80168	7.69129	10.3517	4.32594	4.53662	10.8371	3.61707	19.0947	4.15103	5.84387	3.18041	2.77363	7.85699	4.2933	12.2202	4.09995	18.2363	24.986	11.3191	38.2472	22.3021	15.7172	26.7439	2.35649	14.9844	13.9401	15.4626	28.128	3.07313	21.1207	2.30204	23.8763	29.76	2.81393	16.9211	4.23002	6.60194	12.9155	1.01719	2.7236	14.6909	10.6815	4.31541	3.895	8.28727
HOXC10	12.7328	4.42097	5.67788	6.81778	9.49888	6.42826	5.82683	5.89022	7.43624	6.50324	96.7849	7.22348	7.01196	4.54798	6.15357	86.0499	6.70422	7.64607	4.78018	6.88941	2.30835	3.01837	2.20033	1.11548	1.97811	4.96436	14.4257	1.25613	4.0557	1.92416	2.08838	3.07149	0.799378	2.02487	1.07097	1.49301	1.8781	7.46552	2.75243	6.92742	5.64948	4.9282	1.84895	10.9242	9.20402	4.62662	6.49336	10.0705	3.64522
HPGD	2.5054	3.55491	2.16587	2.82559	3.48788	2.54837	3.6112	4.19446	3.82505	2.38706	1.96971	3.93828	3.43474	3.0886	2.87842	2.07617	1.9791	2.04548	2.65879	5.60405	3.38032	4.97933	3.39479	1.5028	3.2817	3.94556	2.28666	2.24803	7.69634	7.1878	3.22556	1.73184	2.75427	2.01369	0.734725	3.28378	2.51635	1.35497	6.70454	6.10976	3.1092	1.86673	1.80586	3.3464	3.19963	5.12307	4.19568	2.94771	3.47984
HRAS	4.15863	3.99724	6.54661	14.8335	2.0152	6.95323	2.72574	7.37555	6.53435	10.1786	2.75761	2.2801	5.77045	6.86428	7.56279	12.6004	18.6923	6.0385	6.39142	5.25273	1.94492	2.39006	2.79976	2.53652	2.40546	1.83286	5.17487	1.61339	2.77303	3.0031	2.26245	5.9491	1.57272	5.18101	4.06935	3.8114	2.95173	7.4129	4.87849	4.03401	6.67618	2.66643	1.52001	9.70212	8.08563	8.96743	8.28452	7.95497	9.70319
HSF2	0.00869167	1.54394	1.47644	8.55849	0.010355	5.52641	0.01578	0.0112397	5.7475	7.14965	0.0120783	1.8683	0.010537	0.0147827	1.41304	0.00869763	0.0107916	2.76422	0.0125509	0.0104657	1.09577	1.78383	0.654561	0.023238	1.28948	2.54443	0.0123232	0.0138199	1.90663	1.01784	0.0151127	0.0108176	5.81392	0.0205399	2.42802	0.031284	0.0303622	2.67589	0.0181729	0.00760913	1.9247	0.0106742	1.80038	0.0108455	0.0125231	0.0113151	0.00880366	1.53689	0.00897924
ID4	61.2602	0.00747751	2.26787	87.507	7.13679	2.47082	2.29171	3.85834	4.3542	7.22102	2.69659	3.19605	4.57567	2.68343	2.57948	3.49817	0.0107916	2.51336	23.1641	2.61382	0.0087923	0.0117534	0.0117076	0.023238	0.0177891	0.00953109	0.0123232	0.0138199	0.00959798	0.0113569	0.0151127	0.0108176	0.0128228	0.0205399	0.0132152	0.031284	0.0303622	4.0687	2.76037	3.36289	2.01667	3.02565	1.22483	2.47649	2.83469	5.04245	2.99907	3.97756	3.14867
IDH1	2.96319	29.2777	27.1646	6.94922	3.03377	11.1547	4.61568	7.67685	6.33157	7.2553	18.0448	6.15822	7.01186	26.2059	4.10239	7.49265	7.28368	6.38128	7.26666	3.31566	5.0248	5.94036	8.22654	14.1453	4.93117	7.53128	78.6021	74.6991	7.07652	4.87063	10.2577	93.9083	114.506	47.3475	59.6315	52.9761	28.5076	5.85218	37.9537	5.22065	20.9652	14.4864	143.511	6.48997	9.30048	10.0748	8.20489	39.0482	16.964
IGF2R	5.84158	5.1206	6.54311	4.39084	21.6814	3.52155	15.6139	9.98936	15.6583	7.25952	11.9263	7.36798	5.39882	3.12069	6.38926	11.0754	2.59927	2.22261	2.87478	4.52517	7.6092	2.53735	6.707	18.2063	4.61363	3.53798	16.9481	10.5256	10.137	5.32718	2.87235	16.6243	7.08529	19.0374	6.65189	23.9535	16.6338	8.53927	36.64	6.74865	2.2055	3.1648	4.83461	6.72623	6.09673	4.47466	8.73023	7.44907	6.38146
IGFBP7	6.45011	2.59527	4.72989	3.80494	6.04281	2.21483	6.03881	3.52281	3.01934	7.80782	3.8805	9.59449	3.75735	4.34349	2.93948	1.81205	1.66918	3.30117	2.24211	7.30897	6.86216	3.02193	3.01033	2.14404	2.62544	2.49726	1.82992	0.95752	3.59393	3.08881	4.95705	2.2919	1.14305	1.83734	2.78357	2.56935	3.0189	5.21961	2.1376	4.1731	2.58229	2.36861	1.11058	2.02052	7.67387	1.9933	7.4115	1.81941	3.64201
IL6ST	0.00869167	0.00747751	1.29753	2.10499	0.010355	0.00873562	0.01578	0.0112397	0.0178166	0.00937629	1.4872	0.0138875	0.010537	0.0147827	0.00799075	0.00869763	0.0107916	0.0124572	0.0125509	0.0104657	15.6436	11.1817	11.2127	0.023238	9.77785	7.20476	1.877	1.93216	9.20746	8.8634	8.16059	1.29924	1.22504	0.0205399	1.50185	1.15355	2.15022	0.00948714	1.46953	2.63502	0.00865114	0.0106742	1.48155	0.0108455	11.1336	0.0113151	0.00880366	3.21329	0.00897924
ILF3	0.00869167	0.00747751	0.0107836	0.011653	0.010355	1.89286	0.01578	0.0112397	0.0178166	0.00937629	0.0120783	0.0138875	0.010537	0.0147827	0.00799075	0.00869763	0.0107916	0.0124572	0.0125509	0.0104657	109.979	55.3925	47.2605	8.40766	57.8031	15.7146	31.6373	17.2811	62.7287	22.1893	39.9242	49.0241	44.7637	25.9497	21.8948	18.0786	22.3456	0.00948714	29.1833	0.00760913	0.00865114	0.0106742	38.461	2.03797	0.0125231	0.0113151	0.00880366	0.0114878	0.00897924
ISLR	5.61017	2.05562	2.8564	1.74255	9.01899	2.29325	3.98838	2.91335	2.84138	2.96318	3.61764	2.81129	3.22071	1.9752	3.44312	1.20594	1.53189	4.44873	3.88169	3.15761	6.06638	4.44699	3.35603	2.83117	4.36806	8.32314	2.76275	9.34283	3.34379	3.9961	2.12773	1.59054	12.268	1.57348	11.1175	1.9461	5.06242	0.00948714	5.31222	0.00760913	0.00865114	0.0106742	5.79877	0.0108455	0.0125231	0.0113151	3.36756	4.64743	0.00897924
ITGA2	2.14001	3.66523	2.40368	4.00414	3.52854	4.02583	3.75563	3.11729	4.98887	1.65613	3.52459	6.02326	3.38642	3.33604	2.81277	7.27289	3.53448	3.32103	3.75666	4.38906	22.0458	30.2351	21.8374	1.17462	25.2835	11.357	2.04204	19.6259	9.97175	22.7252	29.142	3.50439	15.1575	5.87335	21.5878	6.08442	8.76132	0.00948714	5.25731	0.00760913	0.00865114	0.0106742	20.5097	0.0108455	0.0125231	0.0113151	0.00880366	0.0114878	0.00897924
ITGB1	6.69327	3.43677	14.3859	1.99573	3.65995	2.49836	6.52964	3.42447	3.34229	2.10225	2.27625	3.83572	3.18374	3.41753	7.47613	3.01707	2.18107	2.93405	1.65268	2.68725	2.52546	1.76805	0.793957	10.7426	1.79917	2.81381	5.55691	31.2093	2.1586	2.01294	2.82852	24.703	18.3995	7.09142	28.7887	11.512	21.1677	3.14739	12.868	1.76642	11.087	3.87343	26.1491	4.60836	8.77188	7.75293	2.01464	2.83746	17.9357
ITGB5	0.00869167	0.00747751	4.07708	4.60728	0.010355	3.41378	0.01578	3.12317	5.40401	2.197	4.81368	0.0138875	0.010537	3.98775	0.00799075	0.00869763	3.08702	0.0124572	2.67909	0.0104657	6.71746	3.68012	2.3479	0.023238	2.83194	0.00953109	0.0123232	0.762689	0.00959798	2.83808	0.0151127	2.78997	0.0128228	0.0205399	0.0132152	0.031284	0.0303622	5.28883	3.68421	5.86325	4.60856	6.0896	3.82522	4.79511	9.97123	6.08102	6.40325	4.1653	4.45579
ITIH1	16.8675	37.8719	10.6881	17.9683	6.1507	16.1148	3.1423	7.08309	4.85813	4.02407	7.57095	5.32463	12.9741	5.46628	4.41777	8.72981	4.02378	33.9207	17.3256	10.4557	131.778	145.276	75.9212	50.9956	102.909	37.4055	45.2183	28.5621	31.0725	239.73	164.029	17.8284	21.2058	95.5264	74.9805	73.601	106.229	13.8047	182.6	4.82741	11.4717	10.4491	17.6088	18.3124	9.1723	2.86448	4.97551	8.44411	20.7227
ITPR1	3.22775	5.04789	6.52459	6.97299	12.3498	9.73519	12.0168	10.823	9.57852	8.64317	10.5232	5.22166	10.1774	8.46034	14.0317	12.8298	11.9181	11.4746	7.05263	11.5829	1.82503	2.21928	1.77152	3.43527	0.897033	1.6586	4.56277	6.33849	2.49829	1.16263	1.91731	2.30344	5.27512	3.28162	5.32143	2.53515	2.19897	12.7406	3.56754	19.6527	8.23264	7.06203	3.01593	3.13729	14.496	4.51913	10.5106	9.35718	8.06128
JARID2	113.777	35.4701	169.7	290.777	4.97506	22.049	212.971	34.1663	91.4233	22.875	62.8451	62.5042	50.9726	22.2279	13.3486	59.3536	33.1217	62.0524	144.587	25.4457	2.09536	4.59251	4.21436	1.89834	9.23497	7.80585	1.5672	28.9585	6.69223	78.4843	34.4345	2.3901	21.6997	2.76283	30.5917	2.80674	4.23607	228.364	3.28	19.3573	26.5398	100.143	45.1794	40.6469	108.493	10.8205	46.1698	74.7653	77.933
KCNH2	5.20746	11.8499	3.19548	13.2443	1.90208	3.15077	5.80498	3.6204	3.17482	5.07968	5.00074	5.52504	2.45354	3.36991	3.51479	9.19873	3.98248	4.13945	3.0744	4.91954	8.60135	7.76872	20.6111	0.935621	22.6222	27.3562	1.1482	0.81939	10.9191	9.26399	18.6069	1.75205	1.7101	1.29326	2.1396	2.11194	1.43942	5.05241	0.0181729	0.00760913	4.67213	3.65025	0.76952	0.0108455	1.98544	0.0113151	4.50385	4.70891	0.00897924
KCNK2	1.68649	26.6337	28.6137	4.93241	6.20124	6.72231	6.32864	10.7359	4.84349	8.61229	6.1413	6.20405	8.18891	15.1058	11.9108	2.16255	4.57938	14.3773	10.7184	6.22686	2.6202	1.26185	1.41507	2.03842	3.3067	11.8798	4.20963	3.75921	3.39908	12.1999	4.72504	1.71122	2.73391	4.18984	2.13185	1.36507	1.15838	21.4375	1.54312	11.2568	4.90752	3.23707	1.53198	4.80254	23.1395	19.3081	8.6732	13.1302	13.403
KDR	4.916	4.227	1.82082	3.58733	2.7994	3.59934	3.21775	2.75346	3.61201	1.48943	3.2662	27.8507	3.13868	3.55885	9.69509	2.41532	2.05267	3.434	22.8272	2.82785	5.22596	5.58474	9.08915	1.72978	7.14704	9.47158	1.94065	2.10486	3.40978	7.37534	4.6821	1.88966	1.68103	2.22132	2.23258	2.3753	2.89945	24.575	0.0181729	0.00760913	2.82278	1.9261	0.00919255	0.0108455	0.0125231	2.45376	0.00880366	2.29069	0.00897924
KHK	4.22578	18.3807	23.9216	14.5224	15.3288	12.5544	9.19393	3.83846	23.7198	19.4974	4.7827	263.867	18.8334	8.87073	7.42666	17.2259	26.2703	13.5524	2.84934	10.2307	4.37647	3.31928	2.93304	3.74915	4.45473	4.35424	2.00675	2.97772	2.35456	4.54714	2.32365	1.67436	1.56244	1.29412	1.3025	5.43231	1.05449	5.15311	2.4807	9.33942	2.31777	28.2765	2.01723	3.41731	17.2093	6.10074	17.9022	19.9871	29.1762
KIF5C	0.00869167	0.00747751	0.0107836	0.011653	0.010355	1.57185	0.01578	0.0112397	0.0178166	0.00937629	0.0120783	0.0138875	0.010537	0.0147827	0.00799075	0.00869763	0.0107916	0.0124572	0.0125509	0.0104657	1.35335	1.77972	1.72614	2.30615	1.54515	3.53264	3.03093	7.22564	5.76353	2.29473	0.0151127	1.78019	6.1449	3.33725	6.38868	4.32536	2.54477	0.00948714	3.13386	0.00760913	0.00865114	0.0106742	3.91346	0.0108455	0.0125231	3.85363	0.00880366	0.0114878	0.00897924
KLKB1	11.8121	36.4782	12.4661	20.6898	8.58522	45.4046	63.0525	26.9832	22.6085	46.0738	25.9805	20.9375	35.902	19.5035	25.2569	38.987	49.3972	46.4866	33.2587	24.872	3.43978	3.49476	4.65357	1.24996	10.2845	4.85265	1.72508	9.18591	4.31325	3.90093	5.28229	1.43917	8.06561	1.7764	7.18114	2.37703	2.24801	16.8531	2.0275	26.9185	28.8063	32.3842	7.08244	15.4015	18.3726	45.8614	29.8068	49.6925	25.5863
KNG1	5.56381	7.56873	7.8058	2.77178	8.20658	3.98416	4.36229	3.01728	5.0765	5.32671	3.78181	5.36904	5.28537	6.07405	5.48116	8.18971	7.66986	6.22034	6.26363	4.73162	41.3381	30.3359	26.7403	27.6327	24.6041	44.6103	12.3028	36.5993	25.2446	54.5075	33.5361	12.2424	24.1192	14.8125	54.3904	18.6543	20.9152	5.23188	25.3983	4.5042	4.36518	5.16242	16.5301	5.8652	8.599	5.09407	7.3454	6.46246	5.94506
KLC1	1.37849	12.9464	16.1172	2.92949	4.35535	2.92385	5.4733	4.2056	3.87803	3.56794	6.32573	6.05917	6.75623	2.44216	6.84323	5.93251	3.63608	3.75844	3.23888	8.38177	2.19609	3.51736	2.68442	10.8978	3.55614	2.32915	7.45409	13.2693	2.88689	2.0976	1.71731	7.1501	9.22875	7.79998	6.18414	11.838	7.19408	3.82105	5.71253	5.28772	3.79812	4.62397	6.75929	5.69771	4.56793	11.2343	4.0567	3.29667	3.3197
KIFC1	2.59364	2.7622	6.1975	4.54677	4.87086	3.74629	3.36885	3.68483	2.89015	2.52795	2.6552	3.17488	3.18702	3.07379	5.95352	4.26435	2.46988	1.61795	2.88469	2.18651	2.00368	1.51603	1.70704	2.38914	1.90987	1.80606	1.49261	1.14644	1.22733	2.03481	1.85707	1.56516	0.990381	2.69598	1.62823	2.33851	1.99413	3.48837	2.20103	4.73794	5.51463	2.72003	0.79108	2.41852	3.489	3.53696	2.35432	2.7565	4.77334
KPNA2	0.00869167	3.30518	0.0107836	0.011653	0.010355	0.00873562	0.01578	0.0112397	1.59816	1.69873	0.0120783	0.0138875	0.010537	0.0147827	3.31522	0.00869763	5.05044	0.0124572	0.0125509	0.0104657	2.38485	2.59615	0.0117076	1.74265	3.94667	0.00953109	0.0123232	0.740123	0.00959798	0.0113569	0.0151127	1.28963	1.4909	2.4629	0.0132152	2.11771	0.0303622	1.60055	9.27559	0.00760913	1.33817	0.0106742	7.25596	2.42917	0.0125231	0.0113151	0.00880366	0.0114878	0.00897924
IPO5	31.0337	48.3902	51.0565	26.5886	38.6685	54.3617	25.7227	58.3567	26.2752	37.1313	34.46	21.1253	37.835	80.3954	78.1511	41.2829	75.6221	19.0644	28.9795	30.3973	6.70502	7.1937	6.63467	16.3988	5.81397	6.17302	21.0498	27.8027	7.34281	8.83216	8.6906	23.1677	11.1408	17.3968	12.6059	14.5037	12.3185	42.8065	28.3838	15.2441	40.4536	46.3771	32.5087	24.5441	13.5621	38.9662	34.5204	34.7366	39.6081
KRT13	26.1346	10.0872	15.7808	2.08478	12.7978	4.78635	5.90639	5.47714	3.59635	5.98072	6.31857	10.0752	11.347	6.19161	3.55749	4.76194	9.65455	5.02989	3.17734	4.86074	2.73216	2.13538	3.62449	1.53312	2.29299	4.74984	1.5496	1.20436	2.51482	3.51235	3.94461	1.13526	1.03271	1.3899	1.33168	1.81314	1.90867	5.09466	2.88123	4.2762	2.71826	5.1319	2.27601	5.34722	6.06466	3.75411	12.5165	5.71965	3.03825
KRT18	60.6171	68.9479	58.7437	52.9526	207.615	170.388	46.8335	100.962	151.612	149.382	116.217	132.343	140.538	132.135	315.992	199.394	279.481	100.062	148.254	111.062	33.9198	23.9613	18.0419	63.4255	38.1682	12.4542	155.321	347.972	29.8365	21.33	49.2688	104.932	404.649	64.8768	234	34.2891	30.7441	170.543	31.3121	54.7516	242.103	251.84	214.632	109.31	69.2236	189.543	299.031	141.333	75.34
KRT19	6.82607	7.08572	7.31095	3.87058	24.1959	5.75829	6.57815	5.79891	5.1387	4.8512	5.10833	4.05493	4.85122	4.35162	3.57325	6.22866	2.99724	3.95896	5.0874	7.1127	324.832	323.862	401.329	312.571	167.109	125.055	156.675	259.891	236.489	266.378	61.8508	274.07	202.548	67.5011	243.812	73.6661	51.3065	3.47616	39.2658	4.7237	4.1142	3.35628	365.172	4.89488	3.76442	3.41228	5.02458	5.20283	5.25282
KRT86	10.3307	6.63867	5.39269	6.04321	8.10647	8.62595	7.02066	5.30313	4.526	5.77795	4.57716	4.08862	5.20602	6.02016	7.8096	7.29599	7.15426	5.78501	4.11339	4.88893	3.21428	3.7977	5.18938	5.68427	4.71014	259.54	1.93001	2.70266	2.57697	3.1147	1.71001	1.04167	2.2827	3.46237	3.60162	6.09754	214.14	7.32063	1.2459	10.3658	4.69658	5.495	1.54008	6.93721	4.6399	6.02017	5.45359	5.9789	5.44606
LAMA5	1.65688	2.48657	1.88963	6.5052	2.82985	3.38426	3.58241	2.52331	2.5896	2.30498	2.25771	3.16779	3.63205	2.38039	4.918	2.84022	2.66153	5.48233	3.92538	1.14386	12.2372	33.0829	32.7693	19.3435	22.062	27.8579	29.9004	43.9864	38.6057	29.0281	33.7668	29.1152	15.1275	15.8883	28.3507	12.8492	19.1569	2.98031	5.02598	4.35432	6.17332	8.18756	16.5338	2.49564	3.76689	3.80549	4.71971	3.51116	4.16288
LAMB1	4.63301	4.67361	3.82527	2.50673	4.95592	4.13398	2.48334	4.43313	5.01252	6.67073	4.19356	9.11109	7.0834	4.1735	5.35621	2.38332	3.87668	4.52823	45.813	1.33284	38.5864	55.8825	40.1505	24.7163	30.7552	14.2894	23.519	37.8837	56.4251	45.9062	38.8919	26.0242	24.7933	20.4332	34.0017	17.8009	30.4424	8.20355	12.3408	3.83632	2.32565	1.35174	17.7208	2.56772	2.34918	1.39994	3.63	30.337	3.59121
LBP	3.95398	6.98538	3.18901	7.28512	2.93987	8.23421	4.65672	11.7697	12.3783	22.3493	14.9519	8.38948	6.14897	7.45081	4.8681	4.10144	6.13161	9.60564	3.0511	4.09642	19.7556	13.814	15.0487	3.44754	8.30888	38.7022	1.92265	15.3352	12.4398	27.3863	29.5215	1.97505	12.1634	0.732547	25.0007	1.23013	2.16831	2.51076	1.3491	4.22425	16.2093	4.59539	15.9269	2.95148	9.91898	20.4583	13.2832	12.2654	5.04169
LCN2	2.23983	10.4414	11.8962	11.71	11.0598	6.83898	9.02321	3.96296	4.52022	12.176	262.384	10.9037	4.74565	6.65501	3.93418	9.96136	5.65686	10.4887	5.77438	5.51633	2.35044	1.81841	2.4168	1.92928	1.82825	5.15667	1.81768	3.14804	2.60927	2.79269	1.51786	1.17222	4.78425	2.58317	2.79923	2.43381	1.29995	4.99624	0.934892	12.1758	8.75746	4.69395	2.46279	3.81972	6.68783	9.53893	7.42839	7.79243	4.29826
LGALS8	23.3488	12.6697	14.1776	13.2446	8.10591	9.91638	11.6882	11.1293	24.7939	14.58	11.1351	16.6087	22.2687	13.6917	11.9536	28.2971	18.6706	29.6736	8.66022	10.8335	2.29813	1.29139	2.89661	5.84362	2.44493	4.3305	7.22811	1.88096	3.12804	1.10483	1.83811	15.2251	1.32971	8.84956	1.13147	5.69468	20.8406	14.4157	9.86617	13.5711	15.1607	11.6958	1.95062	8.27137	14.5768	19.0176	16.7722	17.6243	27.5179
LIFR	4.22399	5.60905	8.3464	10.306	5.70218	6.10816	3.88792	14.3636	10.4375	9.18844	24.0325	20.0308	10.7487	9.39285	9.97584	5.26654	6.28104	20.9784	11.0501	4.7942	1.6138	2.29847	1.85265	1.58153	1.67671	0.718433	4.20963	0.951791	3.00947	1.82212	1.74261	1.2203	1.33061	4.18984	1.68093	1.36507	1.25061	3.56363	4.55606	7.34118	11.2462	9.11357	1.04814	10.214	19.4691	16.0083	10.1969	14.4065	9.95569
ABLIM1	1.71924	4.13337	3.48718	3.94654	4.43538	6.73434	3.27453	4.18302	1.75392	7.87279	3.02516	4.33834	3.05626	2.23838	3.42377	4.59288	1.78551	3.71115	2.68016	3.18951	2.01214	2.22109	2.06664	3.26316	2.18697	3.04474	6.55164	3.36824	1.31087	2.18668	2.17252	5.87953	2.69648	5.64058	4.51619	5.72091	7.40022	2.19303	6.12746	5.68366	2.81259	2.86573	5.55783	3.74352	2.4207	3.13734	2.81199	3.9098	3.4065
LIPC	6.14826	3.82303	3.75417	13.4929	5.59779	1.85586	2.51271	2.24502	6.21983	10.5672	11.9483	1.59324	11.8647	10.9745	6.6021	8.75845	2.72512	9.45837	10.1351	9.98417	5.9204	5.67203	2.69381	3.07457	4.18847	14.0213	3.88352	2.01335	9.03067	7.78486	4.59988	4.21132	1.75134	4.68766	1.30071	2.83229	2.31086	7.83493	4.55606	3.57378	2.84172	10.4026	4.15787	9.07555	6.34188	7.28002	12.1231	8.27971	10.5718
LNPEP	16.676	0.00747751	0.0107836	0.011653	5.43286	0.00873562	0.01578	0.0112397	0.0178166	0.00937629	0.0120783	2.83784	0.010537	0.0147827	0.00799075	0.00869763	0.0107916	0.0124572	0.0125509	0.0104657	2.15627	1.41243	0.0117076	2.87135	1.1591	0.00953109	3.64089	10.5364	5.06209	2.67827	0.0151127	2.424	6.23159	4.11893	5.35146	4.69607	4.63801	0.00948714	2.24988	0.00760913	0.00865114	0.0106742	9.50171	0.0108455	0.0125231	2.77701	0.00880366	3.38314	0.00897924
LOXL2	2.63122	7.34814	11.7428	2.42961	5.24846	2.80841	3.301	2.66431	4.21803	4.3919	3.6362	2.04127	2.24262	3.03553	4.71952	3.20781	3.19069	2.93506	2.84585	3.26858	3.77614	5.30204	4.36703	4.33642	3.58559	6.67482	2.32157	1.5272	2.5663	6.31785	3.10138	2.33185	1.52556	1.96268	1.21079	4.47903	2.43712	3.70062	4.21189	0.00760913	0.00865114	0.0106742	1.13065	0.0108455	4.20841	0.0113151	0.00880366	0.0114878	0.00897924
LPP	11.5041	8.61106	2.21589	8.33889	2.46799	4.54331	4.10253	3.81466	3.86113	4.72451	1.95685	3.69519	3.2306	3.34178	6.11522	3.43248	4.5046	7.62815	2.60013	4.36476	7.35173	6.38136	6.12964	1.79679	5.83508	1.20604	2.11766	17.0906	9.64242	1.53655	10.336	4.57507	10.972	4.9195	9.3322	2.90546	4.76459	2.31296	1.97126	6.74149	4.81607	5.22532	14.1834	4.56822	2.83211	3.45517	2.71832	8.83417	4.36521
LRP1	5.91521	27.7437	6.53642	20.2477	12.3084	9.12268	8.73141	8.82027	2.8285	1.99086	10.5592	7.7293	8.50382	7.0387	3.20118	5.01336	4.86124	11.6691	7.24667	4.56899	317.003	371.841	388.238	1.53272	362.014	521.17	6.82079	48.7789	359.935	445.137	391.482	4.89272	25.3927	6.51514	41.0645	7.82577	6.48409	8.98606	11.023	9.92206	1.94384	9.35034	31.8163	4.67373	3.62416	7.89986	1.60295	10.5369	3.59957
LTA4H	3.59979	2.92975	3.29692	3.46431	4.33859	6.07323	3.70339	2.34552	1.98911	2.59332	3.26967	2.4965	2.55561	6.56763	4.48673	3.23966	3.09999	2.26996	5.8271	1.87597	1.83659	2.08399	4.21832	112.345	1.83422	2.62478	83.7108	48.3852	2.79652	4.03476	1.84632	128.443	38.4027	97.3188	35.1612	80.4252	58.1694	0.00948714	79.6963	0.00760913	2.45402	4.57024	44.3368	0.0108455	0.0125231	0.0113151	0.00880366	0.0114878	0.00897924
LTBP1	0.00869167	0.00747751	0.0107836	0.011653	0.010355	0.00873562	0.01578	0.0112397	3.88974	0.00937629	0.0120783	0.0138875	0.010537	0.0147827	0.00799075	0.00869763	0.0107916	0.0124572	0.0125509	0.0104657	2.44841	0.0117534	1.27867	0.023238	0.0177891	0.00953109	0.0123232	2.4555	1.50163	0.0113569	0.0151127	2.57982	2.77411	0.0205399	1.32142	0.031284	0.0303622	0.00948714	0.0181729	0.00760913	0.00865114	0.0106742	6.5044	0.0108455	4.40203	3.15425	0.00880366	0.0114878	0.00897924
LTF	5.8115	8.8129	8.51753	5.05373	7.06391	5.08562	14.2843	3.26781	5.07618	11.8695	6.91709	8.74158	15.7596	11.0773	6.31745	10.355	8.11004	7.83842	4.48252	7.70838	191.601	339.24	105.756	362.301	281.444	152.863	158.133	106.272	316.104	76.8395	231.86	30.4883	235.902	282.555	191.815	68.9303	102.741	6.28464	37.245	12.0625	12.0515	8.14429	360.404	11.2808	14.6697	10.4543	9.08102	11.6737	70.3154
BCAM	14.8513	14.0342	14.1033	11.6574	9.83672	14.9797	10.7514	19.0081	12.0069	11.7297	19.8349	14.8953	13.573	12.0638	15.3597	17.5623	12.6829	20.5629	15.0111	19.1117	29.9294	37.6231	43.6824	16.0421	33.707	47.1166	8.28302	22.4334	34.045	35.6708	30.5646	27.0507	37.4913	9.50137	19.0687	12.6707	10.5931	9.53395	8.41529	19.095	14.3842	17.0842	27.6897	12.5531	18.5034	13.0993	16.5555	14.9992	17.0214
CD180	9.45204	3.67549	14.1408	11.2689	9.26719	12.8791	11.4979	5.77847	23.0026	13.8015	8.98761	8.13626	6.96406	8.45734	12.5664	11.2475	7.77106	7.34304	8.84089	9.97734	1.61779	1.55113	0.994335	1.61185	1.83138	2.95628	1.60641	1.2218	1.57536	1.35627	2.58812	2.38731	1.76525	1.26122	1.63488	7.54524	4.78474	9.68049	3.30829	13.6767	7.14112	10.0487	3.8298	7.75245	7.00684	5.9104	10.0192	8.19647	8.87471
TM4SF1	0.00869167	0.00747751	0.0107836	4.29479	0.010355	0.00873562	9.80441	4.11892	2.84594	0.00937629	0.0120783	0.0138875	0.010537	0.0147827	0.00799075	0.00869763	0.0107916	0.0124572	4.39343	0.0104657	4.06843	0.0117534	0.0117076	0.023238	3.8403	0.00953109	0.0123232	0.0138199	0.00959798	0.0113569	0.0151127	0.0108176	0.859482	0.0205399	0.0132152	0.031284	0.0303622	4.58901	0.0181729	0.00760913	8.82987	4.39985	0.00919255	0.0108455	6.24336	2.85832	0.00880366	0.0114878	0.00897924
SMAD1	3.43434	4.27936	2.90511	3.80804	4.90714	6.07807	3.05061	4.36762	3.27995	4.52489	1.86982	3.34614	5.29949	4.60902	4.86096	5.6283	3.05557	3.31636	3.56792	3.93798	1.59946	1.81262	2.28199	2.37033	2.3104	3.24195	1.94564	1.36854	3.67354	1.91703	2.31778	1.12724	1.42061	1.77907	0.848433	2.56722	2.19683	3.86762	2.1801	0.00760913	0.00865114	0.0106742	0.00919255	0.0108455	0.0125231	0.0113151	0.00880366	0.0114878	0.00897924
SMAD5	0.00869167	0.00747751	0.0107836	3.41955	0.010355	0.00873562	0.01578	0.0112397	0.0178166	0.00937629	2.5018	13.5406	1.56757	6.02355	0.00799075	23.9998	4.74084	0.0124572	9.95457	0.0104657	3.23121	0.0117534	0.0117076	2.93236	2.4676	0.00953109	0.0123232	0.0138199	0.00959798	1.29786	0.0151127	0.0108176	0.0128228	0.0205399	1.44114	0.031284	0.0303622	4.8809	0.0181729	0.00760913	0.00865114	0.0106742	0.00919255	0.0108455	6.78625	6.57234	0.00880366	8.20798	9.93265
MAN1A1	3.96851	1.63735	9.3893	7.06648	3.14078	5.82721	11.2647	5.0294	3.53655	3.87278	4.61585	3.91678	4.5636	4.18071	5.01644	4.03061	4.5626	2.99339	2.10502	3.77086	2.19526	1.4208	1.75272	6.07663	2.36164	3.12852	3.5038	8.0662	3.18585	2.92135	3.1243	4.75246	3.2163	7.3509	5.66845	7.46806	4.25026	5.1724	6.73044	9.21894	4.18022	2.85627	7.27899	7.42541	1.90087	4.04577	3.79143	3.03603	9.5461
MAOA	3.77998	2.86828	4.0582	3.1344	1.52027	3.00941	3.32735	3.30687	1.8464	2.7255	2.03023	1.71451	2.43707	4.51408	2.23173	4.44507	8.41199	5.14342	2.09621	1.68728	16.6111	17.1056	14.8157	3.70824	6.98034	8.29745	3.23084	13.9636	11.3724	11.2603	7.58571	5.14121	9.51344	3.70465	4.7237	3.69531	2.54129	2.27065	4.70373	1.77279	8.35434	9.70627	7.27348	4.04329	3.20386	7.73271	2.19879	5.03797	2.71359
MAP4	24.643	6.96382	7.30882	15.1576	26.1696	12.1512	18.1082	13.5183	12.8049	14.9461	11.782	14.9454	15.9698	9.7443	10.4914	3.10994	7.53436	9.91256	8.48775	8.01453	36.9191	11.2994	6.46474	5.17571	10.3705	6.42891	10.7851	23.1567	4.368	7.32892	4.57244	13.0317	32.4678	11.5117	6.57555	7.6469	4.92025	16.5492	21.3751	17.6065	11.1051	3.89856	22.1106	19.4841	13.2517	140.299	12.3133	7.19781	6.86069
MARK1	4.85077	21.9489	4.08365	5.2597	9.76948	4.08605	1.54982	2.78707	22.4737	3.50107	5.69961	2.57179	5.30855	5.4963	5.53667	5.27708	5.68864	5.33359	3.92665	3.92956	1.86872	1.53802	1.43556	2.36728	1.72227	5.79096	3.49573	2.5807	0.846155	3.21835	2.12188	3.13269	1.33776	0.781103	1.20039	3.24209	3.1801	2.94223	3.24336	5.17259	3.47971	3.57978	4.15787	6.33557	2.93668	4.63786	3.3255	4.55883	6.35036
MBP	8.11032	5.46571	4.59182	8.06286	3.41156	3.37396	5.59145	9.2929	12.489	4.26239	8.10198	8.72127	4.22625	5.72214	5.93187	5.23125	3.88063	3.30779	10.6559	7.47174	8.34011	5.11414	3.84217	4.11109	9.90421	11.7822	5.71422	2.20077	4.40837	3.74803	2.55655	1.95425	2.75226	1.35086	1.02065	5.0651	4.76097	9.6836	3.97861	7.87335	13.8813	10.7677	3.31531	8.15997	11.7943	11.7719	8.06043	8.91327	10.0615
MCM3	1.61516	3.25918	1.8227	2.30937	4.47236	4.29346	3.10948	2.53722	1.98367	3.65368	2.97461	4.66149	2.50025	3.40983	3.59212	1.58342	2.21891	3.81877	1.9416	2.26328	6.49152	6.03425	1.30817	2.46465	8.14996	3.77546	13.6221	9.7698	4.46955	1.57707	3.41684	11.66	6.17476	14.0967	1.57716	5.28613	6.72547	2.64306	44.9551	3.32075	2.12244	1.87357	8.54538	2.07857	1.23415	1.88312	2.74793	1.75944	2.01397
MDM2	8.45449	8.40778	6.17485	8.75665	4.94241	8.8243	5.21339	3.42126	10.8822	5.64985	5.90187	9.94972	6.10968	6.18068	3.57441	6.59682	6.82557	4.79333	5.05082	5.41452	1.23806	2.34006	2.23413	1.50933	1.82153	1.93433	4.20963	4.76867	2.21968	1.59662	1.67003	1.72879	0.712371	2.37401	4.51159	4.52172	4.48646	6.02872	2.26762	10.4074	6.147	3.96076	4.15787	8.95875	8.16406	7.91217	6.13945	6.88903	4.01714
MEIS1	2.85677	2.68816	2.91537	3.62118	3.14613	3.68942	3.33694	3.1244	3.99622	3.64245	3.32454	8.19206	4.18458	2.46453	1.62826	2.40425	3.81735	4.28864	3.25421	6.27484	4.04085	2.42431	2.59022	4.42486	2.56021	2.94262	1.52434	1.1402	3.6413	4.89847	2.89343	1.63426	2.3784	4.58326	1.52551	2.70734	4.45364	2.75651	1.67574	3.65145	5.13029	3.66741	1.09046	3.60581	3.16798	2.74669	5.09239	4.65556	2.97
MAP3K5	0.00869167	0.00747751	0.0107836	0.011653	0.010355	0.00873562	7.9601	4.67681	2.12915	0.00937629	0.0120783	0.0138875	0.010537	0.0147827	0.00799075	0.00869763	0.0107916	0.0124572	2.21256	0.0104657	20.329	0.0117534	1.72491	3.25964	2.71964	0.00953109	1.70491	2.8553	0.00959798	2.3751	0.0151127	1.22093	0.869661	1.61779	1.42291	1.75823	1.93947	0.00948714	1.8665	0.00760913	0.00865114	0.0106742	0.890357	0.0108455	0.0125231	0.0113151	0.00880366	0.0114878	0.00897924
MFGE8	77.2845	69.7624	98.0202	87.2297	78.6453	66.8555	63.1923	36.9207	54.2878	55.8298	51.9705	40.0986	69.2937	63.8233	111.544	86.9364	99.3503	46.2038	75.7731	85.5219	6.69501	10.9222	8.40585	1.67784	7.62061	17.8823	1.8736	8.86424	5.16058	14.131	6.61779	1.24743	5.81965	2.11788	9.52836	2.04729	2.0791	76.3628	2.15772	58.5155	60.922	54.2597	8.45902	74.0042	60.5325	46.8259	57.0384	56.7632	61.0359
MGAT5	3.09669	7.34814	1.46911	1.87864	3.09126	1.15764	3.18785	3.31922	2.44644	1.22721	2.00028	3.55616	5.80896	3.42804	3.10932	2.43031	3.61838	2.17806	1.39418	1.28576	1.29873	2.1275	0.772241	1.56751	1.9549	2.40384	3.94802	0.947574	2.69068	2.38017	1.78135	2.14928	1.32816	2.74688	1.57111	4.538	2.0967	0.00948714	4.23063	0.00760913	0.00865114	0.0106742	1.06426	0.0108455	0.0125231	2.36453	0.00880366	0.0114878	1.90255
MGMT	45.5393	83.1382	51.8089	78.5716	70.0647	70.8085	34.0861	54.7091	45.6224	53.3883	60.1143	33.8739	73.8801	69.5118	180.451	81.0571	65.0273	61.235	43.1567	60.7963	5.79001	3.68616	4.28047	2.81595	4.45454	6.81738	1.68883	13.989	4.12162	3.74163	2.49659	2.3366	6.76662	3.39303	20.3632	3.4876	2.95919	71.6162	1.82462	79.0788	30.5297	35.6604	12.1004	60.0366	125.704	46.8592	46.2788	44.0767	39.8391
MGST1	9.63649	3.12259	5.16094	2.75345	3.61027	2.98489	3.02127	2.35452	3.76904	3.10127	2.17754	2.64871	2.24154	4.37006	1.85437	4.04402	6.94646	1.67296	2.18805	2.55696	4.75058	8.2415	2.01227	5.35902	3.85406	4.76142	1.26766	25.701	4.23463	2.50682	4.01923	5.49322	19.8712	4.74436	8.22825	2.64614	6.1891	4.17426	7.21337	3.45498	20.6675	2.91778	19.5323	5.03124	2.63105	4.57283	1.44934	6.90733	5.23848
AFF1	2.66757	4.97661	2.87533	4.83681	16.2202	12.9463	5.88004	30.0791	2.00451	4.03241	6.03834	45.5677	2.55431	2.19935	6.76181	6.99456	33.6484	6.63215	31.0891	42.2787	3.05275	0.745891	10.9555	4.14988	3.6064	8.73408	1.32688	1.21714	2.64313	0.848082	4.26884	1.84016	15.8274	2.80306	18.0759	3.06683	2.25723	3.71388	5.85204	37.6969	50.5326	54.0976	4.35566	2.92192	40.0766	3.27115	3.83848	2.13278	6.33282
MME	4.21704	3.70567	15.9423	4.64688	2.79954	10.6621	2.97784	3.77903	3.153	2.26945	7.30758	5.75786	5.53133	6.26493	2.34547	3.6131	10.1627	11.4547	4.03343	3.85621	2.33652	2.40682	4.47424	4.06398	3.18803	4.24609	2.08504	7.62227	2.432	2.89736	3.19928	3.5371	13.0852	3.82496	19.0385	2.5488	4.96623	6.7414	1.46528	5.91539	4.78866	4.92546	6.39664	3.11668	2.91197	4.95428	4.48138	9.95977	1.62578
MMP19	11.5079	2.98285	22.8027	4.26518	1.41212	4.29198	1.3083	5.81523	2.34171	6.77094	10.3495	4.97638	1.28461	2.24877	5.81229	18.0577	4.73257	3.02672	3.55737	10.2918	2.68928	1.87549	1.82111	4.06629	1.87491	3.56998	3.71374	4.02381	3.47416	2.12594	1.64701	3.55723	2.12467	4.64654	5.29569	4.58888	5.04764	10.8943	2.63236	8.865	4.41734	1.35377	3.37736	3.69216	2.43707	1.81847	6.58376	1.75723	2.56947
MOCS2	11.8443	8.54104	11.9354	17.8994	31.8163	11.4177	24.0173	32.9178	12.5816	8.57449	22.5176	4.84055	17.6482	16.2168	24.0282	18.5138	22.8803	5.37109	10.6413	15.7266	5.01347	3.89233	3.41063	2.2838	5.23922	5.61952	5.14871	3.86363	5.92293	3.5552	4.14773	4.18484	1.36981	5.09534	0.527785	3.82971	5.30835	22.3919	2.72742	2.31305	12.5136	6.62634	3.18245	4.74524	15.0376	16.76	8.43341	6.19583	7.23433
MOV10	7.13856	37.9634	10.5834	6.26432	3.97221	8.77885	3.30739	5.09253	8.89428	6.63104	5.19922	9.56304	7.46254	6.43057	6.29393	9.4526	8.26065	3.47117	7.42206	9.8588	1.35582	1.39757	0.829858	3.08063	1.15876	1.9005	2.64762	4.52659	3.34644	5.45678	2.70122	2.29009	5.74699	2.30305	9.37498	2.27031	1.97439	2.95751	3.66209	18.4225	3.46772	10.2486	3.79597	2.23729	4.34306	7.68361	7.25656	5.88982	7.76143
MTHFD1	4.00526	5.86974	3.40979	3.23981	3.51147	2.72968	3.26993	3.61025	3.44295	5.47111	3.51542	1.72592	5.4726	4.33446	1.57384	3.95885	3.86189	3.09408	2.96039	2.17383	3.80572	6.28967	7.50045	9.61129	6.59368	11.1337	19.2733	18.3092	12.5121	8.49877	6.79521	8.71617	19.5702	5.02105	22.072	6.12618	0.975911	7.58488	26.4416	4.93451	1.51176	6.67135	25.9603	2.97808	2.89802	3.58018	5.89966	4.50114	3.81963
MUSK	5.88443	3.6067	2.43965	3.5571	5.05666	2.34105	3.70993	6.40138	4.99838	3.79553	1.90066	4.1848	3.19458	3.4117	4.48264	4.13586	2.88078	8.08175	4.49457	3.17922	0.910123	3.77425	3.3571	1.69058	1.34853	3.61732	2.478	2.6405	3.13556	2.90538	4.99825	1.97271	3.21369	3.58881	6.25366	4.19146	19.4114	3.98771	9.02674	6.06079	3.43771	3.03261	1.28119	7.10315	4.9371	3.63367	2.79779	5.52919	4.31375
MYBPC1	4.00367	2.84656	1.67876	1.15823	5.01997	2.61449	2.98854	1.75138	13.8444	2.4118	13.3057	3.4262	13.2161	3.66527	3.37725	2.27518	2.88191	2.38518	2.74407	1.04796	2.29184	4.38758	6.55431	7.89665	3.75129	6.77295	8.18185	3.0464	5.18364	3.91439	6.49859	6.63647	3.21516	10.0214	3.50909	8.46267	8.26461	1.97567	5.84772	3.92389	2.02453	2.37444	1.15736	3.27887	3.17136	3.90465	2.2498	3.08854	2.86747
MYD88	3.74188	2.18044	4.43724	1.19575	3.5317	2.78004	2.54329	3.82453	2.80933	2.59976	3.29164	2.79647	3.73492	3.31547	10.4377	12.083	3.36155	2.5811	3.30553	2.33381	6.33014	5.83854	3.38327	3.10596	27.3671	3.32795	2.83541	1.57591	6.83531	13.3462	4.43474	5.80113	2.05576	3.08835	1.36058	2.30463	2.30167	5.48629	1.75826	1.43958	2.45503	3.85284	0.862588	1.4202	2.33028	2.17984	2.69588	2.9386	2.34291
MYH10	4.19883	8.28384	4.62322	8.56443	4.57124	4.41359	4.28656	5.38468	4.36071	3.03803	3.58353	2.52519	5.13817	4.20035	4.81811	3.51614	3.81493	1.47147	3.6905	4.61998	125.737	62.1412	80.1808	9.13428	74.675	49.748	20.069	39.6397	43.654	37.5239	47.4724	27.2529	44.2662	16.4214	32.1957	17.0645	19.835	5.09625	12.5827	5.64417	5.26171	3.80084	39.7793	4.31136	3.10228	5.57813	1.70933	2.65876	3.61887
MYO1E	25.9179	17.1909	2.94752	22.9732	26.4081	5.86578	19.254	18.7874	10.9447	12.8042	27.3404	3.44333	12.2252	6.42308	2.54284	14.2555	22.6975	10.846	6.64628	9.46273	1.73606	2.46315	1.90423	1.5599	2.5877	2.61908	1.95161	9.62468	2.06949	3.40037	2.09959	2.19432	7.39551	1.55094	6.02854	2.75571	2.38325	22.3075	2.86348	20.7454	10.4294	7.49837	6.89107	22.2412	17.3575	7.29963	19.8568	9.34884	19.3229
MYO6	5.70231	38.6661	14.2445	5.72551	6.06114	13.6318	8.32758	9.95164	7.84239	10.2066	6.2255	7.83517	35.367	7.78182	11.907	7.80704	16.4918	37.7719	13.5665	5.90211	32.4515	32.2721	25.1932	32.2255	25.0919	47.9794	50.4404	43.4624	59.442	34.8988	44.2325	57.4151	52.4215	18.0895	35.7926	18.5291	24.7422	9.03588	45.9773	7.68469	17.0334	29.0775	55.0498	7.60087	8.53162	44.5917	11.096	33.6061	8.36192
PPP1R12A	5.88104	6.14695	3.02712	6.72938	8.10471	6.00422	6.03064	9.02904	1.5143	4.76242	4.89872	6.84789	4.35271	7.95968	3.6856	7.0979	2.40521	17.6454	8.09258	5.21637	4.20099	4.26166	3.99157	2.2964	1.25028	2.70714	7.58625	12.8584	4.74298	2.51399	1.90567	13.2565	12.7915	6.9833	8.48123	4.23622	3.54533	6.29425	2.06569	7.31437	7.88597	5.95423	13.0266	7.14283	10.1219	17.7234	2.67059	9.84968	2.29366
PPP1R12B	4.30046	9.57199	2.87825	4.2659	4.90511	6.8393	7.29543	4.05121	3.22801	2.84512	2.74348	4.08229	3.04529	9.46559	3.58273	5.72261	4.79151	3.15082	7.29516	3.01762	4.46106	3.98831	2.89845	4.49446	2.82689	4.42605	88.9223	142.136	1.93146	4.81657	4.05708	126.865	0.997684	28.2465	114.145	163.682	134.065	8.0748	65.5309	6.12574	9.79705	6.31498	2.15293	8.52527	6.40237	9.53557	5.59012	2.43455	8.37233
NDUFS2	27.9437	25.9739	25.7197	66.2211	6.66392	12.9807	18.7283	13.6022	10.6832	14.7514	12.5218	35.0445	23.2738	15.0351	21.0813	13.0362	11.444	76.2978	26.791	42.6408	2.60834	4.36558	2.74919	3.81558	3.11542	4.5938	6.7528	8.24769	3.04646	3.24414	4.03674	5.13642	10.3148	6.01765	8.39019	6.09808	2.07454	38.6318	10.9648	80.2054	13.8722	8.55362	7.68786	8.78705	14.0441	23.1746	20.809	45.7854	18.4217
NFE2L2	9.64145	6.24607	0.0107836	13.344	6.15832	5.78987	0.01578	13.9782	15.5662	9.14489	11.6144	7.30355	9.58364	8.53893	12.8791	9.44907	11.7669	10.2977	13.1615	8.11621	0.0087923	0.0117534	0.0117076	0.023238	0.0177891	0.00953109	0.0123232	0.0138199	0.00959798	0.0113569	0.0151127	0.0108176	0.0128228	0.0205399	0.0132152	0.031284	0.0303622	10.4957	3.17095	16.89	13.5131	18.2653	1.7131	10.3855	7.35848	32.9467	7.41152	7.5115	11.227
NFKB1	20.1598	22.2258	18.9445	25.8055	4.08303	10.5202	3.69118	24.6533	34.1227	7.81068	8.6956	22.8807	10.8302	6.22665	14.4625	21.1167	6.03395	11.0804	9.72405	43.232	2.77726	3.32144	3.09609	1.67446	2.02965	2.51485	1.6522	11.8893	3.03894	2.08106	3.8146	1.63062	13.6919	1.28988	10.1173	3.19522	1.75486	12.2849	1.24049	7.31437	7.11781	21.1042	10.1382	4.50244	17.655	14.2047	26.3412	11.306	35.788
NFKBIA	5.01441	3.33021	3.03004	7.52398	8.79007	4.2353	6.79881	10.8824	2.60238	3.03343	9.15956	4.8032	5.06854	4.04452	4.30237	6.25491	3.68043	6.27985	5.55799	5.73154	3.16662	2.36633	3.91157	1.04441	5.46938	5.10295	1.32223	2.60502	3.39293	3.66677	4.31068	1.75071	1.92546	2.93507	2.19179	1.62447	2.22024	6.09991	3.53635	6.11316	2.61237	3.00719	0.866726	2.91473	3.54758	3.0477	8.53572	3.93385	4.67095
NHS	3.23458	3.01275	12.5567	1.94251	4.15907	4.38621	4.90616	3.57517	3.305	3.13565	1.63571	1.99472	3.4274	1.77941	3.31029	3.35894	2.92708	4.67453	3.81464	6.02328	1.6879	2.36371	2.10249	3.94816	1.22943	5.79096	2.79866	1.74327	1.71204	1.45936	1.71737	0.947484	1.59122	4.18984	2.6691	2.38118	1.53655	2.82999	2.03612	2.92219	2.68798	2.74532	0.760369	4.87828	4.8442	1.96424	5.92432	3.41542	4.83115
NME1	41.3654	49.3695	40.1194	49.1353	215.894	181.413	180.246	256.016	158.282	115.581	240.694	374.307	112.818	154.936	127.395	131.546	91.2389	115.527	351.302	180.798	12.5765	5.38169	2.26903	19.5744	5.21349	6.13741	27.0691	22.5143	3.07459	4.29484	3.66932	45.4227	41.0843	23.2326	21.2905	13.8382	11.8725	75.4009	42.6744	184.812	322.98	397.423	41.1889	200.522	263.284	187.361	73.5416	139.904	321.126
NQO2	2.93282	2.12263	1.76483	3.00634	3.18719	2.12824	3.54979	5.90349	4.09167	2.5969	5.97518	5.36314	3.21012	2.50157	3.09613	2.64309	5.32354	3.92797	2.88414	1.92724	3.72952	5.46389	13.8302	2.7039	9.18186	8.07463	4.3726	3.0875	17.9973	9.47038	7.01331	3.5662	2.32282	1.65042	2.32244	6.36436	5.38653	1.26306	4.90884	8.61103	3.33641	4.6635	3.62985	2.55244	3.97865	3.80689	3.3676	3.20532	1.5862
NNMT	10.7031	11.2842	18.1773	9.83767	20.4796	27.6771	4.34121	15.3822	14.3994	17.425	13.7027	14.7402	14.8716	22.4001	9.60181	13.8966	16.7019	11.6565	13.6039	15.4213	29.6411	64.5029	30.5835	17.3285	33.0269	52.3561	33.3864	28.1399	47.4702	89.8219	29.0074	21.8033	39.7418	16.2119	16.908	14.7956	22.4931	16.7274	24.7298	7.31437	21.61	18.4864	56.3545	11.3337	9.0479	20.8413	22.4923	21.5423	20.8634
NPAS2	0.00869167	4.59356	3.09834	1.53407	0.010355	1.66958	3.54158	2.769	2.83881	2.53368	3.13794	14.8959	3.58196	2.16329	4.79255	0.00869763	2.97706	0.0124572	3.00953	2.40048	0.0087923	0.0117534	0.0117076	0.023238	0.0177891	0.00953109	0.0123232	0.0138199	0.00959798	0.0113569	0.0151127	0.0108176	0.0128228	0.0205399	0.0132152	0.031284	0.0303622	3.02216	4.30008	7.31437	2.15804	4.34142	4.15787	3.42883	2.72402	2.95535	2.16913	2.61803	3.99335
NRAP	2.53687	3.06166	2.53352	2.2249	4.4176	3.05437	3.07356	3.15526	3.46819	2.40463	3.64086	2.57334	3.6518	2.94235	3.26413	2.11396	3.78666	2.96554	2.1577	1.54755	3.10809	2.99064	5.7455	1.33204	2.07581	2.30503	1.56815	1.07159	13.4203	7.79707	6.58664	1.41752	2.42183	8.2224	0.507773	3.44232	3.16271	3.11891	1.75579	2.83693	2.81084	2.7607	1.67062	4.22927	2.38558	2.67793	2.83594	3.83703	3.56899
NT5E	22.9948	9.17138	2.68047	9.83072	7.79266	6.05675	10.5479	10.7744	8.99048	6.19334	11.9704	13.0857	9.53072	16.3776	11.501	23.4762	4.99216	2.72302	9.29576	8.1967	4.73922	5.4915	3.88528	3.69994	4.81223	5.50075	7.01046	14.1925	6.04279	3.16787	6.68947	4.00453	3.06238	5.98858	10.4209	1.89782	7.5334	5.42829	7.10052	11.2889	8.94248	7.0486	5.95735	14.7189	10.1096	9.33669	11.0199	11.3207	11.3248
NTF3	4.65949	4.58878	2.00692	4.86271	3.41801	3.50174	3.30011	5.48932	2.90575	2.20748	7.2781	3.29989	4.12153	2.27548	4.51881	7.65252	5.14249	6.43283	3.39748	7.35613	1.7688	2.57029	2.37807	1.61634	2.88161	5.79096	4.5165	1.41931	2.46947	2.63258	16.7553	1.39434	1.15616	1.82806	1.17899	2.52359	2.17854	4.77487	2.40118	3.38542	3.51543	2.79064	1.15736	2.18784	4.56212	1.4409	3.74864	2.74471	4.06619
NVL	19.8786	34.2669	27.9802	13.4239	34.2513	24.0954	13.4391	27.7202	19.6959	24.0426	30.5882	13.0553	19.5983	32.2366	29.9974	19.3693	37.9365	25.6915	34.7587	32.7253	1.52686	1.73139	1.84382	1.2358	2.04821	1.48872	1.90576	4.30478	2.91146	2.72034	2.20737	2.05411	3.55202	1.10759	3.9835	3.13011	1.79682	31.2795	2.6735	14.0575	21.2585	21.6306	3.67793	26.2202	21.0055	19.6879	28.6506	21.9902	17.7411
OGN	3.61659	1.72345	6.11575	3.3823	8.2828	7.48242	8.02153	3.51964	9.28511	2.31592	1.87788	6.52161	2.42966	10.5141	3.25391	1.54927	5.87088	9.33724	1.5964	5.50381	116.062	1028.25	856.791	1193.65	1556.28	794.507	541.83	582.438	549.159	993.561	612.306	321.525	415.31	913.706	1145.21	1262.1	1293.65	2.79429	136.937	7.90392	3.44132	3.28578	271.682	2.37113	3.82553	2.67054	2.06067	5.80209	9.76002
TNFRSF11B	3.18471	3.53533	3.27155	3.13063	4.96123	3.48326	4.27672	4.20839	3.69694	3.5794	2.69464	2.60282	2.85889	2.66332	3.40045	3.82699	2.93208	3.46353	3.00208	3.74623	5.68848	5.00132	5.65387	3.33152	7.75593	4.42687	1.50202	2.18641	4.20724	5.13906	6.57494	1.76403	1.80783	3.04122	2.18038	0.983699	1.27749	3.86788	2.25378	4.64456	3.72746	3.20059	1.01487	3.94608	2.12815	3.00168	3.77721	3.74733	3.72926
OVGP1	0.00869167	0.00747751	4.19461	0.011653	0.010355	8.27521	0.01578	4.11464	0.0178166	0.00937629	0.0120783	5.81186	8.90967	29.3552	6.44164	0.00869763	10.812	10.0311	9.41727	0.0104657	1.3022	0.0117534	1.23814	0.023238	1.21413	4.23537	0.0123232	0.0138199	1.29785	1.22031	1.51179	0.0108176	0.0128228	0.0205399	0.0132152	0.031284	0.0303622	5.45213	4.55606	7.02805	7.86704	6.53755	1.52589	5.2438	8.22577	3.33142	16.2126	10.6832	8.22321
OXA1L	1.61516	4.27621	2.72193	4.32737	2.93476	2.17585	2.83275	2.6956	4.97779	3.29033	2.8401	2.93268	3.87678	2.58106	2.77086	7.4125	4.99682	4.88494	3.2773	3.48197	3.3174	2.07963	5.55573	1.21925	2.12142	2.95065	6.56663	4.15347	2.32644	2.43725	6.78149	5.67397	4.88709	5.48783	4.28147	5.98693	6.90679	1.93215	8.12989	5.22828	2.18426	0.0106742	0.00919255	5.67696	3.85621	0.0113151	0.00880366	3.59049	0.00897924
OXTR	5.6649	5.00078	3.36136	3.76472	1.65803	8.83678	2.20787	18.845	1.80288	13.0598	14.0339	2.60352	13.7975	12.7423	11.832	7.85002	14.2188	7.43657	7.41691	4.54532	2.01412	2.66675	2.58141	5.02993	2.35274	2.03447	2.70492	1.37756	2.28484	3.17279	3.61191	3.38053	1.38079	4.42563	2.17108	4.00098	8.20042	3.0333	2.56943	7.31437	7.01534	20.8482	0.755903	8.32034	5.8238	9.17693	16.6504	10.454	9.54672
SERPINE1	4.37315	5.27211	18.1125	8.18864	9.99869	23.6352	9.6087	21.7736	17.5258	10.5941	7.75451	19.0264	28.0242	2.86792	4.55971	28.9518	3.77269	18.6399	12.208	8.8604	1.1072	1.29001	2.01296	3.11989	1.84366	2.2143	8.22602	3.3201	1.35826	2.66888	1.59856	3.62848	4.62437	8.90953	4.9123	1.04466	2.70607	4.24246	2.8174	31.374	15.4735	16.6174	2.31444	17.5841	10.5142	15.7339	9.55337	6.59579	13.5771
PAK2	3.47882	3.84511	2.16505	5.90701	21.9437	8.92249	17.879	5.47423	6.11447	2.24138	11.0659	6.0797	5.61986	5.64557	3.86541	5.97241	4.64786	4.94316	4.14346	4.33898	9.08621	8.14673	4.61758	6.86027	9.02815	4.91608	5.97677	2.79709	12.7956	8.12293	3.94078	6.67957	1.65743	6.85224	2.95591	6.11756	0.782007	7.04519	8.39809	4.45023	3.82227	3.04705	3.24045	16.9606	6.82876	2.19123	4.41156	2.66865	2.88914
PBX1	7.29891	5.63824	6.88931	8.0229	8.45308	7.708	4.26186	8.2562	8.0446	7.00361	7.34755	10.0356	7.36385	6.17492	7.87801	10.1723	8.06352	7.42954	6.29922	3.82196	9.58574	3.82296	4.6885	2.07988	11.3165	3.52658	3.10846	2.34472	3.97956	2.53847	2.94896	2.28608	4.04217	4.01016	2.56052	3.78809	4.76756	7.37244	4.53847	3.87711	6.81613	7.62901	1.4399	8.50001	6.00199	7.41765	9.03476	7.33527	7.19948
PCMT1	4.0449	2.28183	2.77517	3.15619	3.15062	5.79599	10.8729	6.65685	9.88939	7.07746	16.8399	18.931	7.60927	10.5944	10.874	3.68886	13.6936	1.70772	10.2974	3.4835	54.8829	34.3995	30.5575	5.767	37.3612	3.04185	6.43085	16.7463	31.2849	15.8339	20.1877	11.5847	19.0601	2.69503	14.0374	5.61074	3.87617	3.19477	3.36769	5.44724	6.45929	7.5244	25.1661	5.35611	11.2146	4.16362	7.03521	5.56968	18.5321
CHMP1A	0.00869167	0.00747751	3.58276	3.40229	2.42294	1.86777	3.01299	0.0112397	0.0178166	5.16915	4.86249	3.19667	2.54725	3.53676	5.53953	3.56416	4.19259	3.20276	3.99853	5.94831	0.0087923	0.0117534	0.0117076	0.023238	0.0177891	0.00953109	3.29629	0.0138199	0.00959798	0.0113569	0.0151127	0.90788	0.0128228	0.0205399	0.0132152	0.031284	0.0303622	3.16241	1.99513	4.07823	8.23642	8.56488	1.76683	9.37993	1.66493	2.4072	9.05613	3.87782	6.69623
PCYT1A	8.49152	15.8429	11.4279	12.2322	11.0964	13.6796	14.6487	31.9918	6.17974	4.42308	10.2267	8.26935	8.21725	20.4444	7.61242	12.1688	13.4715	14.595	20.4778	6.16895	1.81233	3.26274	1.8754	5.34039	1.69358	3.98664	10.0342	9.32759	2.03648	2.29196	2.6948	9.95746	10.1027	12.0521	7.0095	9.23182	6.84716	15.7042	8.64313	33.0284	13.2174	13.2408	9.8999	7.69882	3.15456	8.15683	5.95576	8.0946	9.59141
PDE3A	5.85284	2.98984	1.98683	3.7609	5.11768	13.8764	3.7776	4.8893	3.5581	18.5359	12.5709	2.99151	19.0374	4.90274	30.9419	5.32782	2.69082	2.07566	1.2088	4.19407	2.39057	1.60968	1.43082	2.02401	1.63201	3.55752	0.999475	2.2238	2.55505	1.93396	5.16293	1.57394	3.02474	2.22974	1.40877	1.88893	1.84769	195.324	3.04194	7.31437	3.72318	1.31391	2.05496	13.5908	5.1856	15.8222	31.3045	6.10357	7.47526
PDE4C	19.509	16.8682	5.72252	24.3234	4.62079	9.35358	52.7011	29.2206	10.0088	3.74334	13.8364	23.536	4.40946	3.23191	2.19116	4.42421	2.49876	1.96832	21.668	27.0826	5.12798	2.48921	2.23475	2.34953	2.09604	1.30952	2.45754	1.35148	1.99004	3.54314	3.28432	2.39378	2.12575	5.91409	4.45501	2.8816	2.76268	16.0843	2.60605	58.3091	3.25441	8.10721	3.55595	19.5869	20.4638	8.34497	12.6605	5.225	10.4124
PDE4D	6.56044	9.84405	11.5238	6.57897	4.1675	7.361	9.27336	8.64523	9.18302	7.90599	10.2875	4.20281	8.7625	7.9603	8.45202	11.3604	6.89466	5.46328	5.91244	7.69123	1.36504	3.39942	2.45156	3.00167	2.57913	1.12376	2.19135	1.20098	1.54435	3.42814	2.10162	1.96006	1.14501	0.956153	0.428849	0.83709	1.18325	8.05618	2.95875	8.68687	10.0714	6.56537	1.39161	7.04635	5.8037	9.18051	6.64007	9.46208	6.56317
PDHA1	4.8331	5.58632	4.38728	5.10788	15.1646	18.2867	2.78976	7.47978	11.4884	2.91381	4.63418	3.74105	4.11575	2.91861	3.1742	5.23709	3.03969	4.67884	5.36245	2.61873	9.33089	7.02335	1.61244	1.1596	9.01442	2.34424	3.45186	10.5128	3.26276	3.30557	7.17302	2.53439	12.401	2.67835	14.2397	4.70769	1.61424	3.02098	1.89908	12.5231	21.2531	16.469	12.2987	8.16858	6.04638	12.565	7.31008	2.4272	13.5906
ENPP2	3.32208	10.7206	2.77336	3.86663	9.5257	8.54812	6.89177	7.50865	7.78976	1.67432	4.82384	11.1277	1.36106	4.60742	6.1616	11.7005	5.65793	9.10905	7.2519	2.21527	5.01016	8.14462	6.27816	2.23186	2.79946	1.8467	1.58609	3.45754	1.00423	2.8013	1.67541	1.83862	8.30651	1.39349	6.15869	2.42762	2.41644	6.41325	2.22077	5.22978	5.16185	3.3158	4.3724	6.30967	6.92386	4.54415	16.9287	7.48727	4.87341
PDZK1	3.33466	2.96287	2.3459	5.66421	5.49906	4.82287	4.43106	2.09719	6.96807	7.74013	2.34486	5.20289	2.90604	1.6314	5.96788	3.88791	5.98232	14.3726	3.27556	3.97924	5.18693	1.95786	2.45035	1.84285	2.7427	2.66134	1.88625	1.33233	2.95275	2.90242	2.54456	5.05188	1.41744	2.47323	0.628183	2.9788	2.89123	25.7381	3.6722	6.29125	3.52226	2.08408	1.09923	3.16832	2.04259	3.45535	4.86556	8.10752	3.89991
PER1	3.69809	5.02889	3.04886	3.02897	3.91731	3.12571	3.26782	3.26053	3.51691	3.03365	3.21601	3.25246	3.1665	2.82102	3.54344	3.59311	3.58454	3.30127	2.69679	3.29906	1.22547	6.25965	10.8947	1.96299	3.92523	4.57345	2.03189	2.16934	2.33023	2.37921	3.34626	1.19548	1.79562	1.3028	1.72014	2.20811	2.13723	2.51858	1.79807	1.15951	3.00878	1.90278	4.15787	3.37637	3.00737	2.78321	3.1802	3.14231	3.08554
PEX14	0.00869167	0.00747751	0.0107836	0.011653	0.010355	0.00873562	34.905	0.0112397	0.0178166	12.2508	0.0120783	14.0568	10.167	0.0147827	0.00799075	0.00869763	0.0107916	12.9851	26.5117	0.0104657	0.0087923	0.0117534	0.0117076	9.91195	0.0177891	0.00953109	5.44241	3.9153	0.00959798	0.0113569	0.0151127	3.97933	0.996997	0.0205399	0.740459	5.72344	0.0303622	7.91589	3.04993	30.006	5.24789	9.57783	2.24987	14.3157	44.1609	16.916	22.7567	10.0588	8.08222
ATP8B1	8.32081	14.561	20.477	17.3741	10.0238	10.6796	18.7419	8.97171	17.8052	13.3406	11.4473	22.8497	10.9009	4.88261	10.8514	4.22323	22.5862	6.38017	15.0319	22.2935	6.84403	7.19598	7.90474	237.047	5.96461	2.71727	157.87	2.20696	4.69533	4.93571	4.81239	52.5002	3.46728	130.282	1.4166	153.406	152.126	15.5899	145.251	12.6257	31.4522	20.4374	1.24991	9.55817	6.38069	20.0769	14.7071	23.238	11.8781
CDK14	3.90184	7.65361	1.54406	2.99721	3.50433	2.77497	3.81193	3.15409	3.28609	2.19421	2.45262	1.656	2.35188	3.44587	5.9028	5.47578	4.31494	3.19668	1.61284	2.90699	5.37013	4.53613	3.42273	1.10802	4.92528	2.63084	3.26037	1.34971	8.99951	1.0448	2.96804	1.28267	0.661127	3.99872	1.59698	8.53515	2.49677	2.73659	1.40537	4.36474	3.27901	2.25375	1.4564	3.01469	3.11895	2.69075	2.68715	2.96514	2.75369
PGM5	4.73113	3.06426	3.57936	2.97022	3.06019	4.49497	4.95633	4.7342	3.96123	4.25452	4.15825	2.37007	2.45979	4.47924	4.63995	5.00963	3.64093	3.55483	3.10418	4.10257	4.66467	3.51115	2.00314	0.971986	2.97518	1.642	2.92817	24.1362	1.51117	1.4628	2.31417	1.34619	7.8984	3.09027	18.5578	3.62457	2.63842	3.94355	0.889353	4.95845	3.83463	3.58012	12.8634	4.4229	4.0458	3.49851	3.30955	3.99835	2.87658
PGR	0.00869167	0.00747751	0.0107836	0.011653	0.010355	3.50586	20.1809	12.3475	8.05385	0.00937629	0.0120783	4.49538	0.010537	0.0147827	0.00799075	0.00869763	0.0107916	0.0124572	14.4273	0.0104657	20.7273	2.96034	0.0117076	3.46537	8.78207	0.00953109	4.16292	4.78676	0.00959798	0.0113569	0.0151127	11.5439	6.88497	0.0205399	4.64518	0.031284	0.0303622	7.20035	3.57772	5.06748	5.53856	16.9559	3.52193	7.20105	4.14546	14.0432	9.89915	3.56233	2.98296
ABCB1	2.38464	6.25961	1.20795	3.73764	1.85975	1.19467	2.36058	3.52723	3.63905	4.16538	3.3145	3.65075	3.56462	2.70402	1.99724	4.26214	3.1814	4.25283	2.42417	2.20542	1.5656	2.00749	1.83368	1.98383	1.92371	2.70709	1.8703	1.52378	2.56952	2.17066	1.28702	2.39472	2.87405	1.65464	1.67566	2.35121	2.61033	2.34518	0.0181729	0.00760913	0.00865114	2.72138	0.00919255	1.63179	0.0125231	4.72223	4.29828	3.04288	3.65486
SERPINE2	4.00205	1.81152	2.65116	5.34235	16.191	3.75868	20.426	7.96639	8.08213	5.52166	5.20078	4.83985	3.84137	4.84469	7.81877	7.3836	2.14168	8.1952	5.69529	3.61745	3.91014	3.5934	5.14997	1.8623	3.40595	5.96754	8.89933	1.56159	3.7572	6.02641	4.11036	5.58124	4.02072	5.85281	1.91795	8.43293	7.25907	4.67038	10.4614	7.20562	4.01715	2.21741	1.40785	5.92229	4.75091	4.86488	3.63504	10.5191	4.2493
PIK3CB	4.17405	8.81464	2.19962	6.61612	92.7407	55.3503	42.5778	5.08891	16.1147	8.3983	22.2715	9.52455	4.75807	11.6324	1.85495	11.601	15.8119	3.53248	6.49318	14.2536	1.90893	1.76772	2.16408	2.80363	1.12712	1.81283	2.09781	2.51136	2.97583	4.97526	3.89488	1.55863	1.52346	1.95922	4.95092	2.333	3.08541	3.2807	3.92635	3.39042	2.90127	3.13437	4.42843	4.14473	12.7615	2.21836	17.4373	21.0812	7.01773
PIP	29.3551	197.465	28.1284	81.0088	82.3395	205.25	275.703	276.415	193.067	250.89	287.049	296.72	196.836	272.399	353.297	314.289	273.298	234.317	279.004	62.6022	360.978	213.347	594.653	334.532	414.357	40.8579	366.568	290.385	839.682	333.997	1322.14	49.0491	469.991	542.456	259.812	348.082	564.508	14.7762	51.7838	6.59326	443.99	148.291	50.6515	210.141	214.951	270.312	98.2149	362.389	228.655
PITX2	6.35698	4.69089	8.41294	22.709	9.25425	11.3504	11.4019	4.54966	24.2108	23.5898	14.9067	15.7188	13.2817	20.6431	9.58989	13.2273	9.37262	3.14927	6.43524	13.9505	2.76526	1.58846	2.7349	1.00079	2.25209	3.87917	1.69897	1.10513	2.27175	2.54194	2.19937	0.838059	1.06343	1.42569	0.814928	4.2132	2.10702	3.75844	2.19859	7.31437	23.993	5.65207	1.21056	18.1963	50.7608	23.0639	14.8825	4.78018	19.1241
PKNOX1	0.00869167	0.00747751	0.0107836	0.011653	0.010355	2.57325	2.62345	0.0112397	1.73252	1.76463	0.0120783	0.0138875	6.61965	0.0147827	0.00799075	0.00869763	0.0107916	0.0124572	1.32273	0.0104657	0.0087923	0.0117534	0.0117076	1.89031	0.0177891	0.00953109	0.0123232	0.0138199	0.00959798	0.0113569	0.0151127	0.0108176	1.20395	0.0205399	0.0132152	0.031284	0.0303622	2.96844	2.25525	5.94928	2.97481	2.60324	1.20489	5.73538	2.46331	1.66886	3.59413	2.20938	1.88691
PLD1	12.5056	5.33909	5.46091	5.99739	4.6799	10.6965	8.61779	28.7186	14.3767	7.57962	5.14048	4.15572	4.7306	4.37182	3.39671	3.4619	6.5021	8.73701	34.0394	7.36125	0.849906	1.24993	3.43672	3.05585	2.00686	5.9326	2.88357	2.60156	2.27153	4.1267	2.6038	2.41101	0.846287	1.2923	1.72549	2.93273	3.88846	0.00948714	7.89842	0.00760913	0.00865114	5.60264	1.47376	3.56762	46.6306	10.0411	0.00880366	0.0114878	0.00897924
PLRG1	2.95384	6.40751	4.01696	3.67903	3.92664	4.47083	4.22204	5.38671	3.32235	4.03611	4.88683	6.68456	5.14415	4.81357	5.74231	5.20872	4.72291	4.84555	3.25974	3.46011	1.7409	2.755	3.07512	1.63545	2.06088	4.93798	1.74586	0.829023	2.67494	2.27743	3.56506	2.29477	1.42601	3.76918	0.849273	6.90605	4.39947	4.2164	2.58753	4.95556	2.31617	3.65091	2.96893	4.16867	3.45423	4.46635	5.41318	3.52522	5.4184
PMCH	4.68983	4.28475	2.92991	3.02097	2.69855	3.21979	3.41507	3.55313	3.01526	3.16972	2.57657	2.90633	3.11254	2.78373	3.146	4.98817	2.01832	3.04296	2.42527	2.918	6.59125	1.57297	2.12253	3.14184	1.84068	43.407	2.63255	4.76867	2.09083	2.05107	0.777164	1.43868	1.45047	21.5827	4.17574	3.31279	2.59752	2.39548	3.3919	3.55159	2.76341	2.64254	1.51805	2.52876	2.56191	2.60832	2.97936	3.01385	2.98641
PRRX1	3.26203	3.24946	3.34434	1.29638	3.47059	2.4674	3.48434	3.04256	1.48106	2.79682	1.65899	2.5629	3.81298	2.78528	2.96694	6.20411	4.70789	2.62304	3.16823	2.5853	10.1634	2.00798	10.0459	2.87502	14.6488	14.026	1.89331	1.8203	1.31104	11.6083	2.3456	2.25197	2.90242	3.23994	2.34018	4.02317	4.0103	1.32289	1.78707	3.97823	4.53913	4.11735	1.53802	1.89	1.49661	4.26101	3.13469	2.67914	4.69057
UBL3	2.94065	4.38952	4.40893	4.81355	5.9805	6.99034	4.6207	4.26451	5.01534	5.35324	6.78876	3.6878	6.07799	7.1085	8.40962	3.46695	5.91455	5.61814	7.01949	5.59471	3.79764	2.76847	2.59784	1.77015	3.21601	1.91805	2.08357	4.76867	2.4412	3.04023	1.45906	1.9703	4.63874	4.18984	0.77856	16.6205	1.93592	2.55111	0.98217	2.99982	7.38624	10.5022	0.747163	7.12069	3.445	6.2296	4.3119	6.60573	8.85933
PODXL	5.19364	3.78611	5.20563	2.23283	3.83212	3.74741	3.19943	3.91175	2.88745	3.86525	3.55875	3.97897	3.02291	2.92784	3.9683	4.31722	2.68075	11.8187	4.27075	4.50057	2.77002	4.81909	3.20015	4.46937	2.68226	2.64205	0.911672	1.44044	0.842386	2.79964	1.11482	2.19876	1.38716	2.16192	1.41268	2.43812	2.98331	0.00948714	0.0181729	0.00760913	3.47064	2.91724	4.20903	0.0108455	0.0125231	0.0113151	0.00880366	0.0114878	0.00897924
PON1	33.5784	7.31544	10.1566	17.4193	11.8565	11.1598	6.69453	15.8181	26.9874	24.5373	21.2768	10.4682	40.6129	20.414	26.1396	34.2698	22.7159	44.1107	28.3874	49.2619	10.382	10.9415	11.0874	2.45438	8.84393	4.30487	2.77673	4.37163	7.06229	5.97303	10.4114	1.23208	7.76001	0.838409	15.8703	0.948628	2.70797	14.4447	4.47029	5.73618	24.0474	15.1389	3.23107	29.9278	5.36508	12.3255	29.3771	14.6044	34.7384
PPARA	4.8274	4.27263	1.75921	3.77503	4.75798	6.57182	4.60225	8.0856	3.70598	5.70281	4.95486	4.4427	6.778	6.02894	4.39698	2.30916	3.94232	4.04215	2.77699	10.7462	1.81928	2.56167	2.27595	4.04488	2.26892	3.11711	0.850241	4.76867	1.9747	2.24599	1.01879	0.934871	4.63874	2.07647	4.51159	4.52172	1.84999	4.80127	1.21513	6.83069	6.12821	3.78802	4.15787	5.3108	5.02746	4.75174	6.38407	1.78954	4.19535
PPIA	3.63974	5.3076	1.97038	4.78674	7.21259	5.11603	8.05434	6.11156	6.69407	13.9067	10.6737	6.94018	15.3268	15.0761	5.21612	20.6255	4.46987	6.15871	6.14845	3.55672	209.943	340.154	438.572	432.409	251.365	564.743	527.703	14.9864	421.385	435.684	371.754	420.716	41.4644	327.737	27.3914	458.7	457.344	3.16498	469.934	6.60773	4.82333	7.34203	12.8772	11.9105	11.7158	6.5031	18.2656	18.6856	1.65128
PPIB	7.25139	2.81389	5.33705	1.80103	7.70075	4.42381	6.86997	6.22042	3.37386	14.0035	6.41847	2.22068	40.0003	53.8776	28.1085	7.4125	4.10375	27.9017	2.31054	1.23776	38.2594	74.9145	67.6753	4.20274	45.7197	33.4091	104.48	60.5211	80.1865	77.7077	77.5192	108.522	80.2289	96.5225	46.3804	62.2596	73.1633	5.1706	125.945	7.31437	8.52944	15.5924	38.2377	7.96445	3.45415	11.0056	3.67064	2.0252	62.0451
PPL	5.71065	6.27901	4.35485	3.84912	5.1439	2.46833	2.54318	13.9677	4.69438	2.86595	2.11572	4.26935	2.72688	3.04222	2.79363	7.4125	2.33053	4.44149	3.8956	2.08362	3.23506	5.15557	3.7712	0.985925	6.82036	5.37852	1.19267	37.3604	4.64493	3.44753	2.92991	0.943866	26.3168	0.961996	19.895	1.55426	1.55248	0.00948714	1.51082	0.00760913	0.00865114	2.35694	28.2697	0.0108455	2.67162	4.34676	0.00880366	0.0114878	0.00897924
PPP1R2	1.46666	3.02777	0.0107836	0.011653	2.84167	3.44223	0.01578	0.0112397	0.0178166	0.00937629	0.0120783	0.0138875	1.17252	1.47679	0.00799075	0.00869763	0.0107916	0.0124572	0.695002	2.23148	0.97565	6.57726	0.700741	8.42568	0.978304	5.67639	2.45224	0.0138199	0.00959798	1.7642	12.7657	1.16453	0.0128228	0.0205399	0.0132152	0.031284	0.0303622	0.00948714	0.0181729	0.00760913	0.00865114	0.0106742	0.00919255	1.06777	4.87125	0.0113151	8.52064	1.40519	0.00897924
PPP2R5A	6.76132	4.62493	12.6796	23.3036	14.2606	10.5392	6.85881	11.4628	5.79943	8.32592	8.17954	3.6915	7.06686	9.38791	9.38693	5.10514	8.51849	1.97032	6.76969	8.98333	3.36817	2.22262	2.51289	2.41368	2.57752	2.98309	2.56743	2.02288	3.2389	2.83593	2.34688	2.03034	3.03151	2.9041	2.0141	1.11235	2.22282	11.2139	2.36619	4.89459	5.97651	1.88755	6.24456	7.48046	7.01593	11.6344	13.476	7.0871	7.09811
PPP2R5C	23.8798	10.3332	11.115	24.8695	18.1806	9.88656	23.2387	49.3771	38.6051	24.7915	42.6131	25.5022	36.6394	13.2706	24.6252	30.6925	20.4201	10.6172	13.6441	12.8603	3.62241	2.01632	2.40277	2.01404	2.41676	2.45677	1.60142	3.6995	2.17479	3.09854	3.71764	2.1451	1.95164	1.82715	4.53065	3.12366	1.94065	25.5387	1.39169	8.37433	14.8512	13.9961	4.95759	31.4197	23.1752	31.8891	33.379	22.7982	19.5842
PRELP	760.393	421.807	576.506	520.188	386.228	367.282	625.895	399.117	736.024	695.829	504.989	488.214	584.82	487.775	699.073	701.809	899.276	605.922	480.531	511.837	61.7741	414.802	314.417	389.157	413.418	3.66204	197.286	181.44	260.578	419.495	344.589	97.1628	71.8003	302.206	223.315	459.95	251.722	592.153	101.325	296.645	423.276	495.261	266.511	690.059	552.865	382.621	642.157	749.043	740.12
PREP	11.9053	21.3238	20.4598	16.3907	15.8148	16.1372	11.3121	12.8355	12.789	14.595	8.51365	15.7264	12.9986	17.0162	19.2305	21.4413	14.0129	12.0408	15.7566	22.0049	7.85293	9.91413	11.7223	2.7263	15.2842	15.1091	4.75649	25.5637	17.9952	9.59154	7.76434	0.988526	19.37	0.641235	17.566	2.26587	3.29966	18.4432	3.57296	13.8277	34.8033	29.055	15.3541	20.1208	12.8179	11.9472	11.5871	20.3279	9.57294
PRF1	3.14338	6.22049	4.87358	2.88152	9.60223	2.79495	5.6218	3.81633	5.77083	1.45058	14.3418	5.48458	11.7352	4.19923	3.13933	5.07984	4.45836	1.73717	3.04158	2.17877	2.54043	2.02386	1.97052	2.35022	2.26902	3.43029	2.00088	8.89939	4.85708	3.20248	4.46442	0.745361	1.37709	1.42232	1.26184	2.54946	2.94893	2.902	1.87158	3.96456	3.11246	6.40376	3.02457	6.12197	5.02188	2.24272	6.96438	5.94643	12.1803
PRKAA2	2.75616	4.99357	3.19586	3.76402	2.94287	4.09131	5.74373	3.16418	3.51114	3.56118	6.2885	5.72145	4.85178	4.49859	4.60667	4.70389	3.90707	3.48925	2.14222	4.52081	4.46263	2.04519	3.80056	0.935603	2.70367	3.75174	1.25176	0.957557	1.33767	2.81543	3.17515	0.908371	1.57481	1.69857	1.63352	1.12778	1.48441	5.15144	0.920432	5.29607	4.06441	3.12883	2.09323	3.40713	11.8271	6.09352	7.62788	4.37718	5.48015
PRKAB2	143.34	45.483	2.12986	6.72601	78.7543	13.6376	2.5401	26.3371	20.3224	36.3948	48.4335	17.0449	43.6421	14.5178	103.274	69.0392	2.59405	13.0941	16.1125	2.55223	1.47114	1.45369	1.55491	2.10982	1.90523	1.90129	1.55511	2.12187	3.8369	2.20963	2.12722	1.12848	2.23566	1.79219	2.26023	1.41947	2.13837	44.3149	2.88351	13.9908	3.11896	3.54451	1.1104	3.93369	9.77866	30.178	2.43567	2.9089	2.30672
PKIB	4.47103	5.37043	2.05309	2.12968	1.33541	6.01672	7.96665	12.0374	10.7579	5.60832	7.92505	8.45358	2.98466	4.58472	6.45102	10.3738	5.06502	6.34394	8.36354	2.76914	3.70513	1.77942	5.2524	2.36701	2.39795	5.66141	1.81314	4.28505	2.84151	2.8407	2.35659	3.23972	3.84803	1.09819	4.56822	1.72522	4.69198	6.59047	2.26168	8.88078	4.13419	4.24278	4.41655	4.66414	6.89745	3.48456	10.1857	7.48632	6.91475
PRKCA	5.07413	19.9604	4.66407	7.09609	6.45635	1.45592	5.05947	6.62979	6.67147	6.157	3.74605	10.2028	7.54983	4.44674	12.3828	4.06635	5.61086	3.58739	6.49203	6.92373	3.74207	4.91238	2.81047	7.68841	4.08195	7.32744	2.76355	1.35212	2.8829	3.62283	2.04505	3.46803	1.23558	1.37468	0.566826	4.47829	7.34352	10.8168	3.76287	16.3645	6.73705	4.85641	1.55824	9.6882	6.72647	7.43055	9.90987	6.37313	7.10894
PRKCB	5.36885	4.78777	2.77667	2.47774	4.51557	10.5869	5.0189	10.4349	8.78036	5.07613	7.54087	13.4895	3.53891	8.69204	3.93593	1.96344	6.80992	4.52733	6.97109	4.88921	2.53345	1.82627	2.41961	1.80089	2.36809	4.37319	1.26316	1.01102	2.56232	1.99794	2.29587	1.22305	1.02618	1.729	1.32476	2.17612	1.79006	2.14026	1.82071	4.42195	11.4042	11.5362	0.797145	7.01584	22.4602	23.3636	8.91902	9.58622	9.41184
PRKCD	4.51533	8.49197	5.70541	6.82049	3.04166	9.1744	6.51026	5.80241	3.03706	5.07004	5.49101	4.18244	5.32106	11.3838	3.97017	4.52555	11.0027	5.0921	4.63716	10.1142	2.66278	3.37551	2.25811	1.29876	1.55291	2.34099	5.75344	4.54535	2.32089	2.22763	2.59678	2.9176	3.35135	1.76381	6.892	4.02804	1.25014	4.28871	1.54292	3.98998	12.9445	3.80243	3.91149	3.98575	3.7216	22.1853	12.9599	11.3647	5.72995
PKN1	6.60749	6.18417	4.21986	6.12872	3.25962	3.5748	5.2902	6.51157	5.70765	6.30392	5.03067	4.86243	3.47205	3.00562	3.05898	4.45951	3.80194	3.22791	3.52141	7.30902	3.49025	3.07662	1.42776	2.36559	2.01264	1.44265	1.65048	9.52794	2.10447	3.07961	1.59826	1.58768	6.10396	2.38345	5.20469	2.78338	2.21053	4.61517	2.19647	3.36955	2.5312	3.61681	3.23135	7.95489	5.53151	2.49647	5.84576	3.58555	3.37401
MAP2K6	2.55694	4.42144	2.24429	4.07549	3.02804	4.41255	3.2458	2.64503	4.29936	3.27894	3.08617	3.81584	3.11383	3.0741	2.67799	3.59067	3.80644	5.33396	2.58215	1.97671	2.76589	2.95294	2.24581	3.26753	3.68639	3.33386	2.96087	4.8816	2.35553	2.73174	2.88331	3.4894	9.02383	2.46752	4.19637	2.28743	3.44703	0.00948714	1.49992	4.07887	0.00865114	0.0106742	3.182	0.0108455	2.55503	2.90882	0.00880366	0.0114878	0.00897924
PRLR	4.12104	4.78239	3.7957	4.35658	4.8299	4.14238	5.45806	5.55171	4.68053	4.16103	4.95418	4.69145	4.9783	4.60082	4.38182	6.51654	5.18273	5.48332	4.18601	3.81431	1.49633	1.45225	1.50186	1.09842	3.17417	5.79096	2.86056	4.76867	1.50561	2.54881	2.43661	1.04215	4.63874	4.18984	4.51159	4.52172	2.06202	1.67767	0.778081	3.28964	1.6191	1.96083	1.11058	4.91436	4.53376	4.12082	5.04244	4.20997	4.12136
PROS1	3.35439	2.91251	3.93598	2.25654	2.8777	4.21968	2.25777	3.54509	4.38016	3.72117	5.04296	21.3521	4.23113	3.20819	6.32171	9.60162	3.12181	8.39843	2.99441	2.67872	2.63237	2.19077	4.22616	2.10301	2.16074	2.94609	1.64915	1.86444	1.9295	2.72461	6.44439	1.26527	1.16237	2.47751	0.970666	2.89373	1.70155	1.92956	2.27943	11.6674	2.18177	1.70889	1.19907	1.55689	2.04834	10.9651	4.72774	1.37456	5.36408
HTRA1	7.28141	7.34814	53.4282	3.26624	7.41293	9.6796	3.80421	5.93032	4.57858	6.23306	17.1227	4.75071	2.3143	4.77211	8.64126	25.0485	14.4432	3.74725	3.81761	6.98648	2.85859	37.4934	6.27827	7.40598	1.66705	18.0661	31.9188	33.1068	11.8653	64.7327	29.6716	8.31659	21.2142	14.1175	13.2836	10.0067	4.72857	0.00948714	8.3723	0.00760913	0.00865114	2.0468	81.0645	0.0108455	0.0125231	5.16857	0.00880366	0.0114878	0.00897924
PSMA1	4.14023	10.5037	7.0403	3.7602	3.96919	5.18836	7.69209	3.61487	9.11588	4.93401	3.03671	6.23303	3.58554	1.30561	3.27875	4.8281	3.28033	3.44253	3.67922	3.53676	6.26586	9.30018	6.25705	8.43543	8.08856	4.17091	29.8743	18.5925	16.0654	3.30694	3.6953	44.5149	19.3417	45.8341	13.602	44.2643	24.1143	10.6634	47.2924	4.2866	3.32548	3.01703	12.5651	7.46179	3.81443	12.0681	4.01847	7.88149	7.32554
PSMB10	2.63741	0.00747751	0.0107836	0.011653	0.010355	4.72897	3.75036	0.0112397	0.0178166	2.79121	0.0120783	0.0138875	0.010537	3.51299	0.00799075	0.00869763	0.0107916	0.0124572	3.22125	0.0104657	7.62745	0.0117534	0.0117076	29.5152	2.66901	0.00953109	4.89651	13.8978	2.25278	0.0113569	0.0151127	21.8837	8.42572	43.3582	13.0072	7.66609	18.4456	3.21977	22.6066	5.341	2.43044	2.72091	26.2511	2.32859	3.4712	3.00116	3.1406	5.87365	3.46345
PSMC4	15.7329	32.089	31.7388	10.7389	45.1566	37.9407	30.4841	37.0097	36.6858	38.2622	40.7288	20.7825	29.0196	49.5519	39.8758	23.3017	53.1206	27.0075	39.2028	31.3121	28.8237	17.9318	18.1927	6.71923	21.0576	12.9329	7.04385	15.0871	10.2508	12.6397	19.7715	5.05905	18.5725	2.64655	12.0934	6.82606	4.94149	37.2392	6.94591	42.2944	58.2523	61.7296	22.9873	25.7081	32.9659	43.71	32.3809	29.243	37.5153
PSMD7	11.0507	10.1407	6.27843	13.4193	32.2056	12.187	18.3442	53.0183	10.5769	15.1789	14.6521	13.3716	26.4834	10.6649	7.27674	33.6625	12.2359	36.0388	23.0761	41.7793	46.8038	45.87	46.3697	2.46855	45.8929	14.684	4.27265	26.0194	48.4272	23.8709	45.9619	6.61971	23.3887	13.1719	10.0453	4.33959	2.5095	15.2871	6.59511	7.31437	3.45503	11.2531	29.428	28.001	6.18835	8.84685	10.7293	5.85632	25.909
PSMD13	2.98652	1.47359	41.4045	1.45052	2.81106	1.13421	2.36648	3.95612	8.09916	8.57807	2.97328	5.70212	66.584	12.3904	80.3563	2.27812	58.1764	4.51932	1.76869	15.5595	11.0817	18.3015	10.8625	50.0675	12.7039	5.58547	29.7817	17.8279	13.6035	11.0531	8.19042	31.2085	19.2958	19.3536	15.8933	18.9659	15.1324	2.7646	28.6487	2.8868	3.05625	4.18564	21.1653	2.05966	2.36496	8.52102	2.68221	2.4939	1.77759
PTBP1	12.9328	11.9409	70.5541	25.5953	32.466	5.95675	12.0244	10.5209	5.91559	6.73787	12.6194	6.75371	18.5305	6.66035	20.6111	16.1657	20.2087	15.7817	14.157	19.2053	101.526	190.552	128.746	30.2106	149.42	38.7511	17.1573	142.682	170.708	139.528	121.077	49.3197	102.36	16.6297	64.8973	14.5071	15.3237	209.881	43.7096	7.31437	12.5508	7.42959	259.436	6.99255	5.08159	17.4389	16.8523	15.1005	5.32612
PTGFRN	2.50843	4.78389	2.13992	3.55574	3.96682	2.51636	2.85624	4.90977	4.75168	3.61452	13.8789	2.27598	2.88674	3.9704	3.33147	3.18515	3.9522	3.33036	3.09882	2.42075	12.6476	8.50627	1.56475	7.11782	6.24611	15.6387	4.35402	14.1155	16.3574	10.2346	14.993	4.68332	22.9426	3.79851	16.4215	6.01986	4.80896	4.39965	5.97195	2.70332	2.83444	3.29735	13.452	2.94331	2.4312	8.29941	3.16201	3.28876	2.8523
PTK7	4.26779	5.11716	2.52818	2.20031	8.95778	1.76279	1.51706	2.36237	3.46176	2.6882	4.27496	22.8994	2.13751	3.33811	1.90592	2.85024	3.29814	13.8977	2.27301	2.82967	1.63272	1.61211	1.69517	1.70353	1.15272	2.50423	1.07813	5.04986	2.33144	2.6692	2.61458	1.97259	5.60831	1.83165	6.28568	2.20082	3.81061	12.053	4.13592	13.0175	3.81806	3.53905	2.33921	4.50523	2.88083	3.36247	1.92672	1.89203	2.63932
PTMA	0.00869167	0.00747751	0.0107836	0.011653	0.010355	0.00873562	4.6474	2.39227	0.0178166	0.00937629	0.0120783	0.0138875	0.010537	0.0147827	0.00799075	0.00869763	0.0107916	0.0124572	0.0125509	0.0104657	1.41189	0.0117534	0.0117076	0.023238	0.0177891	0.00953109	0.0123232	5.52191	7.01407	0.0113569	0.0151127	0.0108176	10.8905	0.0205399	3.05526	0.031284	0.0303622	0.00948714	0.0181729	0.00760913	0.00865114	3.23943	49.0722	0.0108455	0.0125231	0.0113151	0.00880366	0.0114878	0.00897924
PTPN1	3.63811	3.09558	3.33453	2.34686	8.17277	3.69385	2.58666	2.74317	2.58701	4.0182	2.27762	2.3095	7.64885	6.89162	3.32149	4.35013	3.80234	9.48683	5.91227	4.62756	5.26821	1.85065	1.4296	0.821746	1.82163	1.99609	2.30153	5.09538	2.43562	3.64458	2.21958	3.80176	5.95782	1.92179	9.95089	1.40497	2.32334	5.83019	8.38378	2.7478	5.06307	11.1983	9.43181	3.24239	2.7038	3.45309	7.26667	8.2781	4.96757
PTPN14	1.79679	2.688	1.73136	1.99785	0.010355	2.17958	3.562	0.0112397	0.0178166	0.00937629	0.0120783	0.0138875	0.010537	0.0147827	2.93442	0.00869763	3.77007	2.83944	1.78661	5.63112	0.0087923	0.0117534	0.0117076	2.57425	0.0177891	0.00953109	0.0123232	0.0138199	0.00959798	0.0113569	0.0151127	5.35641	0.0128228	3.50528	0.0132152	1.62626	0.0303622	0.00948714	0.0181729	17.0459	1.98007	2.20172	0.00919255	0.0108455	0.0125231	0.0113151	0.00880366	4.02885	0.00897924
PTPRD	8.02373	9.43353	8.97042	7.40672	2.75847	9.49869	4.82429	8.25498	6.83829	8.73071	8.06899	14.2455	10.1228	6.68712	6.68608	7.28318	9.14689	10.6085	8.89111	5.98329	10.2196	22.9333	9.03826	4.98734	9.7463	10.0593	1.37407	5.32282	11.8082	8.06255	17.2604	1.53762	3.80017	2.38648	3.16519	1.33157	2.44798	7.4476	2.33843	6.83079	11.2485	8.5348	2.00384	7.15982	6.76002	11.4383	9.14091	10.8512	10.8682
PTPRF	6.55591	3.20485	5.61772	6.3116	22.1992	13.1349	4.88798	8.0976	6.24509	17.9922	6.90258	5.50435	5.35566	3.84838	5.54217	14.1316	6.15132	6.04274	6.89992	5.68154	5.43659	12.1773	7.89394	3.76383	10.367	19.1581	1.28671	7.93457	8.73967	10.2696	10.7349	2.21455	10.1961	2.7075	5.55624	3.89466	1.61844	6.72907	2.29685	8.72264	6.17872	7.72196	15.8703	4.45174	15.5243	10.4166	7.75919	9.72696	6.11002
PTPRG	15.9262	6.20854	6.70471	6.90668	6.25584	8.69906	5.4574	3.00535	5.71967	4.10914	6.26135	7.1923	4.13124	4.71961	3.01188	7.73022	5.26026	1.98425	2.6275	5.61637	3.44148	1.83097	4.30166	2.78821	3.73627	1.8819	1.22468	9.80783	2.25155	3.42134	2.87716	0.881836	5.7492	0.980122	4.21534	1.77326	1.20618	5.20005	1.50024	3.95045	4.51724	3.98079	3.78603	4.44664	3.45887	4.55985	7.25262	4.61237	4.77392
PTPRM	3.69243	4.71345	5.3425	4.29644	4.60473	3.88005	1.86922	3.70477	2.65333	2.31739	4.2811	4.26559	3.81251	4.01162	3.52111	3.86173	4.20969	2.77579	3.75563	2.55279	1.21943	2.51496	3.94371	1.71852	3.15736	2.6942	0.697434	1.34951	3.39433	4.26277	2.66324	35.035	0.895748	40.8456	0.845814	4.12374	5.0447	5.07979	2.01944	4.13805	3.88156	4.17834	0.970245	3.30545	4.00015	3.37535	6.51696	3.60471	4.08844
PTPRS	3.64636	3.62414	4.6318	4.27924	4.04011	3.00913	5.31363	4.11521	3.04395	4.07187	4.76161	3.64214	5.13298	4.36105	3.04723	2.42459	4.89693	4.14257	3.47773	2.60734	2.38746	2.16695	3.52648	5.48889	1.75133	3.55027	2.63661	2.32904	1.4651	3.90588	3.56726	1.76024	0.940427	3.44424	1.36309	4.26902	3.02138	2.61973	2.15407	5.00978	4.64816	3.08108	1.70237	3.43127	3.16282	6.38508	3.98542	2.25894	1.46738
RAB2A	9.9326	5.83911	20.5574	8.42898	5.76535	8.95668	5.78	11.2776	9.73886	9.09817	15.3908	6.76576	8.55749	5.81362	4.08368	15.5519	6.26696	14.7895	5.56277	20.5723	32.0513	29.4551	27.5052	44.1515	22.2838	43.064	36.167	25.7449	27.3678	25.8639	21.3285	43.2304	20.8357	31.9668	16.5551	36.0095	44.7832	19.9676	41.6982	15.458	3.13692	9.30011	20.598	10.8666	8.12028	3.36412	9.19734	6.94705	6.63592
RAD51D	0.00869167	0.00747751	0.0107836	0.011653	0.010355	1.79113	2.78567	3.46593	3.27168	0.00937629	3.69698	2.40403	0.010537	2.41232	2.60142	3.5022	3.91622	3.1209	1.88697	1.64839	0.0087923	0.0117534	0.0117076	0.023238	0.0177891	0.00953109	0.0123232	0.0138199	0.00959798	0.0113569	0.0151127	0.0108176	0.0128228	0.0205399	0.0132152	0.031284	0.0303622	1.92759	0.0181729	0.00760913	6.47179	0.0106742	0.00919255	2.84699	0.0125231	4.42842	2.66527	0.0114878	0.921039
RAP2B	3.44038	7.85531	22.5413	4.59583	3.12492	8.39565	2.21578	4.43835	2.93422	1.64357	2.74477	7.14756	3.72009	5.03222	2.16312	4.05233	6.89741	15.7417	3.35039	2.297	5.77551	10.2854	3.75252	1.88114	10.9602	8.90799	1.53643	8.70037	15.9837	11.0973	9.96865	1.69709	7.04704	7.36101	6.72547	4.04023	1.39403	4.47051	2.51804	3.2922	5.26806	3.76113	6.57764	3.88383	1.975	2.44739	3.44039	1.65308	4.31687
RARA	2.9434	5.06607	4.54174	4.13638	2.64055	3.36491	3.73348	7.13959	4.58985	3.35789	4.60663	3.27535	4.03825	2.7537	3.83757	2.42037	3.57996	3.84232	3.06644	4.16942	7.82818	7.88151	6.17469	2.37385	12.1347	6.68598	2.42814	2.10047	10.2755	6.07496	5.83448	2.16758	1.89459	2.13003	1.82124	2.51943	2.05708	6.005	1.90802	5.24464	3.79896	3.57986	4.15787	3.87469	4.33948	5.78427	9.39319	2.44467	3.73771
RASGRF1	3.49904	8.94214	3.07229	3.14327	4.30821	3.29354	4.6224	3.32073	2.54682	2.87	5.60405	6.29252	3.67172	4.78824	2.19543	4.09946	5.71112	4.80985	4.96751	9.61246	1.99191	2.06766	1.80668	3.25493	2.88748	2.52033	2.6224	2.77957	2.8649	1.94646	3.11072	1.66405	1.7463	2.88635	2.43707	3.52967	3.63302	2.99777	2.25366	4.0441	2.36163	2.65211	1.28119	3.46833	3.36781	5.04771	3.27481	7.94514	5.58991
RB1	0.00869167	0.00747751	1.6744	0.011653	0.010355	0.00873562	1.41785	3.62436	0.0178166	0.00937629	0.0120783	0.0138875	0.010537	1.78638	0.00799075	2.77184	6.50318	0.0124572	2.38333	1.10283	2.46402	0.0117534	2.65844	0.023238	5.27324	0.00953109	1.10217	2.10082	0.00959798	7.57379	0.0151127	2.00535	2.85163	0.0205399	2.82087	0.031284	0.0303622	5.0726	1.00346	10.998	3.64215	3.33222	1.53135	2.57048	1.76728	3.34347	4.14024	2.74713	2.78468
RBBP8	18.6885	7.17841	2.50551	6.32201	8.79797	6.06216	4.01034	3.62427	4.69136	1.89672	4.89188	3.21879	24.0644	20.3063	5.14519	3.72938	6.85922	6.19166	46.0491	6.62256	0.876048	1.73949	1.46796	3.62594	1.40564	2.5551	3.525	3.02578	0.976317	2.17768	0.698862	5.05137	2.53954	3.68086	2.18936	2.83252	2.36532	7.00642	2.7205	4.6578	17.5577	18.7737	0.916311	4.50329	2.9897	1.84629	2.50153	4.62862	3.63106
RCN1	8.12413	7.55923	9.89395	5.63887	67.108	9.46617	5.82327	90.2862	17.7741	29.266	14.7179	4.54315	10.4659	10.5401	24.817	74.6689	13.2885	12.379	20.9339	5.62329	25.9705	30.6862	15.811	6.56254	12.1674	21.1983	8.93998	4.17404	16.637	13.5766	22.0851	12.8508	10.2559	2.64479	10.888	5.08097	6.70829	5.11606	9.37403	3.01284	14.0185	4.40127	13.2926	11.0397	10.3592	15.4932	17.0728	16.564	58.3392
RET	2.62852	6.36029	2.57909	1.90537	4.46607	1.99904	3.19639	2.6932	4.48698	1.51033	4.23884	1.68228	2.60924	3.2006	5.37326	3.19673	4.73181	43.8907	2.51435	52.5549	1.59087	2.11353	2.29577	2.85467	1.75036	2.4707	1.76753	2.37584	1.49067	1.61335	2.2801	2.80875	1.56303	3.22479	1.83866	2.24565	2.80073	1.0301	2.35039	3.62241	87.1552	2.2987	3.5442	4.03961	3.33867	2.34669	3.63333	4.12765	1.93886
RFC1	8.70828	5.46524	6.65492	6.47971	8.79785	7.17235	8.20444	9.49633	9.48995	7.46765	7.93494	7.39375	5.93569	7.68822	5.51475	9.76125	7.82611	9.23354	8.48663	7.67167	1.30921	1.09021	1.49095	2.41196	1.91506	1.80661	1.63209	7.57292	1.012	2.40325	1.64219	1.77473	5.77621	2.6324	4.78592	1.4192	1.97259	4.59374	2.57099	6.79279	4.25154	3.49837	3.92245	3.70887	4.57231	5.14684	7.10954	7.76418	7.35511
RFC5	8.8588	6.04897	10.6594	3.1622	3.93127	10.0549	3.75293	4.33678	2.4082	8.78078	3.10172	5.91511	5.74195	7.61149	11.9859	6.90965	13.4664	18.2334	13.7541	5.85759	3.31547	2.88542	2.72433	2.61667	4.96647	6.73185	2.81198	4.4386	1.52336	4.24839	2.99799	4.79019	3.36798	4.01665	4.7721	1.94047	3.12915	3.40671	3.01329	7.31437	10.1749	7.58316	4.62789	5.20278	2.15996	3.98781	2.57621	10.1598	3.98167
RGS3	9.95445	9.74715	5.57874	6.46574	7.37383	10.4097	26.0569	26.9386	32.9932	14.7445	14.5343	25.977	15.6535	6.51599	5.47106	3.37588	6.36041	10.526	14.6081	17.6751	2.29191	2.73206	2.52505	1.6018	2.76661	6.93852	1.58018	1.1746	1.95671	2.63043	1.3793	1.52442	1.42907	2.10494	2.70554	2.05411	1.17987	17.199	2.22234	13.8281	26.8445	26.5676	2.00247	23.5546	37.7672	39.9379	14.7722	6.4231	21.3582
RNF5	7.59356	14.8646	9.19161	7.31733	6.53555	6.72197	10.9682	6.15357	6.7567	6.7121	5.83137	7.95389	6.12121	4.79706	5.45023	10.9935	9.39344	6.26306	6.23878	5.87279	3.13586	1.81954	3.89821	2.1537	3.73673	4.37901	2.63143	1.46893	3.39939	1.32434	3.27738	1.07328	1.12603	1.11438	1.95755	2.16765	3.12944	5.47965	4.5729	7.31437	4.93413	4.17615	1.52589	11.6045	12.459	4.69806	5.55427	8.9739	8.04448
RNPEP	11.1677	12.1375	6.1197	19.5313	5.40729	9.14639	24.4284	6.76167	8.15754	13.122	14.8839	22.8857	17.8658	4.35834	3.95992	14.7287	5.1814	14.4907	11.9036	10.5367	19.6038	7.89988	9.29709	55.4189	10.8516	8.02195	94.3641	37.9355	11.4632	4.67504	12.619	108.538	25.655	53.3681	26.0424	62.5103	52.5687	6.4611	76.5249	4.194	4.89146	4.81122	27.6443	13.189	69.1447	9.51056	14.9205	19.0699	14.3596
RPL3	11.6094	7.93979	4.3286	6.29743	5.32033	9.68205	4.06768	8.11387	5.27932	2.4529	2.94045	3.06735	8.40563	3.33662	6.35945	6.62329	8.10406	8.56345	2.48832	3.51531	98.6954	47.802	34.2624	12.8829	48.6582	29.2057	10.0228	51.6841	30.9092	22.8054	25.536	17.1225	63.2688	7.50814	40.6228	7.7524	7.86251	3.87718	13.1752	7.31437	3.34248	3.28851	67.9319	2.85138	2.74732	6.5604	3.51845	2.79529	4.20786
RPL15	4.97697	6.83463	4.16348	2.74632	5.3476	4.28781	3.01147	2.51638	4.72944	11.9605	5.36164	2.21581	6.90039	6.21751	4.63148	3.67102	2.3902	6.72398	5.73042	4.48713	14.0271	9.28024	3.91754	8.46499	8.12804	6.73061	2.83773	22.4967	7.94252	4.46428	2.44865	3.16952	38.0708	3.06832	22.4247	6.21316	6.37933	4.8627	10.6004	2.8547	2.35123	3.3841	34.5446	3.85402	3.48771	5.5943	5.24175	16.6505	5.72304
RPS3	15.1278	21.8375	26.7366	17.6077	22.0504	38.858	18.2529	39.7785	31.2079	25.8781	29.0696	29.8837	41.0138	38.5048	42.0645	31.5456	22.4102	42.253	26.8193	18.3489	4.37545	5.44345	4.66578	14.7882	1.27391	4.10328	40.9291	54.6022	8.27077	6.85855	4.34552	30.2079	65.365	34.9154	44.5022	23.9746	30.04	16.5029	48.5616	22.0932	38.7466	54.3696	36.8449	23.151	31.9374	45.5931	24.8042	38.6931	51.9559
RPS6KA3	10.0372	9.88923	2.70423	5.11574	9.44863	13.2363	2.58876	3.53102	3.51469	5.63216	4.82297	3.78452	9.07164	3.44649	4.52811	2.94538	3.72603	5.07115	3.40509	6.22073	1.93891	2.52333	2.52685	4.48686	2.64878	3.53189	4.31886	11.4003	3.91513	2.68367	2.22033	2.89858	7.82258	4.63932	11.584	4.88354	3.62918	4.84973	9.9702	10.8111	6.97767	8.31777	14.2234	8.85711	5.38478	2.92716	5.31326	5.08466	2.89167
RRBP1	1.8625	8.02193	11.8501	9.46982	16.5174	14.4603	1.73931	30.8712	49.5501	29.1838	22.0327	23.5783	18.6459	20.8684	24.5601	27.9166	18.4236	8.08691	21.7572	9.00868	2.66465	3.03645	2.54188	25.4854	2.59938	2.83982	24.0298	19.8326	2.61243	1.36103	3.76229	31.6981	40.8348	19.3996	19.7532	6.38555	10.3705	7.53621	27.3127	57.4131	56.7177	63.2322	34.8301	15.8608	70.5819	62.8566	11.0181	26.7599	22.4482
CLIP1	3.53188	6.52065	2.77882	5.10855	10.7389	15.9878	4.70668	2.83037	8.31511	4.58099	3.11762	7.72405	2.80128	3.87683	2.95185	17.7034	7.71694	9.05956	3.9137	5.11129	3.9132	2.46086	3.68031	7.87711	3.80073	5.36667	6.87285	3.41513	2.28445	4.96949	4.21839	7.52431	5.12708	7.26789	2.94563	3.91491	6.91936	3.8878	9.37047	23.483	12.998	16.3823	8.48799	3.86369	7.88883	10.079	6.7181	6.03338	3.58914
RXRB	4.54069	0.00747751	0.0107836	4.58204	0.010355	0.00873562	14.644	0.0112397	5.17881	0.00937629	3.81714	3.59734	1.15023	0.0147827	0.00799075	0.00869763	0.0107916	3.3209	7.97447	0.0104657	2.14476	0.0117534	0.0117076	1.70891	1.82052	6.88272	0.0123232	0.0138199	0.00959798	0.0113569	0.0151127	0.0108176	0.0128228	0.0205399	0.0132152	0.031284	0.0303622	4.52136	2.20121	14.4136	2.84184	8.39301	0.450285	2.04075	3.92718	2.43456	3.50913	4.89067	3.20347
SAA1	6.48349	20.1364	8.68023	3.19292	11.7402	2.5718	2.6456	6.19652	8.48873	13.5495	4.54063	13.4662	3.80325	4.27117	9.47904	10.6132	3.9589	6.754	7.74896	8.09816	2.22125	4.9433	1.92322	1.82055	1.48192	1.87214	1.72797	2.32638	6.06755	2.84443	3.33944	2.44558	5.29787	3.53291	1.76903	3.86407	4.34544	4.191	2.07766	3.36403	11.6389	9.01878	4.71325	7.17046	8.84195	6.75692	6.62096	10.2015	8.31911
SAA4	3.63242	2.24029	3.13342	1.54811	2.33587	2.19646	2.76885	3.34819	2.63774	2.81206	2.46187	5.76168	3.26418	2.85955	1.2993	4.10647	2.40215	2.134	1.94644	2.24676	1.50614	2.99534	2.67529	14.128	2.70112	3.57017	5.00022	2.0042	2.36945	2.62032	2.93527	6.59703	2.73967	5.7026	2.46753	7.50812	7.45669	2.98047	10.2005	3.35497	3.28011	2.58919	1.06416	3.01614	2.8725	3.47217	1.9474	2.98819	3.091
SALL1	2.60368	9.2733	3.78916	4.71716	5.94007	5.96756	7.74783	5.15278	4.47915	3.26494	14.3175	5.23241	6.19024	2.24585	4.38723	16.1233	3.37394	3.05553	2.75079	4.14483	1.43752	2.09163	2.99383	1.93144	2.28246	4.88626	1.11818	4.76867	1.92208	2.02805	4.72504	1.21733	0.411583	2.57788	0.734034	1.3662	3.70512	6.90699	1.37992	4.61231	6.26066	7.61838	4.15787	3.25364	3.74322	3.14113	14.8225	26.7315	11.9809
SDC4	11.3392	2.49113	2.65978	3.87916	6.57188	4.3749	5.79701	6.98892	4.48635	6.48318	5.65284	6.04737	5.61087	3.39693	3.11311	7.27849	3.46817	11.4388	13.687	13.8219	1.86874	3.1365	2.57951	3.67672	1.55245	2.49908	3.50717	1.54624	4.5001	1.39872	3.10803	3.34814	1.56699	2.34133	2.55837	1.41856	3.27896	3.43041	1.78695	3.51084	8.70263	7.49553	1.43007	10.5099	7.999	8.85107	4.13731	8.10118	5.7286
CXCL12	2.52381	5.27033	11.5348	3.7633	7.95068	4.30879	3.07521	11.0739	15.9581	11.0239	3.4013	18.9059	7.88942	3.00202	5.77699	22.0028	24.6166	9.28291	17.0854	1.98905	7.00454	7.36895	7.39863	3.27486	7.7035	7.5079	2.34354	4.47365	4.763	3.1905	0.835335	0.561028	2.21118	2.15367	1.99924	1.97247	2.5928	13.7713	4.83279	11.7881	20.3855	10.8526	3.63521	9.62204	11.4894	10.7092	14.7998	11.5861	10.6551
SEC13	6.56215	7.44145	9.54689	12.2	8.64175	20.0463	2.61751	3.5272	3.30131	3.80129	11.8269	3.77421	9.73854	3.73575	9.99089	5.97972	4.91279	6.70508	1.84983	7.23053	10.428	10.3029	4.06867	15.0193	5.12268	1.26765	5.41779	8.7775	1.86489	2.78951	4.76467	30.2897	10.5741	20.7683	13.4101	9.0926	11.1592	2.58253	17.0834	3.62455	3.10834	11.0685	11.8908	8.55314	17.1931	20.1189	12.1458	10.3138	3.45901
SEL1L	7.21122	13.0158	18.459	10.4356	9.23553	11.3458	5.22766	6.30514	5.35896	9.17005	8.0105	2.00996	10.3967	11.295	9.12467	9.20212	14.262	12.9046	10.4038	7.54832	8.95664	8.01472	4.06319	8.44152	11.0239	3.55892	5.97903	10.4666	2.71713	6.36842	8.98587	7.67481	15.0966	8.61092	10.4276	7.02646	6.03875	7.42489	4.31436	3.69622	10.8955	19.3801	12.7398	8.47431	12.1321	8.50463	10.6069	19.2008	5.89708
SEMA3F	2.8855	4.65144	3.46423	1.91763	4.6873	1.86159	3.38527	4.35624	3.19745	4.48323	3.74167	4.85179	1.63454	3.07397	1.8421	3.8052	10.5749	3.93731	2.80785	2.86326	3.14138	4.30765	3.41153	1.33187	3.8448	2.99327	1.24747	1.9105	2.06949	3.60674	4.9958	4.12825	2.27804	1.87037	2.11442	1.79457	2.23741	7.92211	1.599	7.31437	1.60785	2.42367	1.47721	9.78849	3.39275	4.96216	2.84359	3.22107	3.80421
SRSF1	17.8248	42.5259	23.4366	26.3669	17.0859	33.0543	18.351	17.1318	18.8161	23.919	17.2225	5.74998	19.6974	27.2917	33.0181	15.9246	31.9616	33.7669	37.8926	21.2806	140.38	39.9811	45.5523	6.40708	50.3367	36.992	21.8201	8.99255	26.7383	34.9931	27.8429	16.1394	17.9973	8.19897	11.982	6.2377	3.17086	40.9356	15.8219	8.28465	48.1021	29.7433	5.47071	19.491	7.35182	18.4322	27.5816	21.3888	21.9261
SFTPB	4.16096	2.43635	4.20676	2.8719	3.16564	3.33924	2.84495	3.30384	4.48186	2.0389	6.51815	1.37851	2.59116	3.12397	4.49428	3.43229	3.81891	2.04864	1.64161	3.92113	4.7857	5.98007	4.13609	9.61199	4.24155	3.65844	3.56135	1.34666	2.06056	3.90166	2.34585	16.1878	2.45237	5.83031	3.89065	1.53635	5.53719	0.00948714	2.80056	0.00760913	0.00865114	4.06985	3.73932	0.0108455	0.0125231	2.22384	1.89386	0.0114878	1.76242
SGK1	39.0121	0.00747751	0.0107836	0.011653	4.8656	0.00873562	8.28034	6.8193	4.67604	1.86007	0.0120783	3.42849	4.4266	3.18623	0.00799075	15.1414	0.0107916	0.0124572	12.4749	2.56683	0.0087923	0.0117534	0.0117076	0.023238	0.0177891	0.00953109	0.0123232	0.0138199	0.00959798	0.0113569	0.0151127	0.0108176	0.0128228	0.0205399	0.0132152	0.031284	0.0303622	5.36527	2.13551	4.1716	2.37041	2.97685	0.474857	4.95393	2.91691	4.87713	1.35998	5.34033	17.835
SH3BGRL	11.145	42.0014	27.3279	23.0156	18.5103	5.2956	12.7612	18.7371	24.1195	41.372	12.4117	4.09272	32.1667	39.0524	42.2663	26.3487	58.4081	46.0068	41.497	37.1906	26.418	55.3353	21.0937	45.1279	20.0818	26.5413	146.378	80.8848	64.7814	26.4622	38.8723	99.6979	41.5229	60.2155	49.3377	96.3753	26.6481	32.6984	99.9389	3.47399	97.697	68.1508	19.9031	31.5133	28.1997	25.7828	30.0693	80.7737	26.1666
SH3GL1	9.25946	6.38884	7.84993	5.49201	4.01266	10.4082	6.90685	10.1338	3.3013	4.07724	5.22675	6.04423	5.90044	9.52984	11.5717	5.18816	18.7026	6.84204	15.3492	6.02097	6.75666	3.64562	1.76686	3.86783	4.81429	6.57976	4.33189	8.63629	5.30862	2.38891	2.11318	5.35113	9.91819	6.22152	6.69721	2.16148	2.39805	7.95673	5.11522	7.31437	6.35781	7.14645	7.1395	6.4059	7.79215	7.28449	7.06635	8.02251	6.75875
SH3GL2	6.5256	12.2627	17.6671	5.7628	5.93664	2.61525	4.45989	4.85418	4.0285	1.37215	4.32	5.1409	3.0256	12.449	8.0493	6.36025	2.12391	4.663	2.52327	3.1574	3.35111	2.38159	2.80101	3.22176	5.62428	2.39083	1.76684	3.36824	2.51498	2.74219	2.31007	2.63324	2.41957	3.49121	2.63039	4.59563	4.06701	4.62825	5.79132	3.65181	13.9789	3.33753	1.22657	3.50704	2.73672	1.25189	2.36618	10.9024	3.15
ST3GAL1	10.3889	12.1416	1.25748	9.0916	7.3297	12.7497	7.35752	5.7137	16.7386	7.68692	5.58418	18.8688	10.386	6.23297	11.2012	6.82791	13.0356	5.444	10.2875	15.0267	2.93515	2.76567	2.02146	2.0192	2.45627	2.17589	3.1023	15.5904	3.71197	2.63894	3.33278	3.11654	12.2557	3.46935	12.0719	3.36727	1.18834	11.2227	4.14983	19.9232	23.6578	20.6506	9.8003	17.4278	35.3667	9.58079	9.5241	8.48695	10.1132
SLC2A1	6.71723	8.6068	9.80044	7.20049	5.81105	2.54159	3.32038	3.46161	7.87839	6.16825	6.45845	18.6737	7.5013	25.9751	12.4887	13.4108	7.51871	4.75236	14.1396	8.68891	5.37716	4.95631	4.77226	4.0323	4.57723	8.73964	7.05161	2.00217	4.48587	2.57338	2.43995	4.2216	1.41065	12.8401	7.7857	13.8301	7.53562	8.06644	9.47259	24.5488	7.25725	4.74638	4.29506	4.83289	18.7368	14.1494	13.1103	17.1088	13.4072
SLC6A2	3.31006	3.40771	3.02013	2.45564	3.33408	2.33428	3.04966	2.88832	2.6088	2.49313	3.00812	3.05265	3.53574	2.6726	3.10343	2.59136	0.0107916	2.36563	0.0125509	2.77027	0.0087923	0.0117534	0.0117076	0.023238	0.0177891	0.00953109	0.0123232	0.0138199	0.00959798	0.0113569	0.0151127	0.0108176	0.0128228	0.0205399	0.0132152	0.031284	0.0303622	2.26375	4.55606	3.37261	2.05051	1.6443	1.13243	3.12248	3.08974	2.55362	3.10475	1.9409	2.34642
SLC20A2	5.38882	3.17055	12.514	3.21783	3.54128	3.18237	2.74811	5.07854	7.49702	2.71437	3.86544	0.860272	2.61634	1.92165	3.4739	2.08123	2.91876	3.24993	2.44283	3.68815	3.77589	5.88263	2.43992	3.20301	1.43264	1.19277	2.26493	1.89998	3.27185	2.74744	1.01335	1.04113	1.73832	4.18984	2.6691	2.9671	5.33981	4.01173	1.19932	5.18952	2.81089	2.58602	2.00972	3.23954	3.33965	2.59977	6.96706	3.2721	3.40772
SLCO2A1	5.79179	11.7684	6.82134	8.46605	2.21078	5.03594	1.86054	3.21906	3.29655	4.96508	3.70601	6.03398	5.56464	3.69254	5.63077	5.39001	93.2313	5.14236	4.26628	5.09808	2.99192	6.96809	16.178	1.7225	9.99575	3.78715	2.75406	1.65699	21.2557	24.2238	80.2	2.27387	1.48979	2.41717	2.5403	3.32101	2.98282	5.40141	3.38447	7.31437	3.79174	3.5846	0.735775	4.44727	3.34819	2.33846	6.90856	8.56176	5.15588
SLC22A4	18.4517	4.52029	3.51821	3.17489	4.05666	3.11231	3.81895	3.47389	2.23069	2.5694	3.9697	1.50802	3.05577	2.82922	5.92473	3.15592	2.60059	5.73276	3.90468	2.14404	3.87091	0.909321	1.20887	1.34266	1.20948	5.79096	1.59583	1.03626	4.75476	2.17123	1.56982	1.34238	4.63874	2.11666	0.552069	1.42375	2.79893	3.4396	1.539	3.51052	2.87312	2.60658	3.26176	3.2041	2.95584	2.92815	4.68539	3.91838	2.90258
SMARCA2	18.3725	508.209	411.067	24.578	70.3782	6.72578	15.7051	55.3577	66.0475	309.392	345.259	431.757	921.831	370.996	26.1539	12.3241	518.521	411.142	405.365	59.3088	7.55325	4.55409	3.28908	3.0812	4.40335	4.01664	2.63405	3.17285	1.71844	7.30569	2.98304	2.52248	7.99468	1.82096	6.53522	4.76304	3.54898	32.1419	1.63264	59.0818	359.207	20.8242	14.0341	365.338	25.6217	45.8916	8.36239	505.855	506.577
SMARCA4	3.65938	1.65482	2.06243	6.55501	18.0497	2.40687	1.76403	3.05539	4.59577	2.29547	2.79166	3.03557	2.12094	1.85339	7.34349	2.89978	2.20525	2.45665	2.06988	1.64427	14.6867	8.3789	7.86334	2.19495	11.8442	1.12834	3.85489	2.10336	9.85321	3.44443	36.7453	1.86655	6.19134	2.51483	3.70622	3.98262	2.18845	3.20139	3.30141	11.4069	3.27888	5.47974	6.70586	3.69341	4.53758	2.37408	2.14888	3.01638	3.29873
SOD1	19.7288	59.1933	57.2887	27.8867	185.916	102.302	75.4913	103.669	56.5641	148.244	115.898	48.4558	117.686	96.7915	118.323	65.9376	62.0813	41.2512	60.6025	72.9994	35.2385	43.016	58.0876	39.5642	50.7437	87.1862	14.2359	75.2216	85.5471	32.6197	50.552	25.7008	32.4027	14.0554	21.2361	22.5726	4.49707	84.9829	6.81314	133.896	53.4078	79.227	70.8298	35.3314	64.4794	89.3223	123.582	61.3458	82.4918
SOX5	2.96726	4.61124	4.13903	7.36922	3.75142	2.59195	3.54164	3.2907	2.73004	2.43817	5.77127	4.86188	4.97462	4.87227	3.09682	4.79334	4.45294	5.11716	4.22848	3.17418	1.97807	3.26541	3.76546	0.935492	3.83217	6.58812	1.67621	2.94712	4.07777	4.46576	1.12942	2.11349	2.40697	1.52471	2.22126	3.06468	1.67377	3.59466	0.940092	7.31437	4.9178	3.70493	4.15787	4.97459	3.21824	2.95549	3.02987	3.392	3.8677
SOX11	5.58035	4.15022	37.876	8.10477	10.153	22.2759	12.0349	6.19777	8.4719	73.6383	25.3935	12.6236	55.687	30.481	31.3061	34.2441	43.5096	64.7773	52.6989	10.4222	3.62277	3.8514	3.29541	3.13516	2.5613	3.32462	21.6793	6.60031	4.06773	3.30817	2.78707	15.0101	4.5162	26.0889	7.32684	25.5677	24.0434	8.27068	7.69575	12.7855	10.2713	7.29887	2.80658	29.6835	17.1809	23.5665	56.0454	29.0674	45.5637
SPP2	0.00869167	0.00747751	2.26104	0.011653	0.010355	0.00873562	1.56137	6.39852	0.0178166	2.08827	0.0120783	0.0138875	0.010537	0.0147827	6.85287	4.41495	0.0107916	0.0124572	0.0125509	0.0104657	0.0087923	0.0117534	3.6715	0.023238	0.0177891	0.00953109	3.79254	2.4474	0.00959798	0.0113569	0.0151127	2.86408	1.60794	0.0205399	1.5123	1.73918	0.0303622	0.00948714	0.880481	0.00760913	0.00865114	0.0106742	1.83957	2.52428	3.10006	0.0113151	0.00880366	0.0114878	0.00897924
SREBF1	3.3473	3.93157	2.39914	3.00241	5.32971	2.95174	3.99601	6.61361	2.80903	2.44974	3.98731	3.44607	2.4514	3.48226	2.96944	3.67654	3.29168	1.84602	6.71118	3.11538	2.41556	1.3012	1.55231	0.712655	1.50754	3.07611	1.1858	1.29156	1.29336	1.97594	1.88856	2.38865	0.961638	2.32273	1.52099	1.98647	1.24106	2.3305	1.68847	14.8606	8.74046	4.68885	4.78345	4.44077	2.60551	4.33295	3.80325	3.14815	3.60992
SRP9	39.6625	5.47447	20.071	37.7597	5.24931	19.3861	22.3839	21.7062	16.2778	6.94439	17.1084	15.5364	11.6178	3.70582	14.7102	13.4732	9.62512	9.96514	40.164	14.6221	6.57785	14.3346	21.9342	3.96013	8.12273	25.3947	9.17657	1.53509	2.08832	3.44382	6.88419	10.3427	5.91518	1.70212	3.7103	5.36049	2.08682	20.6787	3.10839	11.7551	17.9601	23.6074	9.16851	14.629	21.9131	18.8061	10.0637	7.55915	19.4463
SSBP1	27.7979	17.8934	17.3376	24.1201	36.7211	41.9611	14.4797	13.8196	18.4752	19.5603	14.011	8.75972	17.3348	27.0669	25.9626	18.1973	24.4338	19.9393	13.1642	47.8942	14.3808	10.4379	9.58841	6.01467	6.78622	6.4878	12.6581	13.7793	13.143	13.1796	13.8738	14.6354	16.8437	3.513	9.70183	3.48497	5.16094	26.1339	13.8339	20.4023	10.2652	13.5452	24.1152	22.1534	12.5501	17.9096	13.3704	20.6702	16.4083
SS18	18.5655	11.4122	10.5146	13.1963	12.3353	11.5703	14.0383	5.22325	18.3283	13.9572	13.354	10.4518	12.5983	5.16287	10.2195	14.2985	8.39696	9.13063	3.70979	8.87721	2.86764	2.14973	2.78557	2.03424	2.50714	5.10157	2.65584	2.65431	2.64072	2.48108	3.20374	0.868929	1.9121	9.20764	4.51159	2.6809	4.48646	10.9749	4.55606	14.1421	1.27348	4.87321	0.873426	16.4795	8.60168	6.14989	13.0417	6.26881	17.2555
STAT2	2.69472	6.16671	4.13535	5.70372	5.42165	4.54404	4.40092	6.65459	2.27292	2.96023	3.74879	2.93523	3.63521	5.10219	3.8433	4.32109	4.14579	7.05511	1.26961	10.9524	2.69121	1.53557	2.38753	3.68559	3.6895	3.92364	2.68888	10.6339	1.97309	2.33159	2.28314	3.00908	11.6757	1.44378	8.78307	2.29364	3.1987	0.00948714	2.537	6.73225	0.00865114	0.0106742	11.2875	6.84434	0.0125231	5.63931	0.00880366	3.7027	0.00897924
STAT3	2.48427	6.62426	5.17284	6.88671	3.82209	3.6217	4.9659	4.3035	3.09091	4.07531	4.30029	3.11331	3.80203	4.3121	3.36983	6.1812	4.75379	4.89757	3.69008	3.58168	52.8303	62.8827	47.9839	1.92257	55.9972	26.4123	2.65185	34.923	39.8428	46.4285	19.9735	3.87622	33.6527	1.55876	24.5589	3.23912	5.022	2.9433	3.03037	5.30018	2.41551	2.28413	50.1077	3.86676	2.79663	3.50318	4.91477	4.30006	3.17846
STAT5B	7.05907	4.47163	4.19481	3.45313	12.6924	9.34992	7.77638	6.51924	3.18573	4.49545	7.71354	7.12384	3.85152	3.23008	2.65971	4.44953	3.71435	3.75822	2.62191	2.9101	4.34614	5.60633	5.19761	2.55119	4.86655	7.89107	2.77787	3.84327	4.42716	5.33145	7.78577	1.79765	3.37822	2.08354	4.52738	2.52919	2.32364	8.8044	3.31978	11.6527	8.05292	3.20036	1.92122	9.19203	14.8058	8.94325	2.87185	8.31236	5.10328
STC1	4.84636	10.8037	9.17666	2.91896	3.83474	4.58072	4.18987	2.81549	3.08161	18.6325	2.01597	10.7132	7.71878	5.28102	12.2758	6.25656	8.75818	10.6837	6.02942	5.67215	1.32937	2.41565	1.99752	8.16421	1.32798	2.5504	6.26656	2.7942	2.49002	2.70653	2.12822	8.64994	1.51903	7.98847	1.24753	4.72201	6.77577	2.84084	4.10665	10.1956	6.31386	6.08587	1.37916	3.51229	5.0265	13.0815	4.73446	3.81114	3.36606
STK3	5.55889	4.57865	3.11259	3.82266	3.74669	2.94097	3.43342	5.79255	5.88136	6.77142	6.8922	4.33372	2.76522	5.16624	3.20352	5.39439	5.22428	10.9581	6.99807	4.89076	6.02395	8.59896	5.70954	3.03286	7.38982	6.85433	6.555	6.76869	11.1987	7.46531	8.84921	9.19183	6.88756	9.78261	7.94898	8.83432	12.1945	4.65422	5.63336	7.31437	6.20605	10.5989	8.1806	4.35513	7.25011	4.47193	7.85573	4.95675	4.75186
SULT1A1	4.49945	9.40454	13.1692	11.7114	5.89811	8.84991	4.46988	5.72042	5.80394	5.82623	3.57689	3.87043	4.97554	10.9585	8.34644	5.58122	10.3369	10.6837	6.44722	7.57468	1.93845	1.71134	2.91643	9.25962	1.58487	2.77656	14.3563	1.52647	7.71739	2.65122	6.44691	6.75794	0.808368	2.53409	1.68513	4.88054	6.8323	4.24947	1.29141	36.8775	9.68628	8.24444	0.768825	7.35286	7.96723	11.7881	8.81994	2.73584	3.25434
SVIL	1.97838	4.53634	2.9405	3.40012	7.36881	38.1605	7.60458	4.03577	22.2635	20.6493	12.2238	5.40954	4.88551	26.7176	19.8218	1.56601	14.4298	5.1426	4.00119	15.1951	1.77726	3.66138	3.40144	10.0225	4.03962	4.56656	6.73566	19.902	3.33499	3.04207	3.11493	7.99566	20.6936	4.12831	13.54	8.55272	11.0011	14.2328	8.27034	14.5476	2.49829	4.42048	12.1333	1.89198	5.08523	21.2245	2.94669	12.7579	3.34529
SYT1	5.93843	3.21917	20.8597	6.10677	4.79906	3.96763	3.60118	5.16896	1.79662	3.37145	2.23097	5.65687	3.11662	3.80613	3.34432	4.17316	2.91399	12.1441	1.80854	2.45768	1.80749	2.28583	2.73501	2.61199	1.15522	2.93628	2.63837	1.23185	2.06379	2.72483	1.39012	2.56461	1.53947	4.14557	1.34154	4.09936	9.66643	4.52591	5.66821	19.6055	3.75937	2.29597	1.60102	1.76126	3.72262	3.15089	1.80031	5.64796	6.09175
TACC1	2.2253	5.31606	3.16587	4.12444	6.1325	7.7562	3.24378	7.02329	3.78581	2.34114	3.62852	2.77669	3.0112	3.3965	3.05127	4.58381	5.67668	6.30805	3.66099	4.69475	3.76047	2.92114	2.94018	2.37767	2.82896	2.7202	3.44162	5.98701	1.15924	2.51517	1.78499	2.99629	7.39011	4.41825	3.24326	5.7231	3.83996	5.98339	4.31465	6.86028	7.41491	3.31674	7.43914	12.4834	2.2322	10.5053	4.95319	3.06425	3.10121
MAP3K7	0.00869167	10.9894	2.63336	0.011653	0.010355	0.00873562	0.01578	0.0112397	0.0178166	0.00937629	0.0120783	0.0138875	0.010537	2.36552	0.00799075	0.00869763	2.50627	0.0124572	0.0125509	0.0104657	1.84514	1.67817	1.52155	2.30104	1.84663	3.40084	0.0123232	1.84025	3.66849	1.38153	1.81127	0.0108176	3.22186	0.0205399	0.0132152	0.031284	0.0303622	0.00948714	0.0181729	0.00760913	4.58265	0.0106742	0.58565	0.0108455	0.0125231	0.0113151	0.00880366	1.80512	1.05965
TAT	21.2881	23.8644	38.7166	28.708	15.0464	14.7197	7.17281	7.08481	5.61029	12.1089	7.89926	24.1526	14.5833	16.2248	20.9411	41.7361	18.5869	16.5944	12.8754	14.6358	1.63657	1.19309	1.08287	6.51759	2.73732	3.1113	7.04007	3.02464	1.99863	3.95517	2.86455	4.87549	1.86039	7.67601	3.64867	12.2535	9.48272	35.1631	7.68374	4.2808	21.6426	14.9319	2.16508	4.13281	12.7754	19.2907	12.5259	27.5862	15.1804
CNTN2	20.9563	3.22015	11.8198	30.5068	36.1499	1.18522	4.37914	3.39521	3.24936	2.355	3.02774	3.03487	3.5968	2.04351	3.24864	1.55243	13.9909	1.57517	4.07164	2.43533	2.54706	1.59419	1.91097	17.9966	2.6152	3.87144	34.8604	13.8086	2.24345	2.31955	2.10876	57.8609	11.499	18.8058	5.48608	31.2214	16.0845	17.5109	3.51074	2.95009	3.71342	2.6981	16.3418	3.50221	4.01024	3.86899	4.14368	27.0286	3.31502
TBCE	45.5393	171.462	160.813	123.738	86.4789	53.1791	72.3251	17.6786	8.07136	51.9662	42.1525	41.4878	47.7638	34.9862	91.7278	100.795	128.324	84.973	46.6095	39.0455	1.28895	1.66978	1.88086	5.43263	3.18262	2.10126	2.15995	4.83123	1.71622	1.79346	1.67604	4.23384	6.14013	1.8158	6.96022	3.13022	2.57781	168.992	2.05381	29.3895	76.459	47.473	11.2169	7.06638	42.7839	54.0365	57.9766	135.594	48.9424
TCF4	3.79319	4.28632	4.46019	7.23267	4.08165	2.21018	4.30353	3.77911	2.93661	2.82027	3.69718	3.43368	3.50414	3.38995	5.52108	3.51079	3.41401	6.57134	2.91824	1.75987	2.90191	2.94391	4.74057	2.26283	5.52922	4.90142	2.19811	1.37586	4.30009	3.40834	4.2433	5.83262	1.21848	2.48629	1.14575	3.16912	4.582	4.05791	2.29797	7.31437	2.78641	2.89257	1.70133	3.47274	4.07702	2.82313	6.62527	3.85546	3.77417
TEAD1	5.59159	4.25285	4.17637	2.62125	2.69124	6.18888	4.50503	3.23598	3.22933	3.44068	4.52065	4.87621	3.33468	3.08656	2.2252	3.1994	2.15062	50.3694	2.44055	2.77816	3.83233	4.73966	2.42933	1.22344	2.22136	2.93477	0.982623	1.65031	3.35013	1.16328	2.40847	1.08757	1.26993	0.704676	1.64442	2.531	2.95415	3.49725	1.04223	5.24729	3.35383	11.069	2.20183	3.41376	16.3419	5.15577	4.22438	1.31863	3.06484
TERT	5.85933	2.18291	2.88936	2.7599	3.48282	2.87987	4.24143	2.45726	2.79347	2.99422	3.12423	3.78494	3.06108	1.98362	1.39183	3.97051	4.27889	3.11223	2.79909	2.32066	2.77173	2.70898	0.900565	2.57496	2.08909	1.31559	1.87351	1.23533	4.87068	1.63358	1.18906	2.23456	1.27427	2.29142	1.07325	2.54665	2.37066	2.54892	2.57353	4.73498	4.72035	2.13916	1.16621	4.42171	4.1265	7.88755	3.15121	3.95578	4.11971
TF	64.0375	66.5063	117.995	239.759	35.1561	60.5753	212.587	93.0579	136.361	79.2107	28.3155	38.0596	69.5231	42.1105	110.298	63.7818	83.9948	40.7597	43.2496	138.38	264.759	360.675	385.812	222.088	305.362	610.481	108.39	222.089	315.53	336.11	435.022	114.386	191.08	24.4341	452.4	179.169	356.655	125.891	221.572	4.72781	60.5672	134.173	137.157	115.156	230.246	56.0858	24.4572	61.5253	49.5354
TFAM	4.28337	3.60998	3.91806	1.65408	4.60962	3.25402	3.95911	4.72581	3.14991	5.38055	2.36931	3.19908	6.70353	10.1182	4.84214	2.38982	2.83112	8.3747	3.08056	3.62961	1.77239	2.30002	2.01343	3.57598	2.03291	4.10692	5.79352	1.63799	1.80064	1.17379	3.27185	8.38844	1.77391	2.10556	1.43009	2.38973	2.95849	2.16083	3.06608	7.01565	2.82803	9.07749	3.03545	3.69894	2.77583	3.8087	2.69902	8.67266	2.01138
TFAP2C	3.59349	9.06625	5.17054	10.5881	1.17214	9.42948	5.77338	7.07184	4.07616	8.75222	9.00568	4.7678	2.53535	13.2134	9.07743	10.6311	7.28836	8.36667	5.37198	9.08464	1.68257	2.8335	1.3115	1.44192	3.45101	2.15645	1.39478	1.28571	2.78797	4.61186	2.2282	1.6693	4.63874	1.11438	0.97458	2.16765	4.48646	3.18836	3.29965	6.1001	2.4453	2.32136	2.14042	4.67771	4.03189	5.70556	3.6044	2.2305	3.10334
TFF3	7.97169	14.42	28.0128	28.0293	14.1979	23.36	22.2184	27.5872	32.7307	24.6172	36.47	36.6412	17.5261	14.1143	17.6062	25.6385	12.1371	41.3978	24.2428	19.8138	10.6375	10.01	2.45336	13.3959	8.2151	6.2755	2.27883	4.64571	9.39346	5.15931	7.71467	11.5599	5.79027	4.75152	9.08252	3.55136	7.57904	31.5788	1.14539	65.7241	64.6109	24.866	2.6192	27.1919	34.3976	100.073	24.2128	45.5269	81.8936
TG	15.3896	6.23824	7.6636	11.7178	35.9371	10.0483	9.97566	14.671	16.144	4.08118	20.1191	18.1347	24.2656	5.48932	5.66819	9.62152	11.196	5.30453	16.6137	7.39051	3.28675	0.965385	1.37957	12.3403	6.25104	3.73234	2.99757	3.73138	9.7296	10.3525	1.16197	3.92726	4.75489	3.77638	14.2813	15.5546	29.6704	7.33445	1.84737	32.6689	12.7737	15.0532	3.83021	6.59275	21.6226	14.9006	15.5359	11.2697	32.3494
TGFBR3	2.29141	22.3769	2.87774	2.07129	2.19932	3.36864	2.44103	3.47014	2.47203	2.36817	3.31958	3.31909	3.22554	3.53026	54.9759	3.92612	17.6046	6.1372	3.55614	3.41778	1.60316	1.13613	1.87514	2.24193	2.0492	3.31824	1.40674	0.884113	1.72318	1.96978	2.97726	2.67009	1.02603	2.16445	1.71595	1.82441	1.22488	2.09854	5.32721	2.805	19.8781	29.8953	3.31825	3.02645	1.56117	3.49323	2.58792	4.15794	3.08592
THBD	0.00869167	0.00747751	0.0107836	0.011653	0.010355	0.00873562	0.01578	3.94171	10.2392	0.00937629	0.0120783	9.08514	0.010537	0.0147827	0.00799075	0.00869763	0.0107916	0.0124572	4.03435	0.0104657	30.0165	6.07802	2.71162	0.023238	4.50248	3.18926	1.56793	2.21843	8.84589	5.84193	1.52891	0.833474	4.07311	0.0205399	1.8834	0.031284	0.0303622	0.00948714	0.0181729	0.00760913	0.00865114	0.0106742	1.77284	0.0108455	0.0125231	0.0113151	0.00880366	0.0114878	0.00897924
THBS4	17.7432	12.0931	19.4904	12.4319	8.13399	29.8877	15.9854	15.0575	26.1609	24.3059	9.10844	14.1439	14.5548	13.7176	16.2409	18.6435	10.502	17.3649	16.4618	17.0364	34.959	1.31062	2.81557	1.42378	2.8902	2.67981	2.23797	3.55051	2.70472	3.40882	1.23831	2.67124	1.42493	2.65009	9.51778	3.56929	3.53362	10.1916	2.76012	11.208	26.8697	15.6527	2.6637	15.4733	11.0821	12.4032	15.1354	13.8193	21.7099
KLF10	3.46392	4.06998	1.60851	5.61713	6.4625	6.80643	8.71186	12.0512	9.14322	8.72199	8.34615	2.80546	8.99809	6.04348	10.9355	5.53184	8.7715	4.54048	13.9554	5.21469	2.34357	2.23129	1.61783	1.77015	1.90239	1.49314	1.22504	1.79063	2.71341	4.02385	4.14928	1.0972	4.63874	0.919707	2.29899	16.6205	1.19307	5.01618	4.55606	22.4666	9.09556	8.26379	4.15787	8.82895	10.5352	11.9779	10.5414	7.55443	8.00928
TIMP3	6.06497	22.6845	104.203	5.31002	1.7492	16.6441	6.3906	9.39515	21.0272	33.1092	2.5282	5.5566	4.1626	9.75281	10.4517	72.0172	19.868	7.45853	18.6992	11.3625	8.75631	19.6256	8.55499	7.79988	2.19852	15.0548	16.7835	21.9536	9.83275	21.6377	9.30023	4.46364	8.40355	4.56283	6.4431	4.75127	5.04575	8.62346	5.49051	7.31437	56.8686	13.4161	81.3278	14.6311	2.52898	17.7663	28.0239	15.0164	5.55391
TLE3	8.63561	4.5669	5.40834	10.0507	22.3165	7.54072	3.9208	13.5906	7.09054	6.35433	4.89409	3.84947	3.40273	1.42477	4.55289	4.90508	3.91514	4.6819	2.59813	8.86463	12.9749	10.7579	4.70728	3.91669	4.17577	6.93495	3.28787	5.57584	7.12857	11.7068	11.2085	1.78374	4.91524	6.25268	3.81862	2.74998	1.33862	3.77695	4.32408	11.6212	3.12012	2.23894	4.19588	4.15171	3.25999	2.59913	3.12983	2.97604	2.57012
TM7SF2	10.9159	19.0385	17.3687	6.13311	9.07251	9.45636	8.91559	9.72984	9.52848	9.68217	5.30222	8.24746	8.36445	19.9244	18.7877	10.6267	21.5375	23.2094	9.74078	6.11763	2.81903	4.05907	3.49853	3.78074	2.86322	1.40973	6.11873	2.67945	1.8208	2.58915	2.9824	5.09087	2.52491	3.40686	2.00737	7.57797	14.4465	7.51987	4.68156	7.31437	9.49904	8.90148	4.14243	10.2484	7.06127	9.76084	7.73686	12.999	8.89944
TMOD1	2.31226	3.66739	2.50572	3.44167	4.19926	4.11166	3.96021	2.62706	1.78169	4.11847	3.90397	3.50092	4.04676	4.56201	4.48192	3.88161	4.79181	4.12671	3.78114	3.54383	1.33318	1.36408	3.77401	3.27078	1.08061	2.78741	1.64084	1.92558	2.65846	2.06958	1.92824	2.0632	0.775454	2.15661	1.07775	3.02421	1.82939	5.13728	2.65936	2.71755	3.57849	5.72145	0.912328	6.0943	3.65526	5.75883	4.77434	3.78302	3.75201
TNFAIP2	4.28395	2.09782	2.38032	1.30138	2.23255	2.80401	5.11186	3.06795	2.50845	2.72557	2.06562	3.58256	3.5634	4.22916	2.02629	3.08268	3.53949	3.48362	2.24491	2.07021	2.45623	1.22305	2.1872	4.77581	1.15108	2.14811	4.94043	9.44013	1.96275	1.83467	2.24998	3.18668	7.56069	2.45233	9.33586	1.31209	1.91387	2.67861	6.31093	3.25076	2.33985	2.15886	14.9807	3.58374	4.24433	2.2126	1.72818	2.7876	2.5238
TOP2B	7.10351	4.81655	2.3422	3.48703	7.14149	1.75876	6.4702	5.13231	3.47121	4.53622	17.2364	6.34594	3.57685	4.5389	3.21251	5.09111	3.38627	4.15325	2.91893	3.40857	7.82268	8.53336	6.83404	3.52855	9.16354	6.73435	1.96374	8.94387	6.94483	8.11244	9.20042	2.42537	12.0546	1.14302	13.4201	1.12329	4.30065	3.56115	2.11366	2.57514	2.18762	6.30501	13.9414	4.07012	4.49419	15.4672	4.22712	3.13497	2.56045
TPM3	0.00869167	0.00747751	0.0107836	0.011653	0.010355	0.00873562	5.2858	0.0112397	0.0178166	0.00937629	0.0120783	0.0138875	0.010537	0.0147827	0.00799075	0.00869763	0.0107916	0.0124572	0.0125509	0.0104657	16.3525	9.45332	8.09856	5.6308	16.4328	3.24267	12.402	3.07785	8.11343	9.23602	10.732	11.7534	11.2003	7.59672	2.81382	5.91853	7.03101	0.00948714	34.1183	0.00760913	0.00865114	0.0106742	9.18834	0.0108455	7.01875	0.0113151	0.00880366	0.0114878	0.00897924
TUFT1	1.66183	8.64139	6.97358	3.95265	3.38458	3.27728	2.4647	1.79692	3.72547	2.14912	4.13404	2.91304	1.24303	3.32816	3.86194	3.11186	2.3188	4.13535	4.59975	3.59858	2.06794	1.47835	1.44731	4.86006	1.42925	2.86409	1.64335	4.46294	2.49852	3.30233	1.89015	2.14804	7.67569	1.26586	4.29737	1.13374	3.71991	2.48233	4.55606	1.61287	4.48436	3.80378	3.17681	4.13542	3.40119	1.95121	3.78587	3.78048	4.21746
UGP2	43.7849	7.33133	13.1998	62.9706	7.41561	27.8274	32.1729	39.3849	32.3599	17.8299	7.13486	3.72274	8.57397	6.14006	11.701	9.20278	17.2596	6.06721	3.27603	13.7487	7.40444	2.19887	3.11881	14.6957	3.68909	3.38793	25.0957	51.0884	3.11993	4.56224	2.11472	25.1038	39.3601	16.3401	42.5179	16.4453	12.5918	34.9649	11.3768	42.0014	11.4574	21.0479	38.2676	6.89373	57.1988	24.2555	3.25153	2.81453	48.9295
UMPS	3.94518	2.92206	1.15175	2.64044	8.22718	4.2351	2.85839	2.77199	2.89186	2.38315	3.12096	2.97861	3.5031	3.26525	3.92946	3.79209	4.52593	3.28592	1.85909	2.01448	4.34628	3.2527	0.736998	5.86779	2.43901	2.30573	4.60398	7.50438	3.67421	2.27129	2.73211	5.76895	8.95244	4.55662	6.17479	6.8155	4.0287	3.83858	5.05811	0.00760913	0.00865114	0.0106742	5.41282	0.0108455	0.0125231	2.59964	2.23556	0.0114878	2.50871
USP4	4.49772	4.24838	4.51645	4.68251	5.67834	3.29277	2.67785	4.65021	3.44572	2.9556	4.23024	5.1321	12.5385	2.6614	6.28384	6.59151	14.1191	4.32568	2.8218	15.4592	4.38664	6.82744	5.56178	3.00493	6.00239	7.42518	4.33153	4.98613	3.76194	7.95014	6.68112	6.63294	4.2472	8.93934	3.68581	9.56293	8.94835	5.76944	1.44838	8.52753	5.79242	2.72001	4.39312	5.16729	4.90996	3.80981	3.39588	5.17324	2.8399
USP1	0.00869167	7.92859	1.78711	0.011653	0.010355	1.86611	0.01578	2.552	0.0178166	1.58498	0.0120783	0.0138875	0.010537	0.0147827	0.00799075	0.00869763	1.95535	0.0124572	0.0125509	1.69503	0.0087923	0.0117534	0.0117076	7.71101	0.0177891	0.00953109	6.83906	0.988051	0.00959798	0.0113569	0.0151127	14.0639	2.11916	11.1873	6.17718	1.84252	9.51478	3.24616	1.74754	5.39459	0.00865114	0.0106742	4.88834	3.13557	0.0125231	0.0113151	0.00880366	0.0114878	0.00897924
UTRN	0.00869167	0.00747751	0.0107836	0.011653	0.010355	0.00873562	0.01578	0.0112397	0.0178166	0.00937629	0.0120783	38.32	0.010537	0.0147827	0.00799075	0.00869763	0.0107916	0.0124572	0.0125509	0.0104657	3.31659	3.08467	4.11024	4.58943	4.32627	2.60011	20.0176	22.8492	3.33105	3.95782	2.96941	23.0761	11.439	16.6381	18.6811	27.3401	26.9497	0.00948714	12.7507	18.8998	0.00865114	0.0106742	11.4502	0.0108455	26.1095	0.0113151	3.16	0.0114878	0.00897924
UVRAG	3.13311	1.95677	3.75085	1.55757	10.5654	4.41052	7.2327	9.34077	3.95891	2.34836	3.38205	2.61213	2.41192	4.65035	5.40927	3.04663	3.14667	2.4683	4.26113	4.16535	3.55126	2.29482	1.46233	3.11134	2.01004	3.43129	2.81551	1.5274	6.31131	9.20285	3.99474	2.28582	1.3109	3.92018	1.69577	1.90579	4.16716	4.60681	2.82058	3.85967	3.74008	4.70646	1.45023	3.0741	4.8983	6.26009	3.74381	2.90362	3.70663
VCL	21.0174	225.516	172.52	63.7049	31.0233	97.3053	47.563	44.5604	73.8699	68.3803	74.1533	38.3383	72.9565	182.391	91.5229	51.3145	178.119	227.776	89.1941	43.6103	11.6796	21.6644	12.6131	18.8395	12.7577	15.9	14.8786	196.721	35.2413	22.5457	22.227	12.4868	120.475	6.52758	236.01	9.37426	5.40117	46.5311	0.645854	42.0554	244.447	176.341	216	157.94	88.0597	114.254	84.2324	160.591	106.187
VEGFA	3.29637	7.10846	6.43595	2.97669	5.6541	5.42618	6.17996	7.1148	5.31295	2.99363	6.65822	4.36644	5.83498	3.6466	6.61291	6.87975	7.52259	8.07935	4.91874	2.86019	3.00248	2.81683	2.82096	1.05513	3.55547	5.79096	1.37044	2.22938	2.53348	3.39282	3.8975	1.40493	4.63874	4.18984	0.759651	0.636577	1.42058	4.27114	3.73261	5.83264	4.16936	3.02723	4.15787	4.91972	4.30377	4.10745	3.35596	7.25276	5.40334
VWF	1.59283	3.79829	1.46418	2.81888	5.42964	1.26616	2.15631	3.17226	1.61319	2.27947	4.89508	3.34116	2.5554	3.2269	4.48258	2.22473	0.967997	1.56212	2.54384	2.82078	3.18748	4.53376	8.71832	3.74305	2.62084	8.15711	2.27542	11.9223	8.31788	5.81732	11.6508	1.7892	13.9759	2.31905	30.3489	2.18721	3.74218	4.5973	3.11882	4.18798	1.81564	3.02438	6.50817	3.56651	3.16734	3.03573	4.56111	3.23954	2.85507
WNT10B	0.00869167	5.99708	5.3968	6.08569	0.010355	5.94826	8.38651	9.30629	11.904	5.78157	3.89813	7.95027	3.82102	3.15314	3.66144	4.84763	3.53769	3.71801	4.61562	2.50536	0.0087923	0.0117534	0.0117076	0.023238	0.0177891	0.00953109	0.0123232	0.0138199	0.00959798	0.0113569	0.0151127	0.0108176	0.0128228	0.0205399	0.0132152	0.031284	0.0303622	5.27249	1.18564	9.06019	5.69229	5.07923	4.15787	4.52728	6.25711	7.38085	4.90614	4.14998	3.91822
WT1	0.00869167	0.00747751	0.0107836	0.011653	0.010355	0.00873562	2.61521	0.0112397	0.0178166	0.00937629	0.0120783	40.8975	0.010537	0.0147827	0.00799075	0.00869763	0.0107916	0.0124572	0.0125509	0.0104657	1.50005	2.62562	2.83531	27.8297	1.9087	2.97313	0.0123232	0.0138199	1.38297	0.0113569	2.69776	1.22491	0.897388	0.0205399	0.0132152	0.031284	0.0303622	0.00948714	0.0181729	0.00760913	0.00865114	0.0106742	2.72451	0.0108455	2.5866	2.53305	0.00880366	0.0114878	0.00897924
XPNPEP1	19.2807	40.9613	9.78712	5.72205	13.2447	11.6902	25.921	19.4964	16.4937	12.4322	22.4241	29.1726	12.5839	15.721	12.615	14.3517	8.40514	19.9672	12.734	13.8799	7.85578	4.25946	4.17445	4.42419	6.32479	3.46419	2.37437	16.0039	7.14154	2.96133	1.69551	2.92465	12.555	2.18518	12.7823	1.5752	4.50576	7.05364	2.32304	31.0116	4.00319	7.45326	18.8188	17.2769	24.7735	15.0002	15.4978	18.002	17.8955
LUZP1	5.92063	2.59755	4.38284	4.16357	5.81995	4.4886	5.71133	6.7005	6.80738	6.0272	5.85794	5.59649	4.64021	3.05408	3.70042	4.77137	5.62416	5.14425	2.28547	5.77618	3.74233	2.09669	1.69477	1.57926	3.00166	1.9574	1.75596	6.40806	3.30036	2.15932	1.96137	1.73889	5.87573	3.82327	4.63393	3.31039	4.07695	2.83514	7.99892	8.48321	2.04349	2.73484	3.84083	5.28402	5.33003	6.12816	5.76777	4.56662	4.74996
CSDE1	2.97046	2.95105	3.76832	2.69218	5.50958	2.86587	3.5099	3.44446	2.8761	3.37171	2.85495	7.52217	2.58071	2.54751	2.30252	8.02999	2.62918	2.01822	2.04456	2.43279	2.49458	1.81978	1.88754	2.35031	2.1734	1.92217	1.85159	30.9435	1.72212	2.53219	2.44887	0.892688	17.4507	1.93036	21.3051	2.41554	3.29432	3.83643	2.17049	7.47658	2.19442	2.18219	20.7519	3.20913	3.79181	4.41221	1.76176	2.44682	2.39262
IFRD2	5.14038	7.06528	4.20719	6.48387	4.90518	3.86342	2.0916	6.94845	3.86448	5.1239	3.72662	4.25239	2.77936	6.1304	5.09332	3.54293	4.5379	3.92701	5.5421	4.34319	6.42494	4.25287	3.84563	2.52471	4.95806	3.54016	1.59181	1.76942	3.27	3.51919	3.88566	1.68335	1.87756	1.97417	1.75469	2.0803	2.24073	5.77275	2.85084	4.68094	4.68657	4.35047	4.38612	2.06317	4.35883	13.3109	4.82517	3.73481	3.39805
USP7	6.84775	10.5081	29.6432	23.656	4.85012	14.8568	21.0667	11.399	6.16037	5.38453	4.70802	8.76576	6.28728	5.10166	6.84795	3.97301	6.44536	3.43088	10.4049	7.41008	26.9446	30.5374	21.0178	1.69235	33.31	7.61267	2.74803	15.7254	32.0205	11.508	23.5464	1.01215	9.8191	1.59972	14.1967	3.64501	2.30544	5.42174	2.56743	5.08035	5.53631	12.3082	16.1222	14.562	17.408	12.0874	5.93749	6.02586	4.1965
REEP5	3.4305	4.11095	2.42478	10.7651	2.9993	3.74996	3.61646	2.27982	3.60403	3.13121	2.85284	4.27247	5.36549	5.66311	2.27243	4.40538	7.88546	8.9573	4.24363	2.83633	8.92366	2.56337	2.8705	18.0581	4.77833	3.09742	16.3388	10.6083	16.5416	2.61207	3.86833	29.222	14.8051	17.9532	9.29483	14.2786	9.42283	2.3852	8.76249	2.71166	9.64495	7.84671	6.75487	7.38774	2.6613	4.97535	3.26234	2.59989	7.53212
SLC39A7	26.5383	69.3824	57.8076	85.5182	58.8953	81.1645	220.906	51.5817	110.765	49.6046	110.798	98.4153	115.95	100.91	10.6699	19.937	23.8756	168.826	205.457	133.873	28.3402	10.4678	9.13466	4.73181	23.4952	8.17279	3.37081	1.84232	3.66523	14.7537	6.67524	5.60995	2.60489	3.01707	3.82673	4.68147	4.94951	36.4036	1.88187	116.67	155.156	137.56	10.6564	113.355	141.774	61.2699	70.5627	89.2949	70.8163
HSD17B8	3.63135	25.6046	2.80408	4.58825	6.07346	3.56163	6.48888	4.97973	3.21333	2.59141	1.63929	3.44206	1.19187	2.07196	3.09321	2.74098	2.33634	2.54011	2.58693	2.93271	0.951925	2.14333	7.14545	1.02492	2.23013	8.92695	2.58578	0.992401	15.3077	7.23791	9.20743	2.13338	1.82222	2.01545	2.49439	2.59332	3.60203	10.4405	3.84871	2.15956	7.61024	2.50293	4.08632	2.18268	2.18722	3.79862	1.75744	8.1845	2.14146
EPM2A	10.6735	0.00747751	0.0107836	7.46012	0.010355	8.97032	4.02895	4.23229	11.4247	12.1981	11.385	10.8714	12.9043	0.0147827	0.00799075	9.88784	2.61388	0.0124572	2.15567	10.2554	0.0087923	0.0117534	0.0117076	1.95422	0.0177891	0.00953109	3.94907	0.0138199	0.00959798	0.0113569	0.0151127	1.83311	0.0128228	0.0205399	0.0132152	1.26979	0.0303622	11.4968	2.96941	7.31437	6.73525	6.21862	1.32841	11.7349	7.82504	9.16573	11.2215	6.48697	8.21096
CUBN	3.21352	2.9639	2.40288	3.08361	2.46647	2.7002	2.54182	1.51107	2.59189	2.35811	5.86706	3.03796	3.08361	2.58408	2.40064	3.89218	3.69776	3.61348	1.63935	2.46036	2.03116	1.53542	3.01687	2.17692	3.00543	2.41912	2.43496	6.07203	2.45271	2.2856	1.64001	2.86985	5.62114	2.09646	3.9451	4.42357	4.25992	5.91261	1.19068	0.00760913	3.02816	2.827	0.00919255	0.0108455	0.0125231	1.91867	2.1784	0.0114878	0.00897924
CCDC6	0.00869167	0.00747751	7.10924	0.011653	0.010355	0.00873562	9.93032	0.0112397	0.0178166	1.96267	0.0120783	0.0138875	0.010537	0.0147827	0.00799075	0.00869763	0.0107916	0.0124572	12.3776	0.0104657	0.0087923	1.32772	0.0117076	13.0045	0.0177891	0.00953109	8.59306	8.82043	0.00959798	0.0113569	0.0151127	12.0233	7.78869	12.9217	11.2129	12.7837	6.22543	0.00948714	6.0371	0.00760913	1.90234	0.0106742	9.81789	0.0108455	0.0125231	0.0113151	0.00880366	0.0114878	0.00897924
ADAM12	3.40416	0.00747751	3.25547	1.94658	1.46256	2.07382	0.01578	0.0112397	0.0178166	0.00937629	0.0120783	3.86981	0.010537	3.90737	3.71693	4.48265	1.57861	2.51108	0.0125509	0.0104657	0.0087923	0.0117534	1.19782	0.023238	0.0177891	0.00953109	0.0123232	0.0138199	1.53616	2.06535	1.57171	0.0108176	0.0128228	0.0205399	0.0132152	1.59371	1.34698	1.84861	2.80885	4.20124	1.40625	3.03726	0.413903	1.86566	3.95551	3.00302	3.43743	3.09824	2.36303
PTP4A2	24.353	3.69665	31.1013	30.6899	16.2212	13.3814	15.7987	34.4404	16.8387	15.8091	25.4615	23.8571	16.7901	15.6678	12.3097	22.8903	16.2429	14.432	15.1015	40.4113	4.244	4.32263	8.33113	5.46478	5.66996	6.47761	5.13674	1.16452	2.9478	2.86592	3.16313	6.98259	0.580992	5.52801	3.49519	2.79146	5.13825	23.967	1.80432	22.3386	12.9446	10.2326	3.40941	22.8062	21.9849	22.3706	18.3842	15.3102	16.0743
FXR1	11.9862	71.2429	2.6897	11.2244	16.5761	11.7832	2.31032	2.94422	14.2673	2.24071	4.90474	9.11943	7.11037	2.27959	16.2574	5.93962	4.96393	13.4396	5.74075	26.6211	2.21389	2.12469	2.55635	4.947	2.26987	2.6263	3.10854	8.54446	2.07698	2.87667	2.5857	5.79577	10.1847	4.81679	4.22725	5.23888	9.30873	12.8269	9.897	4.03343	7.78599	9.28093	7.86207	3.78298	12.0489	2.48583	3.76776	11.5622	8.06592
AKAP1	41.8454	5.53422	3.62031	4.0721	4.77567	4.34355	3.8999	3.74649	3.94457	3.48565	4.27675	4.43577	6.79689	4.73439	5.53357	6.87282	6.47575	2.39097	4.48393	3.73742	4.93723	3.57541	2.76316	6.14949	2.88515	2.71772	3.62562	2.38493	2.86954	1.74023	4.20744	4.10766	1.07739	2.51028	0.733073	2.84743	4.11448	3.15315	3.26097	3.92323	2.1205	1.98261	1.48932	5.00284	2.25455	6.25152	2.75403	28.7961	4.1756
ELL	2.45256	3.49325	1.77185	2.12515	3.77078	3.41685	1.85151	3.22634	4.16933	4.52443	2.56683	2.81796	3.08356	3.60506	3.82298	6.0603	2.61589	2.32785	5.20613	2.96323	1.3787	1.89114	11.8473	2.53321	4.69453	6.6974	1.54556	2.88854	1.74034	9.53144	1.77941	0.639357	9.15069	1.86823	1.74848	2.05954	2.13468	3.64249	2.20103	4.42775	3.52849	3.44987	0.638398	2.85229	2.11827	4.09472	3.57084	3.21247	3.02055
GDF5	0.00869167	0.00747751	0.0107836	0.011653	0.010355	0.00873562	49.9738	21.231	0.0178166	0.00937629	0.0120783	0.0138875	0.010537	0.0147827	0.00799075	0.00869763	0.0107916	0.0124572	0.0125509	0.0104657	4.66895	3.26334	5.80118	0.023238	1.12969	0.00953109	0.0123232	0.0138199	5.49476	4.51766	1.97534	0.0108176	0.0128228	0.0205399	0.0132152	0.031284	0.0303622	0.00948714	0.0181729	0.00760913	20.2164	0.0106742	0.00919255	0.0108455	0.0125231	0.0113151	0.00880366	25.6876	0.00897924
NRIP1	3.44739	2.40177	3.17296	2.60292	5.46366	3.40246	4.98402	2.86492	2.42955	4.2838	3.0807	2.45374	1.97764	3.76171	2.04722	2.86164	4.83584	2.47393	2.47476	1.51786	6.25454	9.37751	11.0569	1.57656	10.1763	15.3959	2.84543	2.83823	10.2998	14.896	10.4392	1.68593	5.45125	2.83388	4.62975	3.00707	2.11936	4.92421	2.02046	5.59725	2.01725	4.1363	1.48542	2.00951	2.58908	2.84575	2.76393	1.23078	2.16648
PICALM	7.07791	3.5819	8.82	4.20514	24.6395	18.651	1.57118	2.77615	5.51333	11.4614	21.1278	3.79178	14.2733	10.2381	6.59644	17.9179	12.6954	3.88227	21.6398	2.2549	105.165	41.6702	35.6439	11.0382	41.4556	33.7197	22.1899	28.6972	16.4304	41.4333	25.915	37.0618	17.2678	13.8826	14.9678	8.21372	2.80957	10.5324	9.01271	14.2992	2.05781	3.24419	29.4088	12.9117	5.71852	9.60604	14.8974	31.1275	22.9474
ACOX2	0.00869167	0.00747751	0.0107836	0.011653	0.010355	0.00873562	0.01578	4.72164	0.0178166	0.00937629	0.0120783	0.0138875	0.010537	0.0147827	0.00799075	0.00869763	0.0107916	0.0124572	2.41679	1.40039	0.0087923	0.0117534	0.0117076	9.49792	0.0177891	0.00953109	7.46833	0.0138199	4.16235	3.78215	5.9941	20.8054	0.0128228	0.0205399	0.0132152	7.84168	2.8624	0.00948714	9.4017	0.00760913	3.16122	14.5555	0.00919255	0.0108455	13.5378	3.50124	0.00880366	0.0114878	0.00897924
ACOX3	5.97084	8.28706	4.49552	5.8134	7.24688	6.01636	8.00646	7.39276	7.9316	6.29381	6.99549	5.81032	7.23381	5.8582	8.34521	8.27353	6.76281	7.36407	5.09316	5.74759	1.84865	2.68112	1.90329	6.34155	1.88084	4.74643	6.57745	12.1025	4.84365	3.11428	7.91732	8.41301	5.03339	14.3996	9.11675	15.5275	19.7186	7.72791	12.7279	8.0906	6.40676	6.38947	15.2934	7.67107	6.97348	5.61898	6.2275	6.79128	5.75751
CDC7	6.11234	5.70709	6.62726	7.64449	4.3051	7.02727	12.281	6.62797	7.85692	4.60272	4.47392	6.18609	6.20233	4.93804	2.2446	3.0239	1.68806	5.90535	8.20807	6.56694	7.2924	5.49479	6.05538	2.98523	6.25817	8.0187	2.73641	1.76299	5.0848	4.93778	5.09895	3.65813	1.73674	1.66225	2.50673	2.6465	3.16962	5.62446	2.28549	3.9536	4.58228	6.09167	1.05888	10.4148	3.94184	4.13889	5.23504	6.31395	4.4312
FZD8	3.21279	11.0611	5.87607	7.30378	13.0238	6.06519	5.10155	5.39422	4.03352	6.04201	4.3559	4.01318	6.58213	4.37695	8.65918	5.25272	5.13379	6.94808	6.97476	4.49163	2.45587	2.04496	2.89675	1.99203	3.3067	4.39349	1.90643	4.76867	1.09697	2.54881	2.43661	1.6298	4.63874	2.73184	4.51159	6.57542	3.48819	8.98471	3.53635	7.58948	1.94525	1.90025	2.10641	4.99025	5.31823	4.06843	4.46824	6.855	5.04618
HYAL3	6.93325	4.26063	4.7665	4.65824	5.03489	4.60293	3.65187	4.88521	2.53161	2.97431	4.73933	5.13879	2.63342	3.94384	2.80079	4.96725	3.8899	3.98115	3.33926	1.5707	1.88737	4.66252	2.88451	3.56891	1.10573	6.20615	1.99605	4.76867	1.24988	4.82372	2.9099	1.44553	4.63874	4.18984	4.51159	4.52172	2.33938	4.38181	4.55606	7.31437	2.99341	1.77147	4.15787	2.36643	2.13285	3.57054	4.42115	4.12493	3.07487
PLA2G6	4.68911	5.41245	4.87323	5.94889	5.4429	6.81446	4.10661	4.13396	4.11002	5.0215	3.16206	5.41631	2.87436	2.84319	3.56677	4.15887	3.50252	3.66379	3.96395	1.95812	3.15616	1.1928	1.28063	7.64062	1.33259	2.43093	10.4624	5.46179	2.18411	1.7802	2.07884	17.9348	7.88277	1.7236	14.2616	6.93437	5.95137	4.98496	3.25944	6.67918	3.54671	2.19412	5.46608	3.78209	1.40172	5.60361	1.73014	3.02825	3.53655
SPOP	17.6706	0.00747751	20.2518	22.0696	11.7515	0.00873562	5.92294	0.0112397	0.0178166	0.00937629	0.0120783	0.0138875	0.010537	0.0147827	0.00799075	0.00869763	0.0107916	0.0124572	0.0125509	0.0104657	0.0087923	0.0117534	0.0117076	0.023238	0.0177891	0.00953109	0.0123232	0.0138199	0.00959798	0.0113569	0.0151127	0.0108176	0.0128228	0.0205399	0.0132152	0.031284	0.0303622	0.00948714	0.0181729	9.97303	18.0003	12.8101	0.00919255	19.0738	0.0125231	8.18341	0.00880366	0.0114878	27.1128
STK24	44.1567	35.9586	50.3522	27.6533	13.623	22.0314	16.6956	13.793	54.3581	60.2268	41.8307	62.6793	64.3371	41.1959	12.0103	27.4965	29.4309	34.2254	21.0808	8.87574	1.70646	3.8919	2.3505	27.915	1.65954	2.71016	11.868	6.03083	1.85326	4.11019	4.6918	5.53175	5.88	7.94529	8.00309	3.57562	22.1975	36.0189	4.64898	36.2481	21.7487	8.94415	7.45324	16.0334	10.9619	22.7907	55.5667	48.5748	33.4965
RECK	3.52421	8.57866	4.38999	1.53519	3.45263	3.19153	4.26705	4.00185	4.39869	5.96889	1.62974	4.1488	4.00129	5.37203	3.35455	5.32695	2.08397	3.28365	2.79062	2.37847	4.67563	3.59348	3.52479	1.94426	4.20435	4.37862	3.38958	1.34466	2.43963	3.11719	8.18114	1.97696	1.93375	2.86702	3.0942	8.03108	5.51072	2.73131	2.94791	3.28555	3.04304	2.72569	1.9463	1.81212	3.01941	4.16247	1.97467	2.02027	1.85935
DYRK2	2.65304	10.9967	7.19839	4.48303	1.49478	3.50071	2.95766	2.76494	2.94797	5.52457	2.59189	2.39718	4.10323	5.83992	6.10486	2.82468	11.578	3.55708	4.07722	1.95009	1.53228	1.36852	1.47092	2.2754	1.69538	5.79096	2.24913	1.07159	2.84997	2.02626	4.72504	1.73302	2.65343	1.68594	0.507773	2.68096	2.26256	7.71301	2.94763	7.31437	9.4896	2.06104	1.7085	2.9542	2.00127	3.24622	2.80573	8.06748	4.76475
DHX16	16.2719	19.5803	1.80771	10.4539	17.7901	7.59757	14.0843	13.231	13.1938	11.3276	14.8625	7.60189	17.1218	5.9066	8.02625	10.6957	18.3594	14.0812	14.0725	9.61259	3.74528	3.16459	2.82802	1.76476	2.64207	2.1749	0.952986	5.02879	1.58775	2.67617	1.98294	1.54656	6.1477	1.02595	3.9099	2.3555	2.41616	7.05241	1.99374	5.95127	11.695	12.0156	3.96377	21.9532	13.3639	9.5403	16.0155	11.8249	13.5374
TTF2	9.69347	9.34851	0.0107836	2.91722	2.7102	1.59957	0.01578	0.0112397	2.72768	5.75532	3.40585	0.0138875	3.20682	4.7681	9.41218	4.10039	5.75972	2.38047	3.27504	4.83806	1.87166	0.0117534	0.0117076	0.023238	0.0177891	0.00953109	0.0123232	0.0138199	0.00959798	0.0113569	0.0151127	0.0108176	0.0128228	0.0205399	0.0132152	0.031284	2.30189	9.27197	1.35791	7.31437	4.55505	8.27927	2.44846	4.72383	4.03403	3.25934	2.49881	4.26526	3.22022
ITGA10	5.79518	2.93031	7.77749	8.56657	28.6746	2.58433	24.1437	23.5996	18.5897	13.464	16.4908	3.92073	2.19408	6.37714	5.09665	3.59153	3.72549	2.74599	3.47949	8.38879	16.8937	10.6625	5.07012	5.66844	8.53775	1.38486	2.253	2.99055	4.62211	7.50406	4.35505	3.43935	1.85362	2.57715	1.58095	5.28369	2.40463	17.8577	2.56568	21.2176	4.23459	3.66138	5.02231	12.6516	15.3899	5.19989	14.2067	2.99442	5.38662
IKBKG	7.25139	2.53782	1.54224	4.03483	5.37272	1.62038	2.21586	3.28116	3.39713	2.80247	2.1111	1.70139	2.39688	2.38817	2.34587	4.36153	4.02907	4.02204	1.68743	1.26746	1.23708	2.22596	1.60187	3.28922	1.43511	3.69186	3.58249	4.29426	2.44533	2.06544	2.14304	5.2787	3.57021	2.08991	1.77847	2.86212	2.20613	0.00948714	2.58433	0.00760913	0.00865114	0.0106742	4.87169	0.0108455	1.93408	5.08259	0.00880366	0.0114878	0.00897924
GAS7	3.06793	2.55974	4.3335	2.77504	10.772	4.1394	3.00299	3.94521	2.97114	2.36986	2.54125	2.89252	2.8011	3.87036	2.86572	3.85302	4.23407	3.37202	2.64886	2.52534	3.25086	2.49812	2.52214	2.82971	2.81652	14.571	2.44052	0.772072	1.52631	2.11016	2.39648	1.77138	2.02613	2.42832	1.29466	2.72872	1.37079	2.9057	2.87748	3.30478	3.43121	2.37635	1.23478	3.59532	2.01828	3.03416	3.5872	4.25181	1.81524
DGKD	0.00869167	0.00747751	5.17013	3.55528	0.010355	6.06803	0.01578	0.0112397	5.05011	6.71137	3.73468	0.0138875	4.54929	5.1091	8.44328	0.00869763	3.67475	5.35155	0.0125509	3.91518	0.0087923	0.0117534	0.0117076	0.023238	0.0177891	0.00953109	0.0123232	0.0138199	0.00959798	0.0113569	0.0151127	1.98453	0.0128228	0.844868	0.0132152	0.031284	2.13658	5.51858	3.00095	2.65298	3.34599	7.28404	0.802193	4.67182	6.04735	4.11316	5.69596	2.63578	3.46427
YBX3	4.36829	5.48627	10.6259	5.61161	4.60287	5.1933	4.53769	5.58079	2.88384	6.52644	4.92147	3.34536	5.11751	9.59607	6.74671	4.79035	4.14202	3.32874	4.82532	3.26222	6.80487	3.84884	1.36819	6.4632	1.87412	1.51364	2.58465	1.05435	3.09504	1.92329	2.17381	8.31721	2.17749	2.69162	0.847761	2.14019	3.17871	3.00645	2.60033	15.1324	5.45662	8.65267	1.7345	3.21994	2.86941	6.61102	5.34222	2.69417	4.34313
BCAS1	8.41438	4.38532	5.79349	5.74214	7.6105	5.55641	7.73426	6.15074	6.79548	7.81379	6.93895	6.60268	8.34169	6.36307	9.65559	8.337	4.55208	2.80396	12.2571	4.32732	3.89387	3.42223	1.88425	2.15919	2.95621	3.77673	1.83169	0.970584	2.4317	6.89041	3.05894	1.13628	0.822354	1.84323	1.0681	1.77801	1.44653	5.79932	3.76567	4.82721	5.4631	7.84777	1.09203	8.68449	4.01401	6.20611	8.27828	6.52529	7.66877
KMO	0.00869167	0.00747751	0.0107836	0.011653	0.010355	0.00873562	0.01578	0.0112397	9.04686	0.00937629	0.0120783	6.61724	0.010537	0.0147827	0.00799075	4.23057	0.0107916	0.0124572	0.0125509	1.77562	4.22366	4.85942	0.0117076	0.023238	3.39541	1.15667	1.40197	2.33098	1.20951	6.33763	4.7513	1.46757	2.7046	2.8284	1.72072	6.95236	0.0303622	0.00948714	1.67975	0.00760913	0.00865114	0.0106742	2.54393	0.0108455	4.67573	2.11685	0.00880366	0.0114878	0.00897924
SLC25A12	2.20075	3.96275	4.9985	1.75631	3.88439	4.73537	1.49947	1.6123	1.60374	6.31621	4.82692	5.03403	4.98041	4.17101	5.94467	2.69764	5.03356	4.72392	4.76448	2.00018	1.56146	1.13789	2.59416	5.64186	1.42581	1.38205	4.17908	14.2158	1.93244	1.72867	2.94433	2.96548	19.9466	3.18752	11.3236	3.69962	3.41653	2.90871	2.8688	3.61081	1.5392	4.18366	16.1319	2.8673	5.04661	6.4161	6.17144	1.91986	2.77159
STC2	3.54005	5.155	5.1215	7.7394	4.73014	12.9072	5.57511	4.2888	4.08149	6.25759	5.19477	6.63081	6.59615	4.22314	6.51531	7.69078	12.0495	8.35217	6.33378	3.91473	10.2717	2.737	7.15312	2.59203	5.09514	2.98878	4.96238	4.01967	2.30682	1.77331	3.14536	9.66788	7.01159	4.60786	2.2946	6.593	3.9575	5.62436	137.413	7.31437	6.22195	2.64362	2.2294	3.63632	3.87515	5.92591	7.05203	6.61549	7.06718
IRS2	5.96792	2.06905	2.9021	1.82207	3.08438	3.36573	5.11288	3.2554	2.53509	2.83016	4.32436	5.25926	2.78127	3.75568	4.84595	3.36199	3.5191	2.81355	2.61525	5.61189	159.667	33.7737	259.333	1.63881	275.974	28.1168	1.10277	1.13741	167.502	238.75	222.808	1.71147	1.06986	1.95057	1.31192	2.38176	2.23778	0.00948714	2.73033	0.00760913	0.00865114	10.7757	0.908161	0.0108455	1.92446	7.55081	0.00880366	6.67432	0.00897924
EIF3C	9.88423	8.01973	7.56858	6.0681	15.8851	23.1989	3.43865	11.6981	9.13992	4.97123	9.95772	6.96941	4.42172	10.0851	5.50238	2.14629	4.99185	9.74855	12.5953	9.92236	7.03053	4.862	3.69896	20.6012	4.66645	4.33096	43.0839	1.67821	4.17421	11.0834	5.21598	49.6667	3.95224	21.6533	2.47954	26.459	19.5098	8.48106	39.2171	14.4502	12.7756	24.5881	8.29592	10.5814	13.1711	12.6862	10.0498	7.74235	9.8724
EIF3D	2.61515	8.91558	9.7075	9.60245	18.6928	3.98164	3.36289	6.53107	5.10258	6.53392	3.42008	4.04807	6.92637	3.49555	3.61347	6.34538	7.59295	17.9732	7.54637	3.77613	6.55572	5.25787	7.76843	2.50686	4.78796	6.09369	3.21583	18.0508	7.98657	6.7139	6.14037	2.2881	18.739	2.10691	17.2653	3.98229	3.49914	11.9661	3.46329	7.31437	6.28121	9.88352	23.2581	6.65963	16.8947	7.24977	8.10857	5.89861	3.84542
SNX3	11.0082	18.3928	19.8202	21.6085	6.46928	11.8723	5.47524	6.28381	16.3936	24.3565	9.69012	9.999	21.2886	26.6606	21.0658	15.8685	23.8583	35.5898	41.2424	8.58572	17.2652	15.6227	13.2182	16.1378	5.64037	12.6228	7.19146	15.875	11.7047	4.5342	10.3017	1.42734	22.6302	6.9632	16.2023	4.92901	10.0141	12.4913	9.44	7.31437	33.7857	8.37735	13.9627	29.9202	15.8289	14.1144	23.2204	35.3043	21.5192
MYH13	7.79583	4.54756	6.27547	2.43902	3.69406	2.90059	7.14033	3.75624	5.20161	2.42752	3.56164	2.48501	2.20771	2.58989	7.00862	2.98542	3.1991	2.76882	1.84728	4.744	0.896677	4.35156	3.3872	2.81511	3.39569	2.61256	2.26779	4.21662	2.02115	3.71973	2.74767	1.62539	7.73593	1.6778	5.73142	2.28593	2.88468	2.97196	2.43063	3.0435	2.28116	1.6036	3.64435	2.40013	2.13234	2.46999	3.23609	3.41606	3.80063
CRADD	7.86602	5.11937	7.37923	6.38407	14.6323	11.8955	6.36144	10.5404	5.56288	10.4732	8.2692	4.98911	4.3649	6.04475	5.54022	15.4369	6.16195	15.0527	4.01864	4.88652	1.6742	2.08951	5.2789	2.38548	4.51467	3.17104	1.41052	4.40252	3.22405	3.28117	2.13894	0.763465	6.0291	1.87944	11.1759	1.92466	2.59233	4.14885	1.36579	4.23723	6.5041	9.63502	3.77407	12.6107	2.85264	8.03426	5.64015	7.20094	5.66225
SUCLG2	10.9219	56.2915	38.1464	47.1368	13.8611	47.4772	5.05237	7.10643	6.01501	50.2511	12.3174	45.5126	20.3951	52.0771	52.3584	20.6867	58.285	6.29749	18.3229	18.2699	4.23469	10.2904	13.7119	26.0695	3.70921	19.1236	34.9902	15.5972	9.03791	30.791	17.8928	50.2908	15.3119	20.1409	18.3323	20.9366	33.6509	28.246	58.1471	3.02977	22.4375	12.4321	16.051	20.3134	14.1022	13.357	19.8424	18.3759	28.1964
PROM1	6.44219	2.64467	2.40215	1.46724	5.1747	3.8423	3.43632	4.61221	1.72468	3.0683	5.38225	3.28758	5.92306	4.22226	5.76194	3.92124	6.01878	2.52665	1.40459	4.56099	6.95637	26.9138	4.07222	0.955116	6.61955	3.05982	1.6932	5.42532	4.12782	2.76669	7.99813	1.26918	4.98691	2.13243	2.56145	2.00424	3.28456	3.19114	2.06874	4.33411	1.35103	3.38118	0.781881	3.1702	3.48264	4.78676	2.18577	2.19464	5.47013
KSR1	5.3209	4.44533	4.26607	4.35966	3.66633	3.61669	5.54604	4.64529	4.42587	8.33822	3.0652	4.62966	4.46388	5.52568	4.54774	2.21541	4.69489	4.86885	3.35185	3.22748	2.90428	6.76745	6.10269	3.11325	4.3271	4.88471	1.52785	5.95193	3.17631	1.05915	2.40433	1.60874	5.51589	2.08691	11.475	1.98107	1.90692	4.43319	2.69308	3.29905	2.686	4.28002	5.88129	5.38603	4.13167	3.16892	5.68004	3.35675	4.83938
KAT2B	124.632	43.2078	137.162	146.336	51.0013	141.167	203.821	66.5326	78.4978	38.7236	72.9171	77.4365	47.1799	12.877	19.1271	59.3276	37.403	24.2609	185.527	172.634	4.35439	4.66252	4.55089	2.55828	4.50692	5.79096	1.62471	2.39267	4.75476	4.82372	4.72504	1.42381	1.11559	4.39709	1.2947	6.24517	1.80662	203.618	3.05636	38.0945	107.056	134.859	0.742587	71.1504	163.99	35.7792	41.2573	19.2418	92.6649
PROZ	0.00869167	0.00747751	0.0107836	0.011653	3.14875	1.08108	0.01578	0.0112397	0.0178166	2.19196	0.0120783	0.0138875	2.74132	2.00469	0.00799075	0.00869763	2.28998	0.0124572	0.0125509	0.0104657	1.6928	2.72375	3.78702	1.83648	1.98752	5.03292	1.63545	0.0138199	2.6226	1.91988	1.43032	0.0108176	0.0128228	0.0205399	0.0132152	0.031284	0.0303622	1.64836	0.0181729	0.00760913	7.94481	0.0106742	0.00919255	0.0108455	0.0125231	0.0113151	0.00880366	0.0114878	1.92409
ST3GAL5	2.40942	7.43924	4.70008	5.69695	3.78028	5.38577	2.68697	5.05803	9.8682	18.8192	16.1954	3.42468	5.49124	2.87766	4.03325	4.94897	2.83252	4.91788	5.58893	7.40907	12.3814	8.53524	5.64874	9.21323	10.3581	3.95483	5.17474	4.26269	8.59864	7.06908	7.68958	8.74998	5.17253	3.35156	2.82686	5.0112	3.83756	5.62104	6.07023	9.34361	4.42882	3.66577	3.89046	3.68928	4.47044	2.79988	3.08098	3.19286	15.1668
SYNJ2	3.20514	6.85491	7.17506	22.4216	10.2956	11.9337	4.77158	5.048	4.36002	5.48147	5.30511	11.9742	3.43138	4.89991	5.99813	10.1926	5.29246	2.04867	3.88247	13.0669	1.77249	1.34781	1.54341	1.41565	1.63459	3.51002	1.75667	1.48583	3.00286	1.37549	1.24113	1.29677	0.933842	1.67737	2.37781	1.60353	2.0543	6.41784	1.40773	11.5623	7.32197	4.33313	1.06976	3.88409	5.70262	3.98122	6.77445	4.11545	4.59921
HERC1	5.25747	5.51171	4.90441	6.61044	3.69766	5.95845	13.8033	3.14255	4.4083	4.24342	3.69935	4.173	3.68628	3.81963	4.2246	4.76085	5.55028	4.4775	3.65977	3.77319	2.67797	2.22015	3.46758	4.09803	2.43259	3.21212	2.84996	2.77204	3.55771	2.04819	2.58087	2.38414	1.83854	2.83032	4.80143	3.00264	2.63821	5.22039	2.05421	3.91483	4.99701	3.1439	0.800339	4.90468	7.93237	6.24038	6.66871	3.35636	5.28558
SKAP2	5.94035	5.71502	3.31292	4.38795	5.28581	3.74559	4.40672	2.14374	3.68897	1.99969	4.00405	4.21622	2.81828	8.06238	2.98326	4.94353	4.53999	5.32493	3.83823	5.63616	1.43319	2.48377	2.84246	2.63155	2.40943	3.5494	1.98918	1.42735	2.36398	2.65749	2.16835	1.27528	1.51389	0.705357	1.54286	1.19951	2.38452	3.07992	2.26302	3.57384	5.30726	16.2681	1.12838	10.4295	3.45137	3.18227	7.02679	5.05647	5.32644
KYNU	3.22547	3.44226	4.48791	2.51894	4.50457	2.72238	2.81207	5.24622	3.04447	2.83968	2.98939	8.54967	10.6936	2.37814	3.97853	6.34907	2.48185	4.07017	1.72974	2.89159	1.86906	3.42103	2.09722	2.8866	2.74687	7.90429	2.74228	2.42687	42.1371	1.94736	16.2771	1.39058	3.12788	1.81028	1.86458	2.3541	3.32028	0.00948714	2.3274	0.00760913	1.98663	0.0106742	3.60536	0.0108455	0.0125231	5.64467	0.00880366	0.0114878	0.00897924
LIMD1	8.722	7.7978	11.9001	5.44988	2.55839	4.47774	28.0416	19.2827	15.8874	15.4807	7.17386	12.1332	9.50674	11.6293	8.89472	14.0777	11.524	13.0055	21.195	7.6078	2.06889	2.05705	2.63675	0.932588	1.44078	2.76059	1.37755	0.649157	2.07938	5.61072	1.17071	1.92134	1.28374	2.38031	1.26365	1.02097	2.36179	8.44266	1.99518	10.4056	8.47967	11.5963	8.13232	9.91306	13.2211	18.2712	13.6724	2.99798	22.0078
KALRN	4.66153	8.00171	5.01567	1.76031	3.01093	9.55881	5.83387	8.16609	2.99207	1.97553	2.94587	6.45997	3.14075	4.51585	4.3316	3.50438	5.00126	13.4243	1.32978	4.61395	20.0121	9.88809	5.6664	1.04666	13.1446	28.6225	2.02351	4.36317	3.87814	9.02558	3.1268	5.89764	3.51974	1.08204	2.0789	1.7586	2.64497	5.37187	2.32131	4.47425	16.8752	21.7333	14.446	6.27693	6.8419	21.9427	3.02894	3.40067	1.80137
SEMA5A	10.3244	9.30161	10.969	10.6367	2.10281	6.34924	10.1272	9.37329	7.51458	7.63845	15.6229	8.24259	8.33219	7.62371	11.7948	12.0209	5.16397	9.82563	9.32421	10.9539	4.35439	4.66252	4.55089	4.439	4.50692	5.79096	2.63143	4.76867	1.61411	4.82372	4.72504	1.89437	4.63874	1.5262	4.51159	2.1344	4.48646	9.49619	2.26865	2.08986	10.0025	7.5906	1.51099	10.1277	11.3627	7.43934	6.8428	11.8306	8.26023
PAPSS1	6.04395	25.3739	2.19992	20.3512	7.19146	8.46816	8.80847	4.6274	19.8434	4.45735	2.82682	7.92427	9.76472	24.77	23.3036	8.56653	5.94629	15.4512	16.7773	5.99402	12.5954	5.54004	2.94627	20.0861	7.73736	5.59696	30.9134	5.52313	3.62858	5.35642	4.5056	30.4325	6.91288	10.2804	5.41079	7.28183	21.7801	21.2028	18.014	7.31437	12.0256	12.6118	5.9575	4.8565	6.99963	3.41277	10.4455	5.75564	10.3523
LDB2	3.70527	4.04205	1.6264	3.88845	4.18613	1.88405	3.7892	3.53785	3.52574	2.73677	3.85918	1.42667	2.23889	3.34461	3.59789	3.29364	2.99929	3.00867	0.979759	2.53977	1.67297	2.4209	4.7153	0.917254	2.25561	5.84897	4.20963	4.76867	5.01542	5.73274	2.55268	3.88167	4.63874	4.18984	4.51159	4.52172	4.48646	4.9249	1.30567	3.87244	2.35476	1.7768	4.15787	3.68124	2.84298	3.17267	3.91576	2.67132	3.64797
MTA1	3.25204	2.87392	5.38563	3.75273	4.32593	7.56031	2.51724	3.32839	3.00767	4.07052	3.65243	4.53913	3.01451	10.9568	3.43842	4.73154	3.43308	4.24529	3.24007	1.84246	1.22389	1.67062	0.842239	2.33888	1.41444	3.22871	2.77696	1.9108	2.86022	2.03292	2.5064	2.26279	4.40761	4.00954	5.46814	2.8266	3.39972	2.56879	1.97004	5.11707	2.18886	2.73825	4.60598	8.59977	1.52635	2.8381	3.52569	3.59488	1.84246
SLC16A6	4.02096	4.05604	2.61679	3.92833	5.28618	3.17462	3.09245	3.95255	3.58472	3.90316	4.28179	2.87511	4.55485	4.25568	4.37236	3.30547	4.73993	3.91199	3.14811	3.18083	3.22391	4.82269	5.60088	0.934756	3.58974	3.86635	1.09552	1.17818	4.63132	3.27584	3.7294	1.39982	1.27194	1.3367	0.955721	1.2577	1.43872	2.16152	1.38878	7.31437	4.42357	5.33379	4.15787	2.85825	2.42884	4.15855	4.5212	3.61065	5.25884
RABEP1	7.29935	5.1378	5.45618	4.95689	6.67445	5.22528	5.45793	9.9424	18.9257	4.39747	8.54239	5.4362	6.00405	8.38635	2.40672	5.19326	4.35869	40.5163	5.3551	3.08877	9.92995	4.29468	5.23649	3.25482	5.42259	6.16381	2.26116	4.12175	5.61508	10.2805	3.36863	1.55796	3.74183	0.965556	6.68061	1.16025	2.09362	3.97412	4.55606	7.34903	6.98058	5.72875	3.85769	4.8519	4.89262	10.1312	7.17365	4.13757	6.7516
DGKI	0.00869167	0.00747751	7.26576	7.40317	0.010355	9.50217	0.01578	0.0112397	0.0178166	2.5772	3.64907	4.64898	4.75561	8.51114	7.38462	2.46402	9.44891	5.11531	5.39538	2.77505	1.10241	0.0117534	1.03027	0.023238	1.39169	0.00953109	0.0123232	0.0138199	0.00959798	0.0113569	1.28993	0.0108176	0.0128228	0.0205399	0.0132152	0.031284	0.0303622	6.12055	7.71342	7.31437	4.62145	7.53748	1.12465	9.10357	6.92112	7.92347	15.409	7.17661	7.15999
EBAG9	7.25139	4.19338	1.81376	3.71118	2.00296	3.09805	5.13112	3.52711	4.12668	2.96611	3.19628	4.55313	2.93442	2.1836	3.42754	5.22628	2.96885	2.78521	3.66534	4.68097	16.3185	41.6752	8.46993	7.04344	15.0081	3.04917	3.32227	2.12839	3.02837	24.5516	23.8116	5.27354	3.01426	6.98759	3.59401	6.78134	7.74705	12.9568	6.03448	0.00760913	3.98104	0.0106742	1.89519	0.0108455	0.0125231	0.0113151	0.00880366	4.77571	0.00897924
SCAF11	11.4109	13.1756	6.14571	10.3573	14.782	10.1622	6.37295	7.70186	8.70757	7.26779	11.6575	8.38284	11.3359	7.40038	12.1824	3.82078	10.0028	9.22567	8.18647	11.4093	1.98439	2.14157	2.62692	2.28418	2.52219	1.60974	3.37477	2.90944	2.1905	2.21917	1.94833	2.06038	2.72679	3.65394	2.29516	3.42898	4.59772	11.5002	1.65032	9.2508	4.46901	23.3622	3.62585	13.9002	11.725	8.23229	6.36542	5.14909	7.87369
DCLK1	3.19331	13.2664	7.33457	7.07424	9.09856	9.62478	3.12569	2.4495	5.45105	5.9495	8.33518	5.2446	16.9763	6.41937	3.16644	4.91298	7.6113	6.60679	8.05557	3.28569	13.9633	2.16469	2.96365	6.53773	2.21973	3.3687	5.53966	11.4053	3.05771	3.45748	3.04142	9.28455	14.1309	7.02511	12.4312	13.3722	5.2773	13.0931	5.70668	7.31437	7.2268	8.92037	4.54128	4.11723	7.3303	16.6382	5.46574	4.65439	11.2024
DLG5	7.25817	7.34814	5.45791	9.25111	4.71069	1.89167	4.44799	3.19598	6.19924	4.16739	4.19481	8.37416	8.21831	3.78284	5.12705	4.69303	3.04899	7.08717	7.57369	7.39938	2.81752	1.74265	3.31956	2.41401	4.01961	7.41001	3.64713	1.65979	3.83234	3.37621	3.86525	2.90921	9.50653	3.90631	2.71406	3.30918	6.73216	4.18385	2.91613	4.65335	3.59492	2.20299	8.66688	7.4826	9.44561	3.60087	5.59342	7.62467	2.76732
DHRS3	0.00869167	1.61264	2.44329	0.011653	0.010355	0.00873562	0.01578	1.72646	5.77803	3.00303	0.0120783	0.0138875	0.010537	1.99	2.87985	0.00869763	0.0107916	0.0124572	0.0125509	1.69008	3.16262	0.0117534	8.7368	9.52493	0.0177891	0.00953109	3.71177	0.0138199	0.00959798	0.0113569	2.40505	7.08272	0.0128228	4.39229	0.0132152	0.031284	0.0303622	3.5704	17.1583	0.00760913	0.00865114	0.0106742	0.00919255	0.0108455	0.0125231	0.0113151	0.00880366	0.0114878	2.1138
MAPKAPK2	8.71107	8.98993	5.11327	7.28662	9.87629	7.78498	10.7943	6.48687	8.92861	8.25079	8.02507	5.16861	6.66227	8.84282	9.06758	9.86116	8.10406	8.35911	7.77116	9.01593	8.77951	9.91902	11.9562	4.95659	8.71534	15.0928	5.17476	7.61343	14.3591	9.98437	12.5815	5.78478	8.9518	12.9428	9.89989	10.8702	9.14402	7.77551	12.2964	8.49306	8.94065	4.31095	9.42268	7.34178	8.45065	7.35742	2.49722	7.84088	8.31413
CYTH3	2.37434	2.86456	4.61572	4.51721	3.23285	2.26153	3.04334	4.31184	2.32131	2.66823	2.44212	2.81017	3.96311	2.85272	2.71287	4.94209	3.71105	3.63165	3.49519	2.97232	2.40566	2.1034	4.54313	3.38584	2.82716	3.17615	1.79566	2.28221	2.74961	2.49644	2.64402	1.38853	1.82746	1.72109	1.5666	2.73764	3.51099	5.80513	4.55606	4.84392	3.2953	3.383	4.15787	3.79754	3.2877	4.5934	1.34874	3.86897	3.08059
ADGRG1	0.00869167	0.00747751	2.7601	0.011653	0.010355	0.00873562	0.01578	3.08914	0.0178166	0.00937629	0.0120783	0.0138875	0.010537	0.0147827	0.00799075	0.00869763	0.0107916	0.0124572	0.0125509	0.0104657	0.0087923	0.0117534	0.0117076	1.04646	0.0177891	0.00953109	1.37373	0.0138199	5.48513	0.0113569	0.0151127	1.60309	0.874459	0.0205399	0.0132152	0.031284	0.0303622	0.00948714	0.0181729	0.00760913	2.3852	0.0106742	0.73352	0.0108455	0.0125231	0.0113151	0.00880366	0.0114878	0.00897924
TRIP10	4.26057	3.99985	4.48881	3.34446	2.84827	2.17771	3.1402	1.9136	6.79323	3.21819	4.36288	2.32761	3.87049	4.27164	4.09905	3.51384	3.56851	3.03147	3.46489	8.6466	3.13782	2.76332	8.44009	1.81475	2.15789	6.63515	3.3498	11.8031	2.33674	7.19036	2.78037	3.23183	6.97093	1.69608	15.2595	3.74748	4.03501	2.9554	2.12001	3.47227	5.39972	2.91382	7.94721	2.09102	2.01947	3.39594	3.49591	3.43537	2.99686
GTF3C4	11.317	4.68071	6.82963	6.7885	10.0277	11.6453	5.6665	2.87057	5.27681	5.58844	8.56802	4.45185	2.95479	5.53567	5.8566	5.89657	6.44686	8.12938	1.84118	6.24103	1.7882	3.19839	0.807546	7.15528	1.85412	3.68076	5.59914	1.77498	1.0868	2.04059	3.93726	4.54605	2.58512	6.19596	1.50112	6.97232	9.77501	6.5138	5.93855	4.88271	7.00055	7.4974	1.94111	7.05908	11.2301	1.58885	7.02632	6.14038	3.02125
SLIT2	1.4299	2.76464	3.82771	5.10376	3.36642	2.5993	3.78101	3.53272	3.7706	1.73353	2.24984	2.85713	1.85111	3.6016	2.87921	5.14135	6.79711	1.37288	2.44655	1.57295	2.69758	5.6202	2.72909	6.48388	4.75531	8.8136	8.62995	2.16192	1.51191	3.24376	2.83178	7.22307	1.26058	12.0856	2.72139	11.5821	7.95729	5.1242	3.88577	1.13127	16.772	3.69849	1.56644	2.54819	3.2612	3.16539	13.1022	1.95459	2.32596
SLC22A6	5.64754	7.0403	9.98749	4.93176	2.0444	1.42884	2.28644	2.1198	11.6255	22.3186	6.79185	2.98689	6.94352	13.3699	2.76924	7.39612	6.27409	5.95363	3.73066	1.92971	7.32734	21.9609	20.9934	2.5187	9.3704	3.3795	1.77766	1.68598	9.0489	3.51897	6.41255	4.58662	1.85607	2.60262	2.06794	2.7838	3.3433	2.71711	2.32959	2.04752	6.70352	3.44049	0.769495	3.13586	1.24908	13.2294	8.70282	5.49715	3.58067
RAB9A	3.49363	2.68632	1.98112	2.54405	4.13851	1.73935	3.66159	3.04522	2.56167	2.35112	3.02428	3.54324	4.76287	2.88846	1.65925	4.00439	2.84198	6.45572	1.85759	2.39388	1.98598	2.09474	2.07822	2.49763	2.21295	2.3511	1.48333	12.8524	2.13489	1.39432	2.67147	2.11634	9.04132	3.43095	8.24061	2.38621	3.0323	2.2838	7.93069	3.92425	3.41459	2.263	12.5706	2.86814	2.78794	2.40309	2.57847	2.30344	2.71345
NRXN3	0.00869167	0.00747751	0.0107836	0.011653	0.010355	0.00873562	7.59437	6.72682	4.79844	6.60871	3.87092	2.72475	3.74089	4.20394	0.00799075	0.00869763	2.89667	0.0124572	0.0125509	3.7473	0.0087923	0.0117534	0.0117076	21.9635	0.0177891	0.00953109	2.06637	0.0138199	0.00959798	0.0113569	0.0151127	4.70886	0.0128228	0.0205399	0.0132152	0.031284	0.0303622	0.00948714	0.0181729	0.00760913	0.00865114	0.0106742	0.00919255	7.50454	2.17431	4.38961	7.2531	7.27415	3.41405
KIF3B	6.26258	10.2467	9.84604	7.49599	4.03293	10.8002	15.7623	12.2306	8.0398	3.20269	3.9175	2.67718	3.13063	3.28375	3.716	6.88865	4.90618	4.41977	2.20773	4.83458	2.15308	2.48937	2.87412	3.77298	1.65257	3.27856	5.32667	1.29483	2.09557	2.68515	2.2966	2.72073	1.344	1.26012	1.17061	2.24755	1.09458	2.09712	2.95691	58.6322	2.07274	3.3755	0.62703	2.56133	7.02065	10.9832	2.98414	2.44747	2.51749
TM9SF2	28.6545	35.4319	20.0627	15.4117	22.6023	50.3939	42.7297	50.8957	35.7637	33.3607	63.4328	40.575	88.9703	83.748	63.1499	47.1979	85.1991	13.0209	19.6274	30.9312	13.2238	12.8469	9.5594	19.8514	10.1751	7.48348	18.4633	5.17896	4.1064	5.51639	7.50839	25.4053	8.10013	19.8526	5.04985	19.5315	29.587	18.5888	26.7803	30.137	36.8926	79.1062	10.0503	50.3015	44.9344	49.7625	98.203	54.2845	15.9181
GRHPR	4.25402	3.71918	3.09182	4.83495	15.0133	4.65127	4.29998	3.14396	5.47796	4.78645	4.16826	5.76144	3.77825	7.35535	5.10752	3.56899	4.39566	7.10837	1.72783	4.11398	56.7144	41.3006	32.0115	32.6242	41.2356	14.3725	48.4927	35.5835	45.2392	28.5337	41.9127	59.0616	37.0302	32.9175	31.9552	50.3527	22.8536	13.4349	26.8044	3.85512	4.25087	8.38395	44.66	7.14174	3.46697	15.8926	10.6976	9.59377	4.8195
TGFBRAP1	4.09094	10.9637	4.57127	3.74353	9.98506	8.2169	4.22842	3.83063	4.55735	4.09846	5.65199	2.8775	4.86429	5.79668	4.2169	4.5169	6.30573	5.76757	5.24208	11.0377	3.60316	3.12907	2.75309	4.15395	7.59913	3.95743	1.83923	0.693866	3.17544	2.60042	2.9361	1.73593	1.63053	1.91363	1.58161	2.20112	5.66487	5.38509	3.15655	6.51574	2.99309	6.47177	1.37673	7.10535	3.68392	7.08167	5.74794	3.68475	5.48284
FADS2	2.5563	4.12384	4.69935	10.0385	5.19568	3.41317	6.54273	10.0966	5.23773	6.18754	6.53423	4.77141	6.90098	6.13306	8.19152	2.12952	7.90491	4.72087	6.90894	14.1675	1.65594	2.30022	2.27784	3.22307	0.758177	3.25024	16.766	10.0242	2.52276	2.14556	3.16969	9.30192	5.9837	11.0748	5.69682	9.51767	4.51172	7.4454	11.8461	4.68705	6.99347	4.49004	5.24583	6.56538	1.7873	5.51909	8.42243	6.80357	5.20401
NTN1	6.19562	3.53029	1.77769	5.54109	8.4741	4.13297	4.75042	5.84759	3.20714	4.31619	5.44329	197.505	3.35194	3.87161	6.38604	5.8678	4.07819	3.06546	3.23478	2.05333	2.55757	1.57534	1.90697	1.48062	2.14684	1.49314	4.20963	1.62073	3.15704	2.62012	2.68753	3.21237	1.12121	4.18984	1.62313	3.31279	3.59511	4.60356	4.55606	3.11859	3.97129	3.0485	0.615432	3.72097	3.50596	3.98615	7.72987	1.88855	4.70797
MAP4K4	4.54799	5.34199	3.71883	4.0041	4.38633	4.05506	4.25564	3.95797	3.73207	3.43649	4.10886	2.28908	2.7313	3.62587	4.20582	4.07104	4.24241	3.9375	3.65605	4.00526	5.33801	4.42466	3.23622	1.75477	4.35881	4.26684	1.19448	0.913607	2.66551	3.71058	6.67125	0.780619	1.21633	0.745028	0.870473	1.67022	2.57809	3.77517	1.23621	4.71789	3.42919	2.70758	2.38367	4.10704	3.07281	4.28813	3.65432	3.99205	2.13464
HAND2	4.94856	28.151	9.07459	1.19394	3.45774	2.69174	0.01578	3.65903	2.40816	3.32766	3.71892	2.49321	7.84657	3.04982	0.00799075	2.446	2.59574	2.30114	1.68434	3.74056	0.0087923	0.0117534	0.0117076	0.023238	0.0177891	0.00953109	0.0123232	0.0138199	0.00959798	0.0113569	0.0151127	0.0108176	0.0128228	0.0205399	0.0132152	0.031284	0.0303622	27.2888	1.61137	3.63111	3.94989	3.06955	1.25938	2.60344	4.50739	7.06988	4.67894	6.36413	2.82103
SH3BP5	2.41109	3.07708	3.62185	4.80188	3.6718	2.57393	3.94713	3.99231	3.43535	2.94291	4.91199	4.92944	5.22221	4.82891	2.35653	5.28917	7.59842	1.89139	2.17948	3.68472	1.65539	1.90434	1.83279	1.58176	1.75952	2.70209	2.50107	1.32702	1.95947	1.8605	2.93375	1.36811	1.2383	1.71983	0.523447	2.23057	1.91835	2.98315	1.04383	5.66991	4.29335	2.72513	2.8688	2.89794	3.08253	2.84877	2.71313	3.64645	4.73698
RPH3AL	0.00869167	2.32077	7.27131	2.41981	0.010355	0.00873562	0.01578	0.0112397	1.48442	2.82056	2.54494	0.0138875	0.010537	2.77145	2.31687	0.00869763	3.36738	0.0124572	12.932	0.0104657	4.49303	4.71299	4.9654	2.05102	1.32608	0.00953109	0.0123232	0.0138199	0.00959798	8.91514	1.86643	0.0108176	1.33192	0.0205399	0.0132152	0.031284	0.0303622	3.46013	3.31387	7.31437	3.38622	2.01716	1.64292	1.6035	3.62521	2.82847	8.91391	4.03543	5.95989
ADAMTS2	415.812	28.5194	67.3491	89.0197	8.50802	82.3778	50.6114	3.22584	104.152	88.945	3.96355	12.8071	43.6349	98.0389	42.2324	98.1741	63.3917	39.3096	12.7465	3.91596	4.35439	2.25644	3.66738	2.34644	4.50692	5.79096	1.65235	7.71241	4.75476	2.38306	2.15954	1.47429	7.84259	4.18984	4.81999	5.55359	4.48646	57.9061	2.05343	9.17449	14.9818	40.8491	1.64016	12.7884	5.53869	5.46284	13.0792	34.1164	56.5404
SPTLC2	6.1242	3.97098	9.20146	10.4606	12.1422	7.18514	4.14285	11.3338	6.88559	7.26233	11.9633	3.40829	7.91469	2.85047	11.255	8.70466	10.1831	6.5484	6.00184	12.7652	4.17578	2.06017	1.82089	22.9221	2.91352	4.18777	12.2964	13.8595	5.37152	2.41531	2.53781	19.6231	11.0685	28.9858	16.2994	17.204	18.845	4.36989	11.7713	3.12435	6.96692	7.41068	7.77873	10.3123	3.8572	13.8684	5.82695	6.63972	10.3116
PTGES	2.44286	39.366	46.9914	1.82875	2.75672	2.28186	1.91227	5.50712	2.18896	3.69471	3.79517	2.74199	4.05261	5.5362	2.73005	4.23988	8.78669	2.61601	2.20091	2.12717	6.1247	1.14994	2.42897	17.5691	1.99897	4.78929	2.05296	2.17935	2.36411	2.34728	7.97968	1.95791	2.01189	1.72973	2.00297	2.22275	7.7274	2.7666	2.54732	1.74526	19.2906	3.87447	1.82164	2.98708	3.91578	3.59097	3.78567	6.92029	2.9135
MRPL33	0.00869167	15.0007	1.83492	0.011653	0.010355	0.00873562	0.01578	0.0112397	2.05354	3.17736	1.82388	0.0138875	2.29073	2.06027	1.93302	0.00869763	1.96894	0.0124572	2.5622	0.0104657	0.76684	0.0117534	0.0117076	0.023238	0.0177891	6.85191	0.0123232	0.0138199	0.00959798	0.0113569	0.0151127	0.992646	0.557896	0.0205399	0.0132152	0.031284	0.0303622	2.53688	1.20602	2.69267	3.5109	3.17695	0.413903	2.5733	3.31934	2.75315	118.834	11.3143	2.04136
CHD1L	3.45699	5.66556	3.86226	3.17182	3.45591	3.80726	5.49412	2.77768	3.43242	4.29171	3.86497	3.67839	10.2312	8.87979	4.54541	8.88713	3.81869	5.13921	2.68478	4.0953	2.39989	2.84709	3.00693	1.80006	1.64761	1.24738	1.95954	0.988408	2.24784	1.54501	2.05624	2.20193	1.12434	1.46463	1.47365	2.66347	2.67346	4.30657	1.80097	9.17855	3.30939	2.89756	1.53412	3.53074	4.03878	5.00507	8.56572	5.56462	2.98713
PRDX6	3.61103	6.64923	4.82784	3.66706	9.13864	7.06981	2.80889	7.64772	8.55597	6.24243	5.10945	5.77952	3.47897	6.64855	3.69478	5.10695	7.53594	4.0744	4.66039	5.63557	36.176	47.5564	45.5611	140.024	40.6021	50.107	358.182	220.862	54.1992	41.5267	55.8202	254.394	248.084	345.592	238.442	352.392	304.039	7.43835	308.999	4.11398	5.05106	2.07973	163.523	6.88352	5.28907	7.40159	6.25654	3.75596	4.68431
RNF7	10.4517	6.35463	4.7664	4.76984	8.8292	4.47305	3.42007	15.5228	3.13833	6.21965	5.28313	3.71285	3.87249	4.85246	6.43677	3.97456	2.3287	7.04058	1.88429	3.97091	4.85173	3.46919	5.57802	2.79786	3.77107	2.79297	1.92238	1.32564	4.36834	3.6407	3.41096	1.40047	0.862031	1.94101	1.51456	1.05258	1.42302	6.33762	1.89529	5.56461	5.37821	4.12841	1.27293	4.30536	3.11918	8.16127	2.93564	6.56738	2.0524
SNCAIP	1.95642	2.99934	2.372	0.011653	3.74529	1.55219	0.01578	1.54579	3.91951	1.53836	2.59554	1.25517	0.010537	3.18197	0.00799075	0.00869763	0.0107916	0.0124572	0.0125509	0.0104657	0.0087923	0.0117534	0.0117076	0.023238	0.0177891	0.00953109	0.0123232	0.0138199	0.00959798	0.0113569	0.0151127	0.0108176	0.0128228	0.0205399	0.0132152	0.031284	0.0303622	1.48161	2.96401	2.41417	1.85216	3.34443	1.04217	1.83541	2.50137	3.29144	1.76921	2.13611	2.4409
GNA14	5.45929	4.3775	4.19915	3.51879	5.11946	3.87079	4.07909	4.63437	4.21429	2.03555	3.70758	2.41265	4.25369	5.44372	4.68458	3.91235	4.26553	12.4131	7.44127	4.83172	6.01295	3.29684	1.57026	2.15816	2.75135	2.38747	2.45676	4.76867	5.70382	50.2066	2.19534	1.43896	4.63874	1.81934	4.51159	3.31138	2.10896	3.07165	2.60412	1.95509	6.65909	4.20301	1.23804	8.61304	3.67555	4.84695	1.95995	5.53513	3.36737
CLCA2	2.79348	5.78694	4.53799	5.81877	3.28776	5.55508	11.932	6.33368	2.14993	4.13975	6.66301	6.93319	5.3274	7.09937	5.90359	5.47783	8.79517	5.65974	4.96122	4.53609	2.47777	3.40459	3.36957	2.52597	5.03639	6.59509	2.59225	0.929092	7.60842	5.2201	2.61518	1.42133	0.959736	1.6043	1.28828	2.86762	1.84985	5.01343	2.42377	7.29579	3.55193	5.07598	3.41518	5.8892	13.8568	4.02852	7.46924	5.43253	5.49286
SH3PXD2A	18.1238	7.30537	5.72487	3.24395	6.23096	25.7177	3.83354	2.50118	2.23823	2.77954	4.40313	5.9233	1.57024	36.2715	3.14388	23.3119	35.1455	7.76683	37.613	6.588	14.7437	7.50914	3.02723	0.979898	6.89915	3.70068	1.5544	1.64302	5.58808	3.12456	3.33023	1.18843	1.96412	1.70157	1.21015	2.74621	2.39233	24.2895	1.40776	10.5116	3.79092	3.35927	2.06327	2.28106	6.76397	2.11616	61.0016	25.7618	1.52872
[truncated: 1,295 more rows]
[truncated: 78 more columns]
