# Supplementary material for: Proteogenomic Landscape of Breast Ductal Carcinoma Reveals Tumor Progression Characteristics and Therapeutic Targets
Source: Adv Sci (Weinh). 2024 Oct 17;11(46):2401041. doi: 10.1002/advs.202401041 (PMC11633542; doi:10.1002/advs.202401041)
Supplement: Supplementary file 5 — Supplementary Table 4 [file ADVS-11-2401041-s003.xlsx]

## Sheet: Description
Sheet	Description
Table S4A	Immune composition of 224 samples based on global proteomic data.
Table S4B	The TF information of NR3C1.

## Sheet: Table S4A
ID	Exp058139	Exp063972	Exp061171	Exp063804	Exp061170	Exp071855	Exp058132	Exp071409	Exp061172	Exp063155	Exp071413	Exp071852	Exp061169	Exp058145	Exp071856	Exp071853	Exp064116	Exp063978	Exp061845	Exp066042	Exp071905	Exp064846	Exp068735	Exp066050	Exp064853	Exp061185	Exp066878	Exp066885	Exp066880	Exp072769	Exp066044	Exp062208	Exp066021	Exp071857	Exp063152	Exp066879	Exp066047	Exp072774	Exp061174	Exp071903	Exp064845	Exp071415	Exp066877	Exp061173	Exp066049	Exp066046	Exp071904	Exp059916	Exp072767
xCell
Adipocytes	0.1099	0.0445	0.0684	0.0458	0.0665	0.1351	0.0552	0.0777	0.0764	0.0323	0.0815	0.1041	0.1612	0.0544	0.0795	0.079	0.0386	0.058	0.1196	0.0349	0.0507	0.0292	0.0683	0.0687	0.1413	0.0876	0.0549	0.0521	0.0711	0.1068	0.0399	0.0378	0.0394	0.101	0	0.0778	0.0956	0.063	0.0813	0.055	0.0695	0.1231	0.055	0.0349	0.0872	0.1174	0.0597	0.041	0.0498
Astrocytes	0	0	0	0	0	0	0	0	0	0	0	0	0	0	0	0	0	0	0	0	0	0	0	0	0	0	0	0	0	0.0677	0	0	0	0	0	0	0	0	0	0	0	0	0	0	0	0	0	0	0
B-cells	0.1787	0.1418	0.2067	0.1632	0.1792	0.0878	0.1669	0.0986	0.1764	0.1747	0.0615	0.1294	0.1566	0.1444	0.1044	0.1057	0.0467	0.0145	0.137	0.0975	0.0015	0.1532	0.0719	0.1944	0.0936	0.2063	0.0827	0.1542	0.1781	0.2158	0.1977	0.1153	0.0454	0.0638	0.047	0.1602	0.1763	0.0965	0.0723	0	0.1577	0.0973	0.0914	0.1988	0.1616	0.1361	0.1938	0.1527	0
Basophils	0.4955	0.6318	0.4479	0.5947	0.5255	0.2247	0.6253	0.5847	0.6592	0.5688	0.5266	0.2792	0.5919	0.5914	0.6643	0.3889	1.0583	0.8402	0.6719	0.6522	0.6795	0.6698	0.9122	0.5022	0.177	0.4432	0.8396	0.5807	0.674	0.0133	0.9333	0.6593	0.4235	0.6358	0.8824	0.705	0.7442	0.0419	0.216	0.4576	0.4502	0.3976	0.5747	0.522	0.7043	0.5664	0.6047	0.5654	0.18
CD4+ T-cells	0.0844	0.1975	0.1408	0.0387	0.0723	0	0.2013	0.1364	0.0873	0.0975	0.1165	0.0828	0.1073	0.1313	0.144	0.0337	0.1024	0.0555	0.0825	0.0863	0.0635	0.1666	0.0977	0.1107	0.0887	0.135	0.1596	0.0537	0.1056	0.1457	0.0657	0.1376	0.0636	0.0878	0.0729	0.1217	0.0969	0.177	0	0.0909	0.1655	0.1131	0.1511	0.1642	0.0594	0.1736	0.0876	0.1809	0.0739
CD4+ Tcm	0.3081	0.3477	0.381	0.3859	0.31	0.0273	0.0135	0.0041	0.3346	0.3513	0.0784	0.0657	0.3272	0.1232	0.0114	0	0.4327	0.4082	0.3963	0.3147	0.0502	0.3841	0.3985	0.4174	0.3018	0.4323	0.2936	0.3843	0.3603	0.0903	0.311	0.433	0.2891	0	0.3003	0.3089	0.4184	0.0514	0.1521	0.0098	0.2921	0.1368	0.3554	0.4343	0.3943	0.532	0.1972	0.4108	0.0472
CD4+ Tem	0	0	0	0	0	0.0607	0.1112	0.1609	0	0	0.1768	0.0024	0	0.0939	0	0	0	0	0.0064	0.035	0.3249	0	0	0	0.1545	0.0192	0	0.0502	0	0.4358	0	0.0066	0.076	0.0789	0	0	0	0.2866	0.2704	0.1391	0	0.1131	0	0	0	0.0073	0.1239	0	0.3716
CD4+ memory T-cells	0.0692	0.0915	0	0	0	0.1455	0.2959	0.2892	0	0.0503	0.1948	0.1136	0.0127	0.2792	0.132	0.1513	0.093	0.0632	0	0.0689	0.4087	0.1231	0.0646	0.0378	0.2035	0	0.0493	0.0947	0.0928	0.2996	0.0251	0.1283	0	0.078	0	0.0849	0.0987	0.3214	0.2145	0.1697	0.1066	0.2365	0.0393	0.1569	0	0.2025	0.1422	0.0722	0.3791
CD4+ naive T-cells	0.0875	0.0884	0.0536	0	0.0266	0.0283	0.1866	0.0655	0.0925	0.081	0.0304	0.0857	0.0561	0.2232	0.1102	0.0544	0	0.0601	0.0852	0	0	0.09	0.072	0.011	0	0.0223	0.1244	0	0	0	0.0419	0	0.0643	0.0052	0.0298	0	0	0	0	0	0.1078	0.0423	0.0143	0.0915	0.0014	0	0.0183	0.0945	0
CD8+ T-cells	0.2345	0.2664	0.2214	0.1282	0.1669	0.2163	0.0942	0.1695	0.24	0.2757	0.2152	0.2263	0.1905	0.0925	0.1144	0.1892	0.2046	0.2008	0.1968	0.2073	0.1101	0.1895	0.2685	0.1153	0.1257	0.1668	0.1453	0.1316	0.234	0.0577	0.1152	0.1666	0.2044	0.0913	0.2022	0.1765	0.1363	0.1252	0.0073	0.1935	0.1871	0.0446	0.1925	0.2506	0.2095	0.136	0.0051	0.2301	0
CD8+ Tcm	0.0153	0.1841	0	0.0806	0	0	0	0	0	0.0816	0	0	0	0	0	0.0419	0	0	0.0157	0.114	0	0.1104	0.1021	0.0896	0	0.0325	0.0568	0.0653	0.111	0	0.0066	0.0329	0.0318	0	0.0444	0	0	0	0	0	0.0268	0	0.0489	0.0704	0.1302	0.058	0	0.0475	0
CD8+ Tem	0.1505	0.1144	0.0197	0.1249	0.0976	0	0	0	0.1448	0.0955	0.007	0	0.049	0	0	0.0251	0.0507	0.0994	0.1179	0.1552	0	0.0756	0.1986	0.0254	0.0537	0	0.1103	0.087	0.0492	0	0.0755	0.1265	0.1768	0	0.1196	0.1397	0.0681	0	0	0	0.0674	0	0.1179	0.0398	0.0951	0.0208	0	0.0504	0
CD8+ naive T-cells	0.2614	0.2174	0.2399	0.0853	0.0672	0.1756	0.301	0.323	0.1042	0.2226	0.1897	0.2214	0.2665	0.1332	0.1816	0.1783	0.2946	0.3579	0.0982	0.105	0.2667	0.1586	0.0628	0.0558	0.1494	0.1177	0.0185	0	0	0.296	0.1084	0.095	0.0239	0.1824	0.1309	0	0.2352	0.4318	0.2401	0.1622	0.1965	0.0538	0	0.1635	0.0654	0.2782	0.2279	0.145	0.2535
CLP	0.3185	0.1803	0.2429	0.3135	0.2628	0.1427	0.1389	0.2117	0.2404	0.2558	0.2333	0.1306	0.2569	0.2645	0.2478	0.3023	0.1176	0.2941	0.2114	0.3128	0.463	0.3126	0.2502	0.3499	0.4065	0.3688	0.1441	0.2682	0.2171	0.3376	0.3142	0.23	0.2934	0.3085	0.2333	0.303	0.2741	0.3473	0.4651	0.1424	0.3179	0.225	0.2672	0.1371	0.3272	0.2713	0.209	0.2238	0.4492
CMP	0	0	0	0	0	0	0.0711	0	0	0	0.0336	0.0262	0	0	0	0.0663	0	0	0	0	0.1069	0	0	0	0	0	0	0	0	0.2399	0	0	0	0	0.003	0	0	0.0429	0.1106	0.049	0	0	0	0	0	0	0	0	0.0217
Chondrocytes	0.1609	0.0347	0.118	0.0576	0.0131	0	0	0	0.0686	0	0	0	0.0171	0	0	0	0.019	0.0532	0.0896	0.0755	0	0.0199	0.0587	0.0433	0	0	0.1047	0.1859	0.0325	0	0.1933	0.0071	0.1688	0.024	0.1583	0.0191	0.127	0.0372	0.0162	0	0.0636	0	0.0231	0.0109	0.1416	0.1023	0	0.0781	0
Class-switched memory B-cells	0.028	0.0362	0.0559	0.0446	0.0308	0.0177	0.0346	0.0881	0.0091	0.0508	0	0	0.1772	0.1348	0	0	0	0	0	0.1164	0	0.0945	0.1126	0.0799	0.151	0.1378	0.1064	0.1078	0.1403	0.23	0.1205	0.0345	0	0.035	0	0.1356	0.0772	0.0369	0.0922	0.0318	0.1061	0.054	0.0484	0.0693	0.1506	0.1196	0.2204	0.09	0
DC	0.124	0.0321	0.0904	0.0955	0.0474	0.1362	0.0847	0.0933	0.0312	0.0247	0	0.0207	0.0902	0.0757	0.0775	0.1129	0.0745	0.1179	0.0861	0.0526	0	0	0.0014	0.0656	0.0008	0.0696	0.1457	0.0854	0.0534	0.0691	0.0662	0.0186	0.0266	0.0241	0.0548	0.1824	0	0.0856	0.0208	0.0624	0.1366	0.066	0.0357	0.0635	0.0667	0.0951	0.0542	0.0301	0.0968
Endothelial cells	0.0316	0.0315	0.0895	0.0233	0	0.1122	0.0207	0.1115	0.0153	0.0741	0.0847	0.1179	0.0003	0.1133	0.0644	0.1605	0	0	0	0	0	0	0.0597	0	0.0261	0.0222	0.0957	0.0218	0	0.0236	0.0365	0	0.0495	0.178	0	0	0.0575	0.0327	0.0584	0.1182	0	0.0876	0	0.0398	0.0759	0.0549	0.1759	0	0
Eosinophils	0.4884	0.6082	0.3622	0.3575	0.4266	0.2221	0.1772	0.1416	0.3735	0.4589	0.1221	0.2265	0.4687	0.1808	0.0892	0.1023	0.4381	0.3927	0.447	0.4483	0.0958	0.5445	0.3981	0.5261	0	0.4689	0.4241	0.5835	0.2965	0.1492	0.4104	0.5594	0.5865	0.1143	0.3805	0.4075	0.3849	0.349	0.1504	0.2623	0.4933	0.2909	0.6092	0.3936	0.4097	0.6428	0.2993	0.4641	0.418
Epithelial cells	0.0253	0.045	0.0404	0.054	0.0122	0.0354	0.0484	0.0458	0.0069	0.0513	0.0449	0.0299	0.106	0.0623	0.021	0.0304	0.1213	0.0954	0.087	0.1311	0.1356	0.1205	0.063	0.0656	0.2279	0.0845	0.145	0.1005	0.0906	0.0119	0.1616	0.0829	0.0944	0.0878	0.1247	0.0571	0.1288	0.0358	0.1023	0.0571	0.1259	0.0728	0.0359	0.088	0.1367	0.1272	0.0356	0.045	0.1698
Erythrocytes	0.026	0	0.0069	0	0.0414	0	0	0	0	0.0138	0	0	0.0519	0	0	0	0	0	0	0	0	0	0.0228	0.0255	0	0.0506	0.0265	0.0316	0.0104	0	0.0245	0.0584	0.0555	0	0	0.0355	0	0	0	0	0	0.0285	0	0.0547	0.0599	0.0117	0	0	0
Fibroblasts	0.2061	0	0.0092	0.0187	0	0	0	0	0.0361	0	0.0286	0.0156	0	0	0	0	0	0	0.0304	0.0318	0	0	0	0	0	0	0.2011	0	0.1703	0.0925	0	0	0	0	0	0	0.1013	0.3346	0.1957	0	0	0	0	0	0.0499	0.0268	0.009	0.0041	0
GMP	0.0032	0	0.0149	0.0541	0.0265	0.0807	0.1348	0.1061	0.0217	0	0.053	0.0333	0.033	0.149	0	0.0586	0	0	0	0.0645	0.0021	0	0.1356	0.0083	0.0173	0.0711	0.0574	0.0679	0.0611	0.0992	0.1526	0	0.0143	0	0	0.0425	0.0957	0.0529	0.149	0.0993	0	0	0	0.0851	0.0485	0.0489	0.0034	0.0516	0.0502
HSC	0.1229	0.1654	0.093	0.0984	0.2214	0.4345	0.5587	0.4994	0	0	0.3354	0.1428	0.1632	0.3788	0.6384	0.311	0.0069	0.2391	0	0.2321	0.4616	0.1636	0.1924	0.0368	0.5867	0.0941	0.1543	0.2735	0.1738	0.4141	0.2882	0.2152	0.3145	0.371	0.1449	0.2631	0.1022	0.554	0.2641	0.2803	0.2441	0.4592	0.1244	0.2994	0.1985	0.1645	0.5256	0.0259	0.3244
Hepatocytes	0.0272	0	0.0246	0	0.0139	0.0113	0.0065	0	0.0222	0.0043	0.0353	0.0416	0	0	0.0169	0.0391	0	0	0.0037	0	0.0708	0	0.0017	0	0.054	0	0.0156	0	0.0022	0.0485	0	0.0056	0	0.0098	0	0	0	0.0772	0.0706	0	0	0.0209	0	0	0	0.0063	0.0051	0	0.0569
Keratinocytes	0.0044	0.006	0.0365	0.0164	0.023	0	0.023	0.0255	0	0.0063	0.0183	0.0001	0.0087	0	0	0.0073	0	0.0151	0.0065	0.0181	0.0555	0.0387	0	0	0.066	0.0194	0.0134	0.0293	0.0043	0	0.0115	0.0115	0.02	0.0529	0	0.0008	0	0	0.0499	0.039	0.0133	0.0093	0	0	0	0.0005	0	0.0032	0.0501
MEP	0	0.1579	0.0217	0	0.0396	0	0	0	0.0261	0.1018	0	0	0.0347	0	0.0322	0.0466	0	0	0	0	0	0	0	0	0.0728	0	0	0	0	0	0	0.0234	0	0.0208	0.0297	0	0.0568	0	0.0149	0	0	0	0	0.0376	0.0562	0	0	0	0.0054
MPP	0.1785	0.0102	0.416	0.567	0.299	0	0.0535	0	0.5547	0.0783	0.209	0.3393	0.149	0.0541	0.0251	0.1141	0.5738	0.3855	0.7293	0.5176	0.5141	0.4236	0.0741	0.225	0.4634	0.3381	0.0495	0.0406	0.4062	0.6692	0	0.188	0	0.0772	0.6014	0.1122	0.0995	0.5142	0.7978	0.0144	0.5354	0.0704	0.5908	0.1796	0.2177	0.1063	0	0.5918	0.7037
MSC	0.362	0.5344	0.3208	0.3928	0.705	1.1253	0.9549	1.1338	0.3631	0.7159	0.7875	0.7172	0.6112	0.6728	0.8683	0.8126	0.6038	0.4355	0.307	0.6636	0.4619	0.7273	0.522	0.7742	0.7986	0.6637	0.2777	0.4149	0.4385	0.038	0.5831	0.7327	0.379	0.4596	0.2973	0.8079	0.3744	0.3347	0.142	0.4572	0.3846	0.6488	0.6421	0.6378	0.3553	0.6445	0.7142	0.5772	0
Macrophages	0.0049	0	0	0.004	0	0.1413	0.1277	0.1192	0.0174	0.0174	0.1429	0.1772	0	0.1269	0.1286	0.1483	0.0051	0.0178	0	0.0005	0.0158	0	0	0.0126	0.0126	0	0	0.0142	0	0.13	0	0	0	0.1329	0	0.0035	0	0	0.0508	0.1065	0	0.0627	0	0	0	0.0499	0.0948	0	0.0388
Macrophages M1	0	0	0	0	0	0.0002	0.0018	0.0057	0	0	0.0195	0.0416	0	0.0428	0	0.0053	0	0.0118	0	0	0	0	0	0	0	0	0	0	0	0	0	0	0	0.033	0	0	0	0	0	0.0426	0	0	0	0	0	0	0	0	0
Macrophages M2	0.1476	0	0.0868	0.0809	0.1504	0.1513	0.0093	0.1111	0.0357	0.099	0.1404	0.1518	0.0028	0	0.1141	0.1616	0.0482	0.094	0.0425	0.1462	0.15	0.1014	0.1335	0.1733	0.1683	0.1103	0.078	0.0818	0.1147	0.1653	0.1129	0.0658	0	0.0102	0.0814	0.1071	0.1567	0.1785	0.2285	0.1437	0.0195	0.0632	0.1601	0.0405	0.0988	0.0861	0	0.0549	0.1573
Mast cells	0.0307	0.0111	0.0392	0.0351	0.0297	0.0065	0.0264	0.0086	0.0371	0.0247	0.0324	0.0181	0.0314	0.0328	0.0199	0.0019	0.0356	0.0127	0.0425	0.0408	0.0719	0.0577	0.0198	0.0236	0.082	0.0315	0.0244	0.0248	0.04	0.0586	0.0402	0.0277	0.0383	0.0334	0.0465	0.0505	0.0294	0.0571	0.0804	0.0441	0.0226	0.0572	0.0378	0.0259	0.0315	0.0433	0.0517	0.0205	0.0703
Megakaryocytes	0.0867	0.0764	0.0179	0.1785	0.0436	0.2228	0.1471	0.2117	0.0308	0	0.1661	0.1369	0.0857	0.2531	0.3129	0.195	0.131	0.1516	0.1666	0	0.1757	0.0955	0.0201	0.0385	0.2019	0.0179	0.1148	0.0284	0.0262	0.0443	0.0162	0.0858	0.0796	0.2322	0.0073	0.0342	0.0778	0.3172	0.1319	0.1418	0.1792	0.0901	0.1198	0	0.0218	0.148	0.2411	0.0457	0.2139
Melanocytes	0.048	0.0511	0.0209	0.0567	0.0853	0.0387	0.0872	0.0871	0.038	0.0529	0.0031	0.0258	0.0558	0.0865	0.0457	0.0514	0.0505	0.0581	0.0598	0.08	0	0.0386	0.0741	0.0459	0.082	0.0534	0.0414	0.0536	0.0841	0.0192	0.0327	0.0211	0.0025	0.029	0.0713	0.0448	0.0806	0.0483	0	0.0685	0.0493	0.0482	0.0551	0.0494	0.0504	0.0239	0.1103	0.0599	0
Memory B-cells	0.1342	0.1027	0.1712	0.1517	0.1631	0.0419	0.1037	0.0455	0.1624	0.1543	0.0254	0.102	0.1254	0.0581	0.0863	0.0932	0	0.0119	0.1154	0.121	0	0.1491	0.0613	0.1663	0.0546	0.1852	0.0783	0.1435	0.1918	0.1802	0.138	0.0715	0.0807	0.1256	0.0575	0.1579	0.1441	0.1245	0.0877	0	0.1815	0.1382	0.0963	0.1547	0.1435	0.1227	0.1404	0.1287	0.0046
Mesangial cells	0.0613	0.0227	0.1351	0.1132	0.0648	0.0159	0.0983	0.0289	0.0815	0.0478	0.0784	0.1282	0.0412	0.071	0.0676	0.0842	0.0102	0.0305	0.0732	0.0608	0	0.0356	0.0323	0.055	0.0405	0.0618	0.0569	0.0324	0.0786	0.0567	0.0439	0.0468	0.0047	0.0845	0.0767	0.0133	0.0521	0.0264	0.0353	0.122	0.0891	0.0782	0.051	0.0633	0.0524	0	0.0732	0.0805	0.0301
Monocytes	0	0	0	0	0	0.0139	0.0355	0.0332	0	0	0.0877	0.1608	0	0.0006	0	0.0699	0	0	0	0	0	0	0	0	0.0058	0	0	0	0	0.0073	0	0	0	0	0	0	0	0	0	0	0	0	0	0	0	0	0	0	0
Myocytes	0.0741	0.0852	0.0982	0.1064	0.0825	0.0091	0.014	0.0173	0.0855	0.0793	0.0562	0.0141	0.0458	0.0141	0.0096	0.0542	0.0943	0.0911	0.0994	0.0475	0.0142	0.0011	0.0781	0.0418	0	0.0476	0.0246	0.0721	0.0863	0.0676	0.0702	0.029	0.0778	0	0.0768	0.0108	0.0079	0.0475	0.061	0.0054	0.0647	0	0.0111	0.0658	0.083	0.0445	0	0.0759	0.052
NK cells	0.1035	0.0151	0.2451	0.1417	0.2277	0	0	0	0.0891	0.1526	0	0	0.1815	0	0	0	0.1741	0.1389	0.0966	0.1974	0.2038	0.1638	0.133	0.1273	0.1666	0.043	0.166	0.1912	0.0884	0.0897	0.2281	0.1766	0.178	0	0.1017	0.2121	0.1351	0.1582	0.2832	0.0126	0.2422	0.0248	0.1362	0.0553	0.1988	0.2362	0	0.0623	0.1652
NKT	0.2775	0.0107	0.3115	0.4537	0.3875	0.5816	0.368	0.3868	0.4224	0.2707	0.3871	0.3336	0.4352	0.4526	0.5462	0.4375	0.3876	0.2092	0.3033	0.2929	0.3388	0.1624	0.3231	0.3476	0.2982	0.525	0.2605	0.4204	0.5196	0.6144	0.2608	0.2635	0.1769	0.6084	0.4936	0.1363	0.4614	0.5841	0.5763	0.6115	0.2422	0.7142	0.3695	0.4166	0.3122	0.1362	0.7668	0.3142	0.5499
Neurons	0.0792	0.0745	0.0597	0.0829	0.0848	0.0165	0.0548	0.0252	0.0701	0.0799	0.0246	0.0414	0.0755	0.0444	0.0152	0.0318	0.0564	0.0665	0.0716	0.0634	0.0321	0.0665	0.0605	0.0577	0.0345	0.0558	0.064	0.0733	0.0585	0.0771	0.0502	0.0509	0.0818	0.0547	0.0633	0.069	0.0558	0.0865	0.0595	0.0381	0.0853	0.0384	0.0513	0.0594	0.0667	0.0531	0.0373	0.0471	0.0431
Neutrophils	0.1753	0.1532	0.1539	0.2386	0.1766	0.1182	0.2437	0.2375	0.1223	0.151	0.217	0.2457	0.1141	0.2153	0.2008	0.1796	0.091	0.115	0.1519	0.0932	0.1173	0.0386	0.1154	0.1002	0.0912	0.1226	0.083	0	0.1208	0.2547	0.0542	0.1355	0.1434	0.1268	0.0638	0.1685	0.0342	0.1603	0.1775	0.1365	0.0991	0.1563	0.1378	0.1218	0.1907	0.0979	0.1793	0.1474	0.0659
Osteoblast	0.3777	0.1117	0.1698	0.3447	0.1201	0.5585	0.5081	0.5635	0.22	0.1138	0.4866	0.5836	0.2152	0.6545	0.5729	0.3973	0.2418	0.3674	0.2712	0.1988	0.3966	0.3195	0.1248	0.0073	0.2387	0.2005	0.3083	0.349	0.1302	0.3883	0.1817	0.3282	0.3481	0.637	0.4972	0.196	0.3041	0.3541	0.5499	0.5208	0.2984	0.4949	0.0347	0.2314	0.2503	0.2061	0.5316	0.3883	0.2837
Pericytes	0.1243	0.1855	0.0898	0.1226	0.0757	0.1423	0.0043	0.1277	0.1274	0.1106	0	0.0529	0.1578	0.1182	0.1425	0	0.128	0.192	0.1774	0.115	0.2274	0.1643	0.1609	0.1392	0.0813	0.0923	0.2074	0.1264	0.1231	0.079	0.1263	0.1143	0.1587	0.0858	0.1353	0.2048	0.1727	0.1106	0.0531	0.0641	0.1345	0.096	0.1229	0.1454	0.1535	0.1492	0.2074	0.1179	0.1081
Plasma cells	0	0	0	0	0	0.0711	0	0.0261	0	0	0	0.0221	0	0	0	0.0405	0	0	0	0	0	0	0	0	0.0434	0	0	0	0	0	0	0	0	0	0	0	0	0.0157	0.0321	0.0258	0	0	0	0.008	0	0	0	0	0
Platelets	0.0948	0.0804	0.0745	0.1074	0.0892	0.1107	0.0649	0.0812	0.0944	0.0762	0.0572	0.0774	0.0632	0.1515	0.0642	0.1024	0.1055	0.1148	0.1523	0.0474	0.0195	0	0.0306	0.1394	0.0596	0.0592	0.0414	0.0911	0.0647	0.0216	0	0.0652	0.0781	0.0868	0.0654	0	0.0912	0.0285	0	0	0	0	0.0165	0.0081	0.0853	0.08	0.0022	0.1099	0.053
Preadipocytes	0.2334	0.2263	0.2894	0.2352	0.2075	0.1415	0.1358	0.0692	0.2836	0.1927	0.1174	0.1411	0.2971	0.1801	0.1716	0.1641	0.2817	0.219	0.2598	0.2896	0.236	0.2289	0.1873	0.2566	0.1748	0.265	0.224	0.2383	0.2082	0.231	0.282	0.2333	0.2572	0.149	0.2508	0.2666	0.3072	0.2396	0.2333	0.1602	0.3236	0.1502	0.1388	0.2369	0.2367	0.2812	0.1299	0.2093	0.2331
Sebocytes	0.0004	0.0007	0.0044	0.0023	0.0013	0	0.0093	0.0066	0	0.0017	0.0062	0	0.0037	0.0001	0	0.0096	0	0.0046	0.0084	0.0088	0.0126	0.0054	0	0.0006	0.0078	0.011	0	0.0065	0.0005	0	0.0085	0.005	0.0101	0.0135	0	0.0007	0.0005	0.0077	0.0038	0.006	0.005	0.0095	0	0.004	0.0089	0.0041	0.0011	0.0017	0.0118
Skeletal muscle	0.0348	0.0331	0.0238	0.0123	0.006	0.0261	0	0.0103	0.0217	0.0002	0.0176	0.0455	0.0181	0.0181	0.0119	0.0582	0.0147	0.0163	0.0215	0.0093	0.0443	0	0	0.002	0	0.0031	0.0162	0.0033	0.0005	0.0181	0	0.0103	0.0337	0.0084	0.0418	0.0008	0.0052	0.058	0.0541	0.0076	0.0707	0.0068	0.0005	0	0.0047	0.0119	0.0199	0.0212	0.0102
Smooth muscle	0	0	0	0	0	0.0087	0	0.052	0	0	0.09	0	0	0.111	0.0436	0	0	0	0	0	0.2655	0	0	0	0.1082	0	0.0254	0	0	0.2616	0	0	0	0.1084	0	0	0	0.0435	0.2448	0.1801	0	0.1464	0	0	0	0.0133	0.0051	0	0.3416
Tgd cells	0	0	0	0	0	0	0	0	0	0	0.1209	0.1837	0	0.0744	0	0	0	0	0	0	0	0	0	0	0	0	0	0	0	0	0	0	0	0.0006	0	0	0	0	0	0.0503	0	0.0024	0	0	0	0	0	0	0
Th1 cells	0.1765	0.2234	0.1811	0.1055	0.2111	0.484	0.4655	0.4035	0.2257	0.2018	0.0918	0.16	0.131	0.3583	0.3553	0.2787	0.0376	0.1794	0.0076	0.0193	0.3169	0.1103	0.245	0.1399	0.3575	0.1306	0.1573	0.2553	0.2541	0.2249	0.0114	0.221	0.1935	0.2722	0.2795	0.179	0.1617	0.2664	0.4017	0.3708	0.1899	0.3289	0.1726	0.2184	0.169	0.1607	0.4967	0.2468	0.4031
Th2 cells	0.1336	0.0951	0.1243	0.1478	0.1042	0.157	0.0393	0.2176	0.0983	0.1527	0.1861	0.0312	0.0543	0.1412	0.1235	0.1953	0.2036	0.043	0.1285	0.1418	0	0.17	0.1359	0.1962	0.0816	0.189	0.1195	0.1311	0.1131	0.0984	0.1396	0.166	0.103	0.0922	0.0631	0.1657	0.1409	0.0219	0	0	0.1058	0.0744	0.1525	0.0669	0.1226	0.1133	0.117	0.1754	0
Tregs	0.0209	0.1846	0	0.0666	0	0.1009	0.2141	0.1149	0	0	0.0717	0.0481	0	0	0.1846	0.1559	0.0394	0.054	0	0.1322	0.1923	0.0355	0	0	0	0	0	0	0	0.1839	0.026	0.0004	0.0512	0.2001	0.0581	0.0453	0.035	0.1286	0.0228	0.142	0	0.1799	0.0691	0	0.0649	0.0149	0.0742	0.0013	0.2458
aDC	0.0651	0	0	0	0	0.1273	0.0601	0.0795	0.0225	0	0.0918	0.0356	0	0.1395	0.1025	0.0949	0.0267	0	0	0.0364	0.1183	0	0	0.0422	0.1293	0.0056	0	0	0	0.0659	0	0	0	0.0715	0	0	0	0.1675	0.0337	0.1071	0.0158	0.0583	0.0122	0	0	0	0.0672	0	0.1257
cDC	0.006	0	0.0161	0.0602	0.0013	0.0528	0	0.0421	0	0	0	0	0	0	0	0.0193	0.0329	0	0.1119	0	0	0	0	0	0	0	0.1167	0.0527	0.0188	0	0	0	0	0	0.0719	0.1025	0	0	0	0	0.0625	0.0483	0	0.0114	0	0.024	0.0068	0	0
iDC	0.1582	0.0901	0.1342	0.1334	0.0788	0.1542	0.0967	0.1713	0.1284	0.1224	0.0395	0.1395	0.1179	0.0582	0.1067	0.1464	0.0775	0.184	0.1544	0.0999	0.085	0.0711	0.1052	0.0872	0.0497	0.1783	0.1593	0.1194	0.1602	0.2148	0.0987	0.1127	0.1243	0.057	0.108	0.1896	0.1146	0.1076	0.1565	0	0.1805	0.0955	0.1131	0.1833	0.0785	0.1699	0.0848	0.1144	0.1846
ly Endothelial cells	0.079	0.1414	0.2083	0.2366	0.137	0.2065	0.1375	0.1219	0.1773	0.18	0.1643	0.088	0.1109	0.0606	0.0575	0.1486	0.1085	0.1585	0.1827	0.1369	0	0.1888	0.1885	0.177	0.0484	0.1602	0.1535	0.0222	0.1235	0.0001	0.2574	0.1627	0.1578	0.1395	0.1349	0.0981	0.1731	0	0	0.0754	0.0956	0.0328	0.1543	0.1276	0.2011	0.2027	0.1638	0.1512	0.0038
mv Endothelial cells	0.1517	0.1378	0.2239	0.1021	0.0899	0.2176	0.2131	0.256	0.1475	0.2319	0.1853	0.1802	0.1152	0.2491	0.1686	0.1955	0.1549	0.119	0.0999	0.0589	0	0.1103	0.195	0.13	0.1567	0.1662	0.2084	0.0798	0.1242	0.1343	0.0894	0.1405	0.1812	0.2772	0.1254	0.1359	0.168	0.1609	0.1465	0.2069	0.0367	0.1596	0.1511	0.2018	0.1714	0.201	0.1948	0.1322	0.1528
naive B-cells	0.0434	0.0073	0.0109	0	0.0075	0	0	0	0	0.0072	0	0.0166	0	0.0306	0	0.0168	0	0	0	0	0	0	0	0.0177	0	0.0266	0	0	0	0.0176	0	0	0.0015	0	0	0.0214	0.0199	0.0629	0	0	0	0	0	0.0461	0	0	0.0087	0	0
pDC	0.0552	0.082	0.0931	0.0968	0.0772	0	0.0845	0.0253	0.0658	0	0	0.0727	0.1002	0.0509	0	0.0143	0	0.1062	0.0341	0.1446	0.2392	0.0484	0.0739	0.0386	0.1024	0.091	0.0876	0.1308	0.0985	0.2637	0.1039	0.1077	0.1472	0	0.0144	0.1496	0.0464	0.2286	0.2815	0	0.0666	0.0473	0	0.1002	0.1194	0.0495	0	0.1225	0.1062
pro B-cells	0.0747	0	0.1083	0.072	0.0392	0	0	0	0.062	0.0309	0	0.0598	0	0	0	0.002	0	0.0283	0.0822	0.0379	0.1345	0	0	0.0439	0.0201	0.0426	0	0	0.0132	0.184	0	0.0424	0.0813	0	0	0.0213	0	0.1144	0.069	0	0	0	0	0.0128	0.0508	0.0303	0	0.024	0.0113
ImmuneScore	0.9496	0.9503	0.9731	0.8017	0.8843	0.6282	0.7717	0.6919	0.7829	0.9181	0.6635	0.8583	0.8935	0.6669	0.5859	0.629	0.7814	0.7105	0.8269	0.8159	0.4531	0.8759	0.7372	0.8505	0.4447	0.8291	0.8205	0.8257	0.7445	0.7852	0.7851	0.8915	0.8575	0.4496	0.6463	0.9886	0.6621	0.8059	0.5618	0.6059	1.0027	0.6086	0.9278	0.8491	0.8853	1.0739	0.6439	0.8587	0.6193
StromaScore	0.1738	0.038	0.0836	0.0439	0.0332	0.1236	0.038	0.0946	0.0639	0.0532	0.0974	0.1188	0.0808	0.0838	0.072	0.1198	0.0193	0.029	0.075	0.0334	0.0254	0.0146	0.064	0.0344	0.0837	0.0549	0.1758	0.0369	0.1207	0.1114	0.0382	0.0189	0.0445	0.1395	0	0.0389	0.1272	0.2152	0.1677	0.0866	0.0348	0.1054	0.0275	0.0374	0.1065	0.0996	0.1223	0.0226	0.0249
MicroenvironmentScore	1.1234	0.9883	1.0567	0.8456	0.9175	0.7518	0.8097	0.7865	0.8468	0.9713	0.7609	0.9771	0.9743	0.7507	0.6578	0.7488	0.8007	0.7395	0.9019	0.8493	0.4785	0.8905	0.8012	0.8849	0.5284	0.884	0.9964	0.8627	0.8652	0.8966	0.8233	0.9104	0.9019	0.5891	0.6463	1.0275	0.7893	1.0211	0.7295	0.6925	1.0375	0.714	0.9553	0.8865	0.9918	1.1735	0.7662	0.8813	0.6442
[truncated: 175 more columns]

## Sheet: Table S4B
Gene Symbol	Spearman rho	Spearman p value	FC(DCIS_Pure vs Lesion)	ttest pvalue
IRF3	0.549565	0.00540658	0.236768	3.72505e-09
PRDM1	0.538813	0.00659499	3.95166	0.000180435
SRF	0.515764	0.00988813	1.6417	0.00104643
TCF3	0.496195	0.0136587	0.738232	0.00963463
GATA6	0.473043	0.0195657	0.9517	0.183246
NFIL3	0.358774	0.0851329	1.43268	0.730465
STAT5A	0.321374	0.125693	0.805502	0.144064
VSX2	0.310435	0.13984	0.00391252	8.98166e-09
STAT5B	0.300935	0.15302	0.600213	1.3171e-05
AIRE	0.267508	0.206324	92.031	6.76588e-05
IRF7	0.250435	0.237879	0.572151	6.4365e-06
IRF1	0.250109	0.238511	0.956332	0.0835582
VDR	0.232174	0.274965	0.554839	0.00017052
DBP	0.229565	0.280547	0.912179	0.00143043
SOX15	0.223478	0.293847	0.562128	0.00383161
TAL1	0.2	0.348756	682.845	4.64967e-09
FOXJ3	0.198347	0.352836	0.488495	1.68708e-11
RARG	0.195652	0.359548	0.426899	1.84717e-05
HMX3	0.190435	0.372753	312.212	0.000663482
ESRRB	0.17913	0.402303	0.341459	2.02547e-07
IRF2	0.165724	0.438982	0.142092	3.96204e-08
TEF	0.158261	0.460149	0.958583	0.122701
MGA	0.129187	0.547423	0.830797	0.225925
HNF1A	0.118721	0.580588	77.2321	0.0751204
NR2F1	0.117442	0.584701	146.137	6.40903e-10
HOXC13	0.107826	0.616016	1.22973	0.288709
LHX2	0.101739	0.636184	1.37848	0.236365
HLF	0.100457	0.640466	0.00705634	4.5778e-08
EN1	0.0874103	0.68464	0.868708	0.854638
GFI1	0.081322	0.705613	0.697348	0.00271721
HNF1B	0.073913	0.731419	0.00344881	2.98214e-09
HOXA13	0.0635197	0.768095	1.35835	0.0378197
HOXB13	0.06	0.78063	1.49842	0.0296012
RARA	0.0587084	0.785243	1.06618	0.37855
PBX1	0.0543596	0.800827	0.573074	0.00117285
BCL6	0.0478365	0.82434	0.897426	0.015008
GATA5	0.0278321	0.897283	1.55359	0.00164721
HMGA2	0.02	0.926096	0.712009	0.0631566
LHX6	0.00347826	0.98713	0.916191	0.0153672
IRX4	0.00130492	0.995172	1.08799	0.391529
CEBPB	-0.00956522	0.964618	217.421	1.21143e-07
TBX4	-0.0104371	0.961395	0.302575	1.46737e-06
NR2F2	-0.0200043	0.92608	1.09334	0.0199924
CEBPD	-0.0321739	0.881362	0.928434	0.673422
ELF1	-0.0548064	0.799223	0.513078	4.17857e-07
IRF9	-0.0574038	0.78991	164.401	1.25202e-09
ESRRG	-0.0630572	0.769739	0.886468	0.00457276
GATA3	-0.0630572	0.769739	0.722597	0.0211062
NFYA	-0.0704348	0.743634	0.17087	2.69511e-09
MAFB	-0.0730435	0.734467	0.957344	0.00269243
CEBPA	-0.0730435	0.734467	0.970905	0.798097
SPI1	-0.104416	0.627283	0.999893	0.703202
THRA	-0.109154	0.611651	0.970905	0.798097
HOXC10	-0.116522	0.587669	0.565517	0.00108979
ESRRA	-0.12481	0.561187	150.7	9.06324e-13
HOXD13	-0.125217	0.559899	0.253591	4.59957e-09
HMX1	-0.138261	0.519391	1.6417	0.0372774
PAX4	-0.187473	0.380372	0.970905	0.798097
NRF1	-0.207527	0.330531	0.598071	0.00653316
FOXO1	-0.233145	0.272906	1.79808	0.00856595
NFATC1	-0.26	0.219832	1.32642	0.0115623
RORA	-0.26087	0.218238	0.970905	0.291176
CRX	-0.276522	0.190861	1.64255	9.36292e-05
CEBPE	-0.294041	0.163119	0.00518625	1.17797e-10
HOXD9	-0.297391	0.158154	0.556611	0.000302925
NR4A2	-0.317391	0.130718	0.324241	8.92264e-07
ZSCAN4	-0.325217	0.120978	1.1251	0.0506302
HOXA4	-0.338917	0.105216	0.763808	0.000276704
STAT3	-0.363122	0.0811484	4.50548	0.0799317
