# Supplementary material for: Proteogenomic Landscape of Breast Ductal Carcinoma Reveals Tumor Progression Characteristics and Therapeutic Targets
Source: Adv Sci (Weinh). 2024 Oct 17;11(46):2401041. doi: 10.1002/advs.202401041 (PMC11633542; doi:10.1002/advs.202401041)
Supplement: Supplementary file 6 — Supplementary Table 5 [file ADVS-11-2401041-s002.xlsx]

## Sheet: Description
Sheet	Description
Table S5A	AB test results of DCIS_Pure and DCIS_adjIDC of proteome data.
Table S5B	ORA results of DCIS_Pure and DCIS_adjIDC.
Table S5C	The correlation results of AR and its target gene.
Table S5D	The protein expression matrix of wild-type HCC1806 cells and AKR1C1-knockdown HCC1086 cells.
Table S5E	ORA results of AKR1C1-knockdown HCC1086 cells.
Table S5A
Column	Description
Gene Symbol	Gene Symbol
DCIS_adjIDC mean value	The mean value of protein expression in DCIS_adjIDC
DCIS_Pure mean value	The mean value of protein expression in DCIS_Pure
FC(DCIS_adjIDC vs DCIS_Pure)	The fold change of DCIS_adj mean value and DCIS_Pure mean value
ranksums p value	The p value of DCIS_adjIDC and DCIS_Pure by ranksums test
adjusted ranksums p value	Benjaminiand Hochberg adjusted p value
Table S5B
Column	Description
DCIS Progress State	DCIS_Pure and DCIS_adjIDC annotation
gene set	the gene set name
source	the source database of gene set
p value	p value of the enriched gene set
members_input_overlap	enriched proteins in the paticular gene set
Table S5C
Column	Description
Gene Symbol	Gene Symbol
FC(DCIS_adjIDC vs DCIS_Pure)	The fold change of DCIS_adjIDC mean value and DCIS_Pure mean value
adjusted ranksums p value	The p value of DCIS_adjIDC and DCIS_Pure by ranksums test
spearman rho	The spearman correlation of TG and its target gene
spearman FDR	The FDR of spearman correlation
Table S5D	The protein expression matrix of wild-type HCC1806 cells and AKR1C1-knockdown HCC1086 cells.
Table S5E
Column	Description
gene set	the gene set name
source	the source database of gene set
p value	p value of the enriched gene set
members_input_overlap	enriched proteins in the paticular gene set

## Sheet: Table S5A
Gene Symbol	DCIS_adjIDC mean value	DCIS_Pure mean value	FC(DCIS_Pure vs DCIS_adjIDC)	ranksums p value	adjusted ranksums p value
A1BG	3.45799	67.4234	19.4978	4.77031e-13	1.27544e-11
A2M	3.84241	66.4393	17.2911	0.185833	0.21811
NAT1	9.42045	48.0058	5.09591	0.866443	0.883171
NAT2	10.8756	3.25783	0.299554	1.99301e-09	7.77683e-09
SERPINA3	10.6289	45.1444	4.24731	1.75352e-05	3.49093e-05
AADAC	3.43946	8.10356	2.35606	0.197269	0.230716
AAMP	100.433	2.37694	0.023667	4.77031e-13	1.27544e-11
AARS1	3.90556	5.23776	1.3411	0.0159279	0.022115
ABAT	20.5313	25.1636	1.22562	0.0350448	0.0464023
ABCA1	6.20988	1.83937	0.2962	6.29549e-11	3.71342e-10
ABCA2	1.07476	1.65997	1.5445	0.0145175	0.0204473
ABCA3	4.10165	2.27443	0.554517	3.18775e-05	6.15272e-05
ABCB7	4.17631	2.65739	0.636301	5.4303e-05	0.000102043
ABCF1	18.3302	8.05777	0.439589	1.59698e-06	3.65342e-06
ABL1	7.8269	2.03043	0.259417	8.83432e-09	3.00874e-08
AOC1	9.7081	2.12745	0.219142	3.6912e-09	1.35771e-08
ABL2	4.23786	3.19381	0.753637	5.97321e-05	0.000111655
ACAA1	9.59717	6.23012	0.649162	0.135913	0.163264
ACACB	4.40376	2.20485	0.500673	5.39436e-07	1.32496e-06
ACADL	3.13031	4.14292	1.32348	0.661919	0.695628
ACADS	3.58034	14.0359	3.92026	2.74901e-10	1.34533e-09
ACADSB	18.8853	10.7871	0.57119	0.000165086	0.000291934
ACADVL	8.29483	22.5781	2.72194	4.06369e-06	8.8019e-06
ACAT1	1.94814	9.94122	5.10293	1.73017e-11	1.26967e-10
ACAT2	11.9764	4.86694	0.406376	1.81907e-08	5.81363e-08
ACLY	3.26176	10.8806	3.33581	0.000188786	0.000331568
ACO1	4.44271	15.7731	3.55033	2.74901e-10	1.34533e-09
ACO2	56.9569	31.4347	0.551904	3.27226e-06	7.18349e-06
ACOX1	16.8628	4.23783	0.251313	2.05521e-10	1.03705e-09
ACP1	6.15103	25.4974	4.14522	4.77031e-13	1.27544e-11
ACP2	4.00998	9.23358	2.30265	7.21691e-05	0.000133831
ACP3	8.955	2.79754	0.3124	1.20969e-07	3.31877e-07
ACTA2	37.8704	3.42026	0.0903148	5.81468e-12	5.81118e-11
ACTG2	6.47387	2.49219	0.384961	9.25781e-10	3.87671e-09
ACTN4	40.851	31.1406	0.762298	0.0380603	0.0501507
ACTL6A	10.2901	2.64512	0.257053	1.00605e-11	8.17368e-11
ACTN1	7.3739	53.7426	7.28822	7.19763e-13	1.30827e-11
ACTN2	4.8852	2.35963	0.483017	3.46283e-08	1.04754e-07
ACVR1B	2.66884	3.55387	1.33162	0.736601	0.76635
ACVRL1	2.07079	3.07743	1.48612	0.0149749	0.020922
ACY1	9.70314	31.0224	3.19715	0.154471	0.183565
ACYP1	2.87784	3.36892	1.17064	0.346294	0.387971
ACYP2	3.25974	2.89791	0.889	0.148083	0.176675
ADAM8	4.04327	1.4108	0.348925	7.92704e-05	0.000146292
ADAM10	0.116231	2.43124	20.9174	7.23617e-09	2.49459e-08
ADAR	16.165	20.2381	1.25196	0.0102426	0.0146655
ADARB1	8.49831	1.77979	0.209428	9.98019e-13	1.57793e-11
ADARB2	1.16736	2.67986	2.29566	0.000834317	0.00135687
ADCY3	4.12063	2.88342	0.699751	1.93953e-05	3.84025e-05
ADCY9	3.55626	2.23005	0.627079	5.4303e-05	0.000102043
ADD1	114.925	4.88146	0.042475	9.19882e-13	1.48905e-11
ADD2	6.46798	2.11849	0.327535	1.15075e-08	3.81736e-08
PLIN2	3.87625	2.15767	0.556638	1.13767e-07	3.13731e-07
ADH1A	22.2152	2.53928	0.114304	5.62554e-13	1.27544e-11
ADH4	14.1515	2.9453	0.208126	1.85995e-09	7.3169e-09
ADH7	0.72327	1.23994	1.71435	0.00489001	0.00729814
ADK	9.27327	26.7716	2.88697	0.0993215	0.121706
ADM	31.0427	0.0124434	0.000400847	5.71773e-07	1.40001e-06
ADORA1	3.99468	2.66718	0.667684	0.000395654	0.000668566
ADPRH	7.53256	2.70017	0.358467	1.05159e-05	2.15349e-05
PARP1	6.35326	45.0083	7.08428	1.49751e-12	2.10482e-11
PARP4	4.04811	1.70095	0.420183	6.9317e-08	1.98062e-07
ADRA2A	5.78264	3.09393	0.535038	0.0350448	0.0464023
ADRA2C	5.62624	2.90604	0.516516	1.7857e-06	4.06834e-06
ADRB1	2.18227	0.0124434	0.00570204	8.56502e-07	2.04197e-06
ADRB2	3.62186	2.27275	0.627508	9.11719e-05	0.000166875
ADSL	3.64704	6.3574	1.74317	0.171358	0.2022
AP2A1	3.20836	10.4408	3.25424	1.17534e-11	9.27671e-11
AP2A2	6.66176	6.21411	0.932803	0.80517	0.828572
AP1B1	4.06117	8.4822	2.08861	1.96805e-07	5.18876e-07
AP1G1	12.1614	8.51905	0.700501	0.148083	0.176675
AEBP1	4.111	21.6663	5.27033	1.62351e-12	2.21321e-11
TLE5	0.862497	0.512098	0.593738	0.745071	0.773761
AFM	58.5565	4.0163	0.0685884	1.06545e-09	4.40357e-09
AGA	29.1401	15.362	0.527176	3.27226e-06	7.18349e-06
ACAN	13.3421	3.05082	0.22866	2.95759e-11	1.98604e-10
AGL	15.3832	15.9594	1.03746	0.629726	0.66554
AGT	38.6858	65.7234	1.6989	0.598221	0.636566
AGXT	8.94543	2.58252	0.288697	1.31423e-09	5.33875e-09
AHCY	3.08544	35.7813	11.5968	5.18063e-13	1.27544e-11
AHSG	27.5	15.7907	0.574209	0.00175925	0.00276248
AIF1	4.24043	9.97788	2.35303	0.116492	0.141206
AK1	3.30559	25.3417	7.66631	1.38112e-12	1.98607e-11
AK2	34.9805	16.8727	0.482345	6.51185e-08	1.86744e-07
AK4	3.71392	10.3759	2.79378	4.23696e-10	1.97765e-09
AKT1	55.8317	4.9694	0.0890068	4.77031e-13	1.27544e-11
AKT2	4.62641	4.06136	0.877864	0.0380603	0.0501507
ALAD	10.7357	7.24583	0.674931	0.00368561	0.0055809
ALCAM	4.86138	30.9736	6.37137	9.43963e-09	3.1909e-08
ABCD1	4.11523	2.13955	0.519911	5.53619e-09	1.95547e-08
ALDH1A1	133.12	30.3974	0.228346	2.42703e-12	2.99688e-11
ALDH2	35.4177	12.1558	0.343213	5.02532e-11	3.0734e-10
ALDH1B1	3.76204	19.7271	5.24372	8.83432e-09	3.00874e-08
ALDH1A3	2.44786	1.79536	0.733442	0.892973	0.906072
ALDH3B1	21.5328	2.18789	0.101608	4.77031e-13	1.27544e-11
ALDH3B2	3.24135	2.99885	0.925187	0.613885	0.650315
ALDH3A2	11.9869	12.6668	1.05672	0.50829	0.549082
ABCD2	6.31409	1.75498	0.277946	9.14261e-11	5.12185e-10
ALDOA	355.721	174.12	0.489484	0.000172656	0.000304455
ALDOB	2.03773	6.52964	3.20437	5.69563e-05	0.000106773
ALDOC	10.8357	2.59948	0.239899	3.91609e-12	4.28019e-11
ALOX5	8.14309	2.27688	0.279609	5.37401e-12	5.48825e-11
ALOX5AP	6.99688	5.7401	0.82038	0.154471	0.183565
ALOX15B	16.5184	26.6725	1.61471	0.00368561	0.0055809
ALPI	0.793123	0.808108	1.01889	0.157743	0.187081
ALPL	7.0976	3.38951	0.477557	1.58459e-05	3.17322e-05
AMBN	2.35372	0.0124434	0.00528669	1.93953e-05	3.84025e-05
AMBP	19.4886	15.0041	0.769892	0.875271	0.890529
AMPD1	3.71008	2.04483	0.551156	1.22749e-05	2.49149e-05
AMPD2	10.6663	33.9089	3.17906	0.281773	0.321299
AMPD3	5.48265	2.69345	0.491267	9.11719e-05	0.000166875
BIN1	10.8051	9.87582	0.913996	0.262206	0.300523
AMY2A	2.02589	2.93448	1.44849	0.0510721	0.0659238
ANG	2.93852	2.32164	0.790071	0.18959	0.222239
ANGPT1	2.29867	0.0124434	0.0054133	0.000280513	0.00048274
ANK2	4.40196	3.29696	0.748975	0.000268566	0.000462979
ANK3	9.9173	2.64425	0.26663	1.4013e-08	4.58636e-08
ANPEP	4.99269	25.8753	5.18263	6.33091e-09	2.2085e-08
SLC25A5	5.71517	8.31311	1.45457	0.494021	0.535061
SLC25A6	5.74824	84.9076	14.7711	6.10792e-13	1.28331e-11
ANXA1	30.9754	227.632	7.34881	1.62351e-12	2.21321e-11
ANXA2P2	12.3492	2.71951	0.220216	4.52661e-07	1.12402e-06
ANXA3	14.9737	44.1062	2.94557	1.00587e-07	2.79759e-07
ANXA4	1.70333	15.3561	9.01536	1.22953e-10	6.60808e-10
ANXA5	34.1607	245.444	7.18498	1.17433e-12	1.78492e-11
ANXA6	7.90672	192.686	24.3699	1.27016e-11	9.86864e-11
ANXA11	3.19083	28.2867	8.865	3.6698e-10	1.74231e-09
ANXA13	6.55739	2.75668	0.420392	7.92704e-05	0.000146292
AOX1	6.02697	1.73396	0.287701	0.00189828	0.00296894
APBA1	7.17023	1.91276	0.266764	1.90749e-12	2.50658e-11
APBA2	3.80472	1.31559	0.345778	1.20532e-06	2.80729e-06
APBB1	9.33828	5.07151	0.543088	0.239095	0.276196
APBB2	1.331	1.02875	0.772914	0.629726	0.66554
APC	19.1872	7.25034	0.377874	1.85995e-09	7.3169e-09
APCS	119.098	87.6016	0.735543	0.072828	0.0918946
APEH	8.36367	9.70359	1.16021	0.910729	0.922022
APEX1	16.8524	19.8245	1.17636	0.530091	0.570735
BIRC3	4.35162	1.21821	0.279944	8.35465e-08	2.357e-07
BIRC5	3.33455	0.368128	0.110398	4.52661e-07	1.12402e-06
APLP2	3.34972	2.46107	0.734709	0.000904286	0.00146508
APOA1	101.885	183.549	1.80153	0.281773	0.321299
APOA2	2.50702	14.6675	5.85056	1.20532e-06	2.80729e-06
APOA4	10.6341	9.79708	0.921286	0.946366	0.953578
APOB	4.17535	22.2116	5.3197	7.69297e-06	1.60509e-05
APOC1	13.0732	4.58661	0.350841	6.9317e-08	1.98062e-07
APOC3	6.80755	5.08668	0.747212	0.0271922	0.0365424
APOE	2.03131	11.6643	5.74226	6.23078e-06	1.31619e-05
APP	3.84132	2.67266	0.695766	0.00381977	0.00577176
APRT	14.4093	24.5891	1.70648	0.000292957	0.000502765
AQP1	37.5593	10.5812	0.28172	1.28612e-07	3.51488e-07
AQP3	1.82413	1.8094	0.991923	0.323815	0.365224
AQP5	3.85012	2.90014	0.753261	0.0424219	0.0553753
AR	5.8145	1.87	0.321609	4.55178e-10	2.10226e-09
ABCC6	5.42362	3.20155	0.590297	0.0242216	0.0328101
ARAF	11.0892	4.81043	0.433792	6.05974e-07	1.47818e-06
AREG	5.32529	2.18643	0.410575	2.82056e-07	7.24339e-07
ARF1	4.18204	2.19609	0.525125	5.69563e-05	0.000106773
ARF4	9.49426	30.3675	3.19851	2.65716e-07	6.84731e-07
ARL4D	2.23495	0.0124434	0.00556763	0.000904286	0.00146508
ARF5	6.10788	9.03058	1.47851	0.813859	0.836132
ARG2	4.26323	1.95543	0.458674	0.000430665	0.000723717
RHOC	34.118	27.1799	0.796642	0.0370315	0.0488813
RND3	25.4853	2.46226	0.0966151	8.47757e-13	1.42159e-11
ARHGAP1	12.7032	22.3932	1.7628	2.93424e-06	6.46711e-06
ARHGAP4	5.06197	6.17392	1.21967	0.501129	0.542091
ARHGAP5	2.58382	2.20698	0.854154	0.00870088	0.0125822
ARHGAP6	0.333778	5.40183	16.1839	3.71473e-11	2.40059e-10
ARHGDIA	6.7006	47.3107	7.06067	6.80488e-12	6.29937e-11
ARHGDIB	33.8431	20.7998	0.614595	9.11719e-05	0.000166875
ARL1	5.13417	4.58757	0.893537	0.00787869	0.0114599
ARL2	3.36253	2.34607	0.69771	0.00762052	0.011107
ARL3	10.948	19.3571	1.7681	0.0566468	0.0725431
ARR3	8.21344	3.63821	0.442958	6.56915e-06	1.38453e-05
ARRB2	4.04276	4.3729	1.08166	0.728164	0.758681
ARSA	30.8471	8.24289	0.267218	1.00852e-08	3.38689e-08
STS	3.55149	11.6092	3.26882	0.21746	0.252905
ARSD	16.611	3.71872	0.223871	1.31423e-09	5.33875e-09
ARSL	5.61151	5.79746	1.03314	0.09261	0.114006
ARVCF	8.02927	2.56835	0.319874	4.00697e-11	2.55956e-10
ASAH1	8.95139	26.163	2.92279	0.197269	0.230716
ASGR1	3.09392	2.10155	0.679252	0.000834317	0.00135687
ASGR2	2.7947	1.62257	0.580587	0.00929078	0.0133757
ASL	5.13396	10.6911	2.08243	0.000215656	0.000375714
GET3	5.96664	8.57445	1.43707	0.857631	0.875742
ASPA	2.05577	2.0069	0.976229	0.857631	0.875742
ASPH	8.82805	5.76215	0.652708	3.6915e-05	7.06206e-05
ASS1	4.10598	11.6729	2.84291	5.74479e-08	1.66375e-07
ASTN1	3.23719	2.05856	0.635911	0.0596188	0.0760362
SERPINC1	12.1363	30.2285	2.49075	0.822572	0.844155
ZFHX3	2.78669	2.27642	0.816891	0.0802808	0.0998315
ATIC	5.13076	50.7502	9.89135	7.19763e-13	1.30827e-11
ATM	52.2716	3.81178	0.0729225	4.77031e-13	1.27544e-11
RERE	1.9189	2.55994	1.33407	0.00182755	0.00286281
ATP1A2	5.70216	2.67629	0.469347	3.93287e-08	1.17663e-07
ATP12A	14.2127	3.68789	0.259478	0.130125	0.156752
ATP1A4	8.84763	5.53631	0.62574	0.213307	0.248307
ATP1B1	16.2131	10.0353	0.618962	0.0006017	0.000996895
ATP2A2	80.6357	23.1782	0.287443	4.2393e-12	4.55351e-11
ATP2B2	14.6312	2.31967	0.158543	1.77573e-10	9.13293e-10
ATP2B3	5.11773	2.57528	0.503207	1.73557e-09	6.86192e-09
ATP2B4	132.915	6.54148	0.0492157	4.77031e-13	1.27544e-11
ATP5F1C	2.62507	8.25185	3.14348	0.00410146	0.00617617
ATP5F1D	7.04551	10.7301	1.52297	0.0287919	0.0385673
ATP5PB	8.79497	32.5004	3.69534	5.37401e-12	5.48825e-11
ATP5PF	4.52194	13.9531	3.08563	0.243598	0.280899
ATP6V1A	10.6963	9.8293	0.91894	0.38183	0.424032
ATP6V1B1	3.16843	5.03145	1.58799	0.12453	0.150267
ATP6V1B2	2.30422	25.0163	10.8567	2.62929e-12	3.18091e-11
ATP6V1E1	15.6672	4.55378	0.290657	6.29072e-12	6.1673e-11
ATP6V0A1	10.2003	4.8675	0.477191	4.52302e-09	1.63391e-08
ATP6AP1	35.9382	2.89896	0.0806653	9.98019e-13	1.57793e-11
ATP5PO	30.1125	21.1991	0.703998	0.040191	0.0526287
ATRX	3.82421	2.22037	0.580609	4.06369e-06	8.8019e-06
KIF1A	3.38823	1.95832	0.577978	8.56502e-07	2.04197e-06
AUH	3.34129	2.49633	0.747114	0.00395834	0.00597269
AUP1	8.68132	6.66774	0.768056	0.174895	0.206097
AVPR1B	16.0609	2.9977	0.186646	3.71473e-11	2.40059e-10
AXL	2.89684	2.22112	0.76674	5.08867e-07	1.25482e-06
AZGP1	7.17254	323.678	45.1274	4.77031e-13	1.27544e-11
B2M	130.555	28.4054	0.217573	4.55178e-10	2.10226e-09
BAG1	11.7628	2.94216	0.250124	2.74053e-11	1.86373e-10
ADGRB1	9.91805	30.257	3.0507	1.0698e-07	2.96109e-07
ADGRB2	3.86365	3.55711	0.920662	0.575073	0.614253
BAX	30.4126	7.91724	0.260327	2.21998e-07	5.80278e-07
BBS1	3.77781	1.24056	0.328381	0.0006017	0.000996895
BBS2	17.7967	4.08462	0.229516	4.23696e-10	1.97765e-09
BBS4	3.2204	2.58114	0.801497	0.501129	0.542091
BCKDHB	5.44547	4.82056	0.885242	0.262206	0.300523
CCND1	4.70496	3.36886	0.716022	8.30641e-05	0.00015284
BCL2L1	1.20177	2.46692	2.05274	0.00787869	0.0114599
HCN2	6.85431	3.64505	0.53179	2.88898e-05	5.60502e-05
BCR	2.7595	2.48434	0.900288	0.291919	0.331931
BDH1	4.00239	15.8436	3.95855	4.52302e-09	1.63391e-08
CFB	3.40019	22.1073	6.50177	3.18775e-05	6.15272e-05
BFSP1	5.00668	3.63809	0.726647	0.0883416	0.109066
BGLAP	18.6123	4.15324	0.223145	2.37752e-10	1.18211e-09
BGN	5.99108	193.346	32.2724	4.77031e-13	1.27544e-11
BICD1	3.46413	2.22932	0.643544	0.00581328	0.0086107
BID	4.71311	16.2233	3.44216	9.43963e-09	3.1909e-08
BLK	11.267	2.55118	0.226431	4.58862e-12	4.87615e-11
BLM	4.40187	4.70016	1.06776	0.406719	0.448471
BLVRA	15.714	54.3013	3.4556	5.81468e-12	5.81118e-11
BLVRB	10.8178	75.2751	6.95845	1.73017e-11	1.26967e-10
BMP1	5.65817	2.72097	0.480892	8.04025e-10	3.41373e-09
BMP3	7.23531	2.64831	0.366025	2.95545e-10	1.43228e-09
BMPR2	5.55813	1.5159	0.272735	1.50996e-06	3.46602e-06
BNIP2	0.660369	2.48207	3.75861	5.31286e-06	1.13221e-05
BNIP3	4.81383	1.83251	0.380676	2.05521e-10	1.03705e-09
BNIP3L	9.52934	3.11823	0.327224	1.13767e-07	3.13731e-07
BOK	5.12823	1.98277	0.386638	8.04025e-10	3.41373e-09
DST	4.22589	2.37474	0.56195	7.92704e-05	0.000146292
BPGM	0.772284	2.19418	2.84116	0.000144206	0.000256927
BPI	2.47612	1.52893	0.61747	0.0256698	0.0346617
BRCA1	26.5281	1.75462	0.0661421	9.45633e-08	2.64285e-07
BRAF	1.0729	1.77151	1.65114	1.29212e-05	2.6145e-05
ZFP36L1	4.74621	4.45656	0.938971	0.901845	0.914143
BSG	9.04105	2.78518	0.308059	1.81907e-08	5.81363e-08
BST1	9.88143	4.80088	0.485849	3.46283e-08	1.04754e-07
BST2	19.74	10.9866	0.556564	0.171358	0.2022
BTF3	3.03939	282.359	92.8997	5.37401e-12	5.48825e-11
BTG1	6.34162	3.17895	0.501284	9.43963e-09	3.1909e-08
BTK	5.28219	3.64439	0.689939	0.00204734	0.00319371
BTN1A1	3.28498	0.0124434	0.00378796	6.56725e-05	0.000122224
BYSL	5.41293	5.2385	0.967777	0.613885	0.650315
TSPO	35.1709	27.0162	0.76814	0.0287919	0.0385673
C1QBP	10.379	11.2156	1.08061	0.787863	0.813228
SERPING1	15.7035	20.569	1.30983	0.0802808	0.0998315
C1QC	4.81427	11.1872	2.32376	0.394155	0.436519
C1S	3.65871	3.24155	0.885983	0.239095	0.276196
C2	21.6291	2.93509	0.135701	6.63083e-13	1.28331e-11
C3	4.56161	68.522	15.0215	7.95978e-12	6.91035e-11
C4B	89.7171	3.0466	0.0339578	4.77031e-13	1.27544e-11
C4BPB	3.74598	2.34681	0.626487	0.000137818	0.000246279
CAPN5	5.21503	2.10022	0.402723	3.22152e-09	1.20272e-08
C5	7.69193	11.3944	1.48135	0.736601	0.76635
C7	4.13017	4.08399	0.988818	0.486968	0.528035
C8A	273.222	3.58847	0.0131339	5.18063e-13	1.27544e-11
C8B	5.71802	7.84746	1.37241	0.00275723	0.00423607
C8G	10.7642	6.74056	0.626202	0.00395834	0.00597269
OSGIN2	16.5517	9.86892	0.596248	0.0140724	0.0198467
VPS51	10.7646	5.40516	0.502124	5.71773e-07	1.40001e-06
MRPL49	3.01875	3.24093	1.0736	0.678258	0.711148
MPPED2	3.74001	2.77964	0.743217	0.0105787	0.0151264
DAGLA	6.94449	2.37009	0.34129	3.24872e-08	9.86767e-08
FMNL1	3.793	4.7197	1.24432	0.0435761	0.0567679
LDLRAD4	33.5584	2.79371	0.0832491	5.18063e-13	1.27544e-11
CFAP410	27.804	2.18812	0.0786979	5.62554e-13	1.27544e-11
CA1	32.4341	61.7796	1.90477	0.113905	0.138374
CA2	166.089	97.8877	0.58937	0.0524208	0.0675131
CA3	3.03165	11.4762	3.78546	9.25781e-10	3.87671e-09
CA4	2.89138	0.729021	0.252136	0.121804	0.147227
CA8	2.34348	3.29874	1.40762	0.866443	0.883171
CA11	4.42975	1.74203	0.393258	1.13767e-07	3.13731e-07
CACNA1B	11.0718	3.96624	0.35823	1.20532e-06	2.80729e-06
CACNA1C	4.14587	3.01279	0.726697	0.000109681	0.000198685
CACNA1D	2.60229	2.58992	0.995247	0.171358	0.2022
CACNA1S	98.3762	4.36001	0.0443198	1.94109e-08	6.17062e-08
DDR1	3.20649	2.2037	0.687265	2.74977e-05	5.35092e-05
CACNA2D1	8.91473	2.75852	0.309434	2.21063e-10	1.10873e-09
CACNB2	156.767	3.52843	0.0225075	4.77031e-13	1.27544e-11
CAD	9.18007	8.84317	0.963301	0.400407	0.442393
CALB2	4.90151	2.5449	0.519207	2.82056e-07	7.24339e-07
CALCA	5.00687	2.05047	0.409531	2.65716e-07	6.84731e-07
CALD1	68.0593	55.4516	0.814755	0.174895	0.206097
CALM3	126.649	315.844	2.49385	8.56502e-07	2.04197e-06
CALML3	5.02288	4.16811	0.829825	0.141898	0.169866
CALR	35.8024	64.2404	1.7943	7.21691e-05	0.000133831
CALU	3.89266	10.2436	2.63151	1.48279e-11	1.11441e-10
CAMK2A	5.5089	2.83158	0.514	6.56915e-06	1.38453e-05
CAMK2B	4.56528	2.95929	0.648216	0.0552077	0.0708276
CAMK2D	23.319	12.8692	0.551875	0.00097966	0.00158102
CAMK2G	5.06423	11.735	2.31723	2.65716e-07	6.84731e-07
CAMLG	3.87002	2.41252	0.623387	0.000165086	0.000291934
CAMP	5.20049	5.44059	1.04617	0.406719	0.448471
CANX	8.56016	94.0622	10.9884	1.62351e-12	2.21321e-11
CAPG	22.1074	45.6574	2.06526	9.6028e-07	2.27234e-06
CAPN1	6.71349	49.342	7.34969	4.77031e-13	1.27544e-11
CAPN2	11.354	27.4201	2.41501	0.0447568	0.0581994
CAPN3	5.02647	3.97703	0.791217	0.000280513	0.00048274
CAPNS1	7.79619	23.2405	2.98101	8.99925e-06	1.86385e-05
CAPN6	2.54123	0.200702	0.0789785	3.03488e-05	5.87435e-05
CAPS	6.52541	24.0445	3.68475	3.85018e-06	8.37954e-06
CAPZB	5.02875	14.7029	2.92377	1.3672e-07	3.71677e-07
CASP1	15.0968	2.82065	0.186838	1.48279e-11	1.11441e-10
CASP5	8.72178	5.53271	0.634356	0.0071268	0.0104302
CASP6	21.6635	5.84861	0.269975	7.95978e-12	6.91035e-11
CASP7	13.0762	2.326	0.177881	5.62554e-13	1.27544e-11
CASP8	11.9359	2.66811	0.223536	2.95759e-11	1.98604e-10
CASP10	4.75305	2.63352	0.554069	1.00852e-08	3.38689e-08
CASQ1	8.24579	3.89865	0.472805	1.59698e-06	3.65342e-06
CASQ2	10.6267	0.273561	0.0257427	0.00114815	0.00183884
CAT	7.23546	14.2928	1.97538	2.03944e-05	4.02846e-05
CAV1	47.2652	25.0837	0.530701	6.42143e-07	1.55979e-06
CAV2	4.71775	2.02908	0.430096	3.22152e-09	1.20272e-08
RUNX2	4.88465	2.69866	0.552479	8.35465e-08	2.357e-07
RUNX1	4.17809	21.2296	5.08118	0.0842332	0.104338
RUNX1T1	2.72493	0.0124434	0.0045665	5.74479e-08	1.66375e-07
CBFA2T3	7.04122	2.23906	0.317993	1.91048e-10	9.74882e-10
SERPINA6	45.1918	9.57012	0.211767	2.42703e-12	2.99688e-11
CBL	8.52367	2.42967	0.28505	1.14279e-09	4.69852e-09
SERPINH1	8.71825	146.077	16.7553	4.77031e-13	1.27544e-11
CBR1	6.36043	17.0539	2.68125	0.000137818	0.000246279
CBR3	6.50006	14.3189	2.20289	0.00169331	0.00266144
CCKAR	36.1331	3.18158	0.0880518	2.84806e-12	3.38527e-11
CCNC	42.1433	3.39804	0.0806307	1.75989e-12	2.34982e-11
CCNE1	19.3591	3.00328	0.155135	2.24005e-12	2.81722e-11
CCNH	3.15862	2.42801	0.768692	0.09261	0.114006
CCT6A	15.1964	19.8354	1.30527	0.0948055	0.116545
CD1E	2.6566	0.0124434	0.00468395	0.000769398	0.00125676
CD4	5.74924	3.02238	0.525701	1.10736e-05	2.26273e-05
CD5	3.58885	1.7137	0.477506	7.63569e-07	1.83682e-06
CD5L	4.47235	2.7092	0.605766	1.22749e-05	2.49149e-05
CD7	4.1027	3.35746	0.818354	0.178486	0.210064
CD8A	19.4892	2.80607	0.143981	4.77031e-13	1.27544e-11
CD9	11.034	14.6183	1.32485	0.736601	0.76635
CD14	6.97642	13.2021	1.89238	0.00197152	0.00308058
CD19	7.64246	2.51775	0.329443	1.32365e-10	7.06059e-10
MS4A1	17.8405	2.77168	0.155359	7.31149e-11	4.22269e-10
CD22	2.3788	1.73533	0.729499	0.637712	0.672885
TNFRSF8	5.69259	5.41016	0.950387	0.352066	0.393817
CD33	6.67711	2.49168	0.373168	8.04025e-10	3.41373e-09
CD34	24.6519	5.53969	0.224716	3.08464e-12	3.60906e-11
CD36	9.56885	10.6091	1.10871	0.0391133	0.0514475
SCARB1	3.26196	3.35211	1.02763	0.375757	0.41794
SCARB2	45.7883	14.725	0.321588	3.00904e-09	1.12988e-08
CD37	5.6489	2.85069	0.504645	2.51365e-08	7.81285e-08
CD38	3.64278	9.11041	2.50095	0.0313432	0.0417825
ENTPD1	21.624	4.34607	0.200983	8.47757e-13	1.42159e-11
ENTPD6	3.16772	1.21578	0.383804	1.58459e-05	3.17322e-05
CD40LG	6.56161	3.46976	0.528798	0.000430665	0.000723717
CD44	10.797	53.9102	4.99306	0.000292957	0.000502765
CD63	7.51706	5.44784	0.72473	0.00156818	0.00247598
CD69	7.3526	3.31642	0.451054	1.59697e-08	5.15118e-08
CD79A	4.55498	0.0124434	0.00273182	0.0313432	0.0417825
ADGRE5	23.3496	2.71623	0.116328	7.81191e-13	1.36672e-11
CDK1	6.6122	7.20835	1.09016	0.0552077	0.0708276
CDC5L	0.469529	2.57708	5.48866	4.52661e-07	1.12402e-06
SEPTIN7	46.5143	4.20135	0.0903238	8.60718e-12	7.31512e-11
CDC6	3.29737	3.28069	0.994943	0.406719	0.448471
CDC20	3.9162	2.0169	0.515014	1.01661e-06	2.39652e-06
CDC25A	29.9938	4.57251	0.152448	3.91609e-12	4.28019e-11
CDC27	5.96245	1.59222	0.267041	2.24005e-12	2.81722e-11
CDC34	5.16981	2.07518	0.401402	5.418e-11	3.27337e-10
CDC42	9.96404	33.4707	3.35915	1.06545e-09	4.40357e-09
CDH6	3.09282	2.49044	0.805233	0.113905	0.138374
CDH7	5.91633	2.17982	0.368442	8.35465e-08	2.357e-07
CDH8	3.78965	1.51289	0.399216	3.03488e-05	5.87435e-05
CDH10	3.67689	2.57258	0.699663	0.000769398	0.00125676
CDH13	16.54	2.28953	0.138423	7.36017e-12	6.55353e-11
CDH15	4.29676	2.75368	0.640873	0.000120215	0.000216401
CDH16	2.53289	0.0124434	0.00491272	0.00472211	0.00706308
CDK2	3.5128	41.6932	11.8689	9.43963e-09	3.1909e-08
CDK4	5.3513	9.76433	1.82466	0.016934	0.0234009
CDK5	4.09127	4.26797	1.04319	0.598221	0.636566
CDK6	3.93335	4.17158	1.06057	0.459308	0.500439
CDKN1A	3.77264	3.26401	0.865181	0.621783	0.65803
CDKN1C	3.41792	2.96525	0.86756	0.629726	0.66554
CDKN2B	19.604	2.42991	0.12395	1.60181e-11	1.19068e-10
CDKN2C	8.51849	3.06505	0.359812	2.62422e-09	9.96404e-09
CDR2	4.48386	1.99557	0.445056	8.04025e-10	3.41373e-09
CEACAM5	5.85299	6.58741	1.12548	0.00355576	0.00539631
CEBPD	2.78399	4.85612	1.7443	0.637712	0.672885
CEBPE	14.8316	1.81265	0.122215	0.000627052	0.00103591
CEL	3.20731	2.46985	0.770067	0.000257097	0.000444541
CENPB	7.42268	5.37362	0.723946	0.0537992	0.069175
CENPE	15.9736	8.10951	0.507681	1.22749e-05	2.49149e-05
CENPF	10.8451	2.98889	0.275599	3.17699e-10	1.52579e-09
CETP	17.2683	5.11791	0.296377	1.99576e-06	4.50569e-06
CFL1	65.1595	29.6035	0.454323	6.33091e-09	2.2085e-08
CTSC	2.04708	6.18459	3.02118	1.0698e-07	2.96109e-07
CEACAM3	3.24894	3.40336	1.04753	0.445815	0.487301
CEACAM7	7.16273	0.0124434	0.00173724	2.35593e-06	5.25529e-06
CEACAM8	6.0085	2.73415	0.455047	9.98511e-06	2.05266e-05
CHAD	23.7486	3.29318	0.138669	1.73017e-11	1.26967e-10
RCC1	6.13205	8.87704	1.44764	0.00319078	0.00486712
CHD1	6.72773	2.86445	0.425768	1.85269e-07	4.91146e-07
CHD2	2.46543	5.60147	2.27201	0.0643184	0.0817022
CHD4	4.55867	20.2926	4.45144	1.06545e-09	4.40357e-09
AKR1C4	4.4241	0.0269257	0.00608615	2.35735e-07	6.13824e-07
CHGA	0.453642	8.41292	18.5453	0.000395654	0.000668566
CHGB	6.05959	5.0864	0.839397	0.0154449	0.0215143
CHI3L1	4.1609	2.65527	0.638147	1.27541e-06	2.9599e-06
CHI3L2	3.16852	3.22388	1.01747	0.13888	0.166507
CHKA	4.50433	2.84162	0.630864	7.92704e-05	0.000146292
CHKB	3.33141	2.19284	0.658231	0.000188786	0.000331568
CHN1	9.12288	1.91386	0.209787	3.41473e-10	1.63106e-09
CHN2	8.38513	2.78616	0.332274	4.55178e-10	2.10226e-09
CHRM2	7.58247	0.0124434	0.00164107	1.96805e-07	5.18876e-07
LYST	2.20004	7.19898	3.2722	0.0391133	0.0514475
CHRM4	5.37518	0.0124434	0.00231497	1.99576e-06	4.50569e-06
CHRM5	1.13703	0.509501	0.448097	0.955294	0.960954
CHRNA5	3.4395	0.0124434	0.00361778	2.35593e-06	5.25529e-06
CHRNB3	15.1668	2.31278	0.152489	1.60181e-11	1.19068e-10
CHRNB4	5.811	0.0124434	0.00214135	2.35678e-08	7.36821e-08
CHRNE	2.15746	1.96583	0.911175	0.0174576	0.0240777
CHUK	1.75182	1.33404	0.76152	0.375757	0.41794
CKB	58.755	18.4808	0.314541	9.19882e-13	1.48905e-11
CIRBP	7.35678	16.9566	2.30489	0.736601	0.76635
CISH	3.70422	4.07321	1.09961	0.590458	0.629112
CKM	13.2987	9.82031	0.738444	0.0164242	0.0227427
CKMT2	9.26587	2.55047	0.275254	8.47757e-13	1.42159e-11
CKS1B	3.61549	2.6417	0.730662	0.000430665	0.000723717
CKS2	3.09112	3.9342	1.27274	0.101643	0.124337
AP2M1	9.68199	14.2158	1.46827	0.452533	0.493886
AP1S1	2.78121	6.00007	2.15736	0.101643	0.124337
AP3S1	4.66776	8.5303	1.8275	6.92505e-06	1.45544e-05
CLC	21.5436	4.09008	0.189852	0.00145162	0.00229948
CLCN3	1.66913	0.822325	0.492665	0.955294	0.960954
CLCN6	6.68709	3.05003	0.456107	3.6915e-05	7.06206e-05
CLCN7	37.0149	3.40623	0.0920233	5.62554e-13	1.27544e-11
CLCNKA	2.34125	1.21732	0.519946	0.0566468	0.0725431
CLIC1	5.32158	70.2205	13.1954	1.27016e-11	9.86864e-11
CLIC2	6.63985	4.16952	0.627954	0.0191145	0.0262081
CLK1	22.6048	3.30694	0.146294	1.62351e-12	2.21321e-11
CLK2	7.88887	0.341339	0.0432684	7.73482e-09	2.65547e-08
TPP1	34.0651	42.1046	1.23601	0.64574	0.680539
CLN5	8.42582	11.0752	1.31444	3.09883e-06	6.81881e-06
CLNS1A	18.4837	2.08466	0.112784	3.6698e-10	1.74231e-09
CLTB	6.77849	3.94468	0.581941	0.000904286	0.00146508
CLTC	25.7875	124.951	4.8454	1.74387e-07	4.64524e-07
CMA1	60.1788	47.6956	0.792565	0.00197152	0.00308058
CCR1	4.51798	1.54613	0.342217	0.00110369	0.00177028
LTB4R	4.42634	2.19211	0.495241	3.19145e-11	2.11926e-10
ABCC2	2.35521	0.0793352	0.0336849	1.84429e-05	3.66333e-05
CNGA4	3.18202	0.0124434	0.00391053	0.00034809	0.000591875
PLK3	3.16134	2.15949	0.683092	4.28851e-06	9.25935e-06
CNN3	25.8871	14.1098	0.545051	1.58459e-05	3.17322e-05
CNTF	1.19858	0.0124434	0.0103818	8.54191e-06	1.77306e-05
CNTFR	5.1931	0.0414365	0.00797914	7.63569e-07	1.83682e-06
CNTN1	42.1787	1.80053	0.0426882	9.30609e-12	7.75473e-11
COL3A1	7.22172	8.26749	1.14481	5.39436e-07	1.32496e-06
COL4A1	7.57293	55.1767	7.28604	0.334933	0.3764
COL4A2	21.2046	11.6195	0.547969	0.770661	0.797455
COL4A3	17.6704	2.31094	0.13078	2.85834e-08	8.79096e-08
COL4A4	3.29204	4.85455	1.47463	0.831306	0.851773
COL5A1	14.0916	3.48699	0.247451	1.00605e-11	8.17368e-11
COL5A2	5.2149	6.58441	1.26261	0.857631	0.875742
COL6A1	3.0159	307.604	101.994	1.00605e-11	8.17368e-11
COL6A2	8.67437	345.361	39.814	4.77031e-13	1.27544e-11
COL6A3	16.9408	602.425	35.5606	4.77031e-13	1.27544e-11
COL7A1	3.44529	2.53075	0.734552	9.11719e-05	0.000166875
COL8A1	4.22161	10.2804	2.43518	3.46283e-08	1.04754e-07
COL9A1	2.29558	2.26073	0.984819	0.0145175	0.0204473
COL9A2	1.79281	12.7967	7.13781	1.10736e-05	2.26273e-05
COL9A3	14.2071	14.0291	0.987475	0.239095	0.276196
COL10A1	3.86131	2.02526	0.524501	7.20823e-07	1.741e-06
COL11A2	2.88668	18.9267	6.55656	0.00489001	0.00729814
COL12A1	31.7697	90.5018	2.84869	4.26853e-07	1.06489e-06
COL13A1	4.0187	2.41923	0.601993	0.00150887	0.0023851
COL15A1	3.51665	16.6807	4.74336	1.17433e-12	1.78492e-11
COL19A1	7.94607	2.37791	0.299256	2.2875e-09	8.80184e-09
COMP	2.88687	1.20481	0.41734	0.910729	0.922022
COPA	15.968	40.8699	2.5595	0.167874	0.198403
KLF6	8.70644	3.35197	0.384998	0.98211	0.983558
SLC31A2	1.30556	0.0124434	0.00953109	0.154471	0.183565
MAP3K8	11.7639	2.07891	0.176719	2.17873e-11	1.5326e-10
COX5B	13.6737	4.36232	0.319029	0.0279822	0.0375433
COX6B1	19.9343	40.6528	2.03934	1.50996e-06	3.46602e-06
COX6C	1.21828	2.60171	2.13557	0.00410146	0.00617617
COX7A1	201.423	23.6303	0.117317	4.32167e-11	2.72793e-10
COX7A2	6.42168	15.4493	2.4058	3.46283e-08	1.04754e-07
COX7B	7.85132	4.2398	0.540011	0.000114834	0.00020729
COX10	3.21052	1.49506	0.465675	0.000305917	0.000523623
COX11	9.24972	2.31101	0.249846	1.42751e-06	3.29092e-06
CP	0.610519	20.0057	32.7684	1.17433e-12	1.78492e-11
CPA1	1.01758	0.0124434	0.0122283	0.728164	0.758681
CPA2	14.9403	7.91365	0.529685	0.0006017	0.000996895
CPB1	61.1449	43.4855	0.711187	3.3711e-07	8.53832e-07
CPB2	5.20692	7.61174	1.46185	0.363791	0.406021
CPD	4.51817	3.88753	0.860421	0.80517	0.828572
CLDN3	4.35852	9.28304	2.12986	3.27226e-06	7.18349e-06
CPM	4.46251	1.83584	0.411391	3.44337e-11	2.25548e-10
CPN1	9.45877	1.97842	0.209163	6.29072e-12	6.1673e-11
CPN2	13.5118	2.68921	0.199027	1.51065e-09	6.06574e-09
CPOX	4.19596	3.1182	0.743143	0.0052421	0.00780257
CPS1	8.63523	16.2615	1.88316	0.132995	0.160003
CPT1A	2.05771	3.32551	1.61612	0.0391133	0.0514475
CPT2	15.6689	2.11032	0.134682	4.2393e-12	4.55351e-11
CRABP1	14.2118	5.33656	0.375502	1.50996e-06	3.46602e-06
CRABP2	123.032	49.5358	0.402625	1.54447e-07	4.15708e-07
CRAT	11.2591	20.3985	1.81173	0.000709196	0.00116389
CREB1	8.65944	5.58534	0.645001	0.0221823	0.030179
ATF2	2.72856	2.32374	0.851637	0.0842332	0.104338
ATF6B	4.64797	1.37674	0.296203	5.4303e-05	0.000102043
CRIP1	90.109	24.3423	0.270143	9.84732e-11	5.4472e-10
CRIP2	58.1272	17.6455	0.303566	1.75989e-12	2.34982e-11
CRKL	3.45089	5.76969	1.67194	0.00368561	0.0055809
CRMP1	5.51664	2.1379	0.387537	1.99301e-09	7.77683e-09
CRP	3.82951	2.88556	0.753506	0.00929078	0.0133757
HAPLN1	4.7761	2.58747	0.541752	5.60341e-06	1.19073e-05
CRY1	3.20693	1.57558	0.491306	0.00101949	0.00164211
CRY2	4.76235	6.95519	1.46045	0.108867	0.132556
CRYAB	56.4524	26.4213	0.468028	1.81907e-08	5.81363e-08
CRYBB1	6.57888	2.97634	0.452408	0.47997	0.520976
CRYBB3	13.7878	3.43699	0.249278	4.00697e-11	2.55956e-10
CRYGD	10.6221	3.06366	0.288423	4.83886e-09	1.73875e-08
CRYM	6.3132	10.0064	1.585	0.0360265	0.0476094
CRYZ	131.475	6.78966	0.0516424	5.74479e-08	1.66375e-07
CS	30.4746	35.779	1.17406	0.0287919	0.0385673
CSE1L	37.4389	14.2953	0.381831	0.267008	0.305675
CSF2RA	5.2817	2.37481	0.44963	1.0698e-07	2.96109e-07
CSK	7.60058	9.91891	1.30502	0.00204734	0.00319371
CSNK1D	3.13028	3.10193	0.990943	0.60603	0.643272
CSNK2A2	18.4353	8.86998	0.481141	0.00870088	0.0125822
CSNK2B	12.3207	7.83933	0.636273	0.0424219	0.0553753
NCAN	0.127691	0.820888	6.4287	6.33091e-09	2.2085e-08
CSPG4	7.14952	2.47332	0.345942	1.59697e-08	5.15118e-08
CSRP2	3.94665	4.76383	1.20706	0.848837	0.867534
SLC25A10	3.71447	5.28354	1.42242	0.164445	0.19455
CST1	4.1835	2.28579	0.546382	6.50147e-10	2.83037e-09
CST2	8.80231	4.02154	0.456873	0.00870088	0.0125822
CST3	78.6357	8.92323	0.113476	2.42703e-12	2.99688e-11
CST4	5.2658	2.54348	0.483018	2.51365e-08	7.81285e-08
CST5	7.27626	6.20346	0.852561	0.182132	0.214085
CSTA	8.07895	9.98122	1.23546	0.426005	0.467735
CSTB	11.2307	103.84	9.24609	1.27361e-12	1.8822e-11
CSTF1	7.4383	3.19923	0.430102	6.51185e-08	1.86744e-07
CSTF2	19.0988	2.96415	0.155201	5.62554e-13	1.27544e-11
CSTF3	5.3537	2.33359	0.435884	2.1095e-06	4.74169e-06
NKX2-5	6.29991	2.13932	0.339579	2.51365e-08	7.81285e-08
CCN2	3.53743	3.45855	0.9777	0.426005	0.467735
CTNNA1	7.59929	35.6204	4.68733	5.84065e-11	3.4934e-10
CTNNA2	6.48617	2.61321	0.40289	1.49603e-08	4.86657e-08
CTNND2	3.47329	3.00206	0.864326	0.0862676	0.10669
CTPS1	8.73329	2.42299	0.277443	0.000363316	0.000616782
CTSB	16.2977	42.1837	2.58833	2.62987e-06	5.82376e-06
CTSD	251.945	115.701	0.459233	3.79429e-07	9.53262e-07
CTSH	5.99781	2.88056	0.480269	6.42143e-07	1.55979e-06
CTSL	24.1476	2.77678	0.114992	1.00605e-11	8.17368e-11
CTSV	5.35071	3.07996	0.575616	4.28851e-06	9.25935e-06
CTSS	8.38515	4.46919	0.532989	2.48928e-06	5.53705e-06
CTSW	19.4995	2.86244	0.146796	1.17433e-12	1.78492e-11
CTSZ	26.6193	9.1147	0.34241	2.65716e-07	6.84731e-07
CUX1	15.4255	3.88239	0.251687	5.39485e-08	1.57154e-07
CXADR	5.99233	1.95496	0.326244	1.4248e-10	7.52758e-10
CYB5A	104.201	66.9618	0.642624	0.00368561	0.0055809
CYBB	5.72599	2.34021	0.408699	1.07736e-08	3.58903e-08
CYC1	4.36342	44.3014	10.1529	5.18063e-13	1.27544e-11
CYLC1	9.3933	0.0124434	0.00132471	0.000509532	0.000849751
CYP1A2	4.00801	2.15149	0.536799	2.74977e-05	5.35092e-05
CYP1B1	8.39846	2.89081	0.344207	4.00697e-11	2.55956e-10
CYP2A6	3.24441	2.69047	0.829264	0.00212583	0.00331027
CYP2A7	3.6424	2.7513	0.755355	0.000131697	0.000235876
CYP2A13	5.73049	1.88937	0.329706	1.75352e-05	3.49093e-05
CYP2B6	97.6921	7.62502	0.0780515	8.47757e-13	1.42159e-11
CYP2C8	1.68883	3.60012	2.13172	0.473027	0.514149
CYP2J2	2.58368	2.20164	0.852132	0.0676182	0.0856826
CYP11A1	5.1683	2.7542	0.532902	8.99925e-06	1.86385e-05
CYP11B2	6.66458	1.39723	0.209651	2.25414e-05	4.42681e-05
CYP17A1	15.2398	3.13308	0.205585	2.06722e-12	2.65575e-11
CYP21A2	9.6266	2.75969	0.286674	6.29549e-11	3.71342e-10
CYP26A1	4.12054	2.15426	0.52281	2.48928e-06	5.53705e-06
CYP51A1	3.09705	3.0453	0.983292	0.473027	0.514149
DAB1	4.74003	1.42227	0.300056	0.000225384	0.000391611
DAB2	5.34509	3.60929	0.675254	0.000280513	0.00048274
DACH1	11.1076	3.25962	0.293458	0.00097966	0.00158102
DAD1	37.1176	53.2348	1.43422	0.831306	0.851773
DGKQ	53.3525	2.6608	0.049872	1.86859e-11	1.35462e-10
DAO	4.19509	3.77464	0.899777	0.522771	0.563341
DAPK1	15.069	1.63257	0.10834	4.77031e-13	1.27544e-11
DAXX	6.44723	2.4571	0.38111	7.85149e-08	2.22387e-07
BRINP1	10.2068	2.44715	0.239757	7.19763e-13	1.30827e-11
DBH	3.09523	3.61905	1.16924	0.291919	0.331931
DBN1	49.5426	7.03425	0.141984	7.19763e-13	1.30827e-11
DBP	8.22152	3.03649	0.369335	3.00904e-09	1.12988e-08
DCC	2.51971	11.3903	4.52048	0.000225384	0.000391611
ECI1	14.3028	21.8439	1.52724	0.00265761	0.0040889
DCK	8.64384	2.54085	0.293949	4.66052e-11	2.89053e-10
ACE	7.2204	7.81032	1.0817	0.822572	0.844155
DCTN1	2.71993	8.1123	2.98254	3.44337e-11	2.25548e-10
DDB1	38.1721	20.4621	0.536049	2.09035e-07	5.48121e-07
DDB2	5.42306	1.92758	0.355442	1.14197e-10	6.18641e-10
AKR1C1	24.5116	3.65922	0.149285	1.38112e-12	1.98607e-11
AKR1C2	12.6701	5.80298	0.458007	0.000268566	0.000462979
GADD45A	14.7864	2.30281	0.155738	7.19763e-13	1.30827e-11
DDT	61.8095	22.5281	0.364477	1.13767e-07	3.13731e-07
DDX3X	99.6441	17.5286	0.175912	6.63083e-13	1.28331e-11
DDX5	8.21944	21.3849	2.60174	1.51065e-09	6.06574e-09
DDX6	29.6962	13.2562	0.446392	0.0264215	0.0355867
DMXL1	3.17323	1.70657	0.537804	1.42751e-06	3.29092e-06
DHX8	6.43099	2.19201	0.340852	1.38112e-12	1.98607e-11
DHX15	3.56986	24.0344	6.73261	7.19763e-13	1.30827e-11
DECR1	20.6547	42.2171	2.04395	6.56915e-06	1.38453e-05
DEFA4	8.42571	2.26911	0.269307	4.19054e-08	1.24475e-07
DES	214.336	11.4224	0.0532919	1.27361e-12	1.8822e-11
CFD	16.9522	4.9932	0.294546	3.00904e-09	1.12988e-08
DFFA	4.15575	5.72889	1.37855	0.000172656	0.000304455
TIMM8A	3.01875	5.36412	1.77693	0.0221823	0.030179
GSDME	3.93818	13.4035	3.40347	0.653809	0.688024
COCH	2.39695	1.24803	0.520674	0.0264215	0.0355867
DHCR7	6.86379	8.08583	1.17804	0.213307	0.248307
DHFR	3.65526	3.08929	0.845164	0.0149749	0.020922
DHODH	4.4004	2.86908	0.652005	0.00395834	0.00597269
DHPS	21.0417	2.19903	0.104508	5.62554e-13	1.27544e-11
CYB5R3	47.8056	27.7271	0.579997	0.840062	0.859447
NQO1	33.4281	19.5799	0.58573	0.00129169	0.00205813
DIAPH1	3.37419	4.80432	1.42384	0.00736995	0.0107639
DIAPH2	0.238579	5.44028	22.8028	1.60181e-11	1.19068e-10
SEPTIN1	21.5264	4.22277	0.196167	8.47757e-13	1.42159e-11
DKC1	25.0206	6.61751	0.264482	5.25138e-10	2.38628e-09
DLAT	14.6933	12.4127	0.844788	0.0484617	0.0627494
DLD	103.023	23.5613	0.2287	4.77031e-13	1.27544e-11
DLG3	11.0417	3.21564	0.291228	1.99301e-09	7.77683e-09
DLST	20.8886	5.97036	0.285819	9.93224e-10	4.13479e-09
DMBT1	3.19494	3.99128	1.24925	0.18959	0.222239
DMPK	2.9716	0.393653	0.132472	0.00246816	0.00381037
DMRT1	5.78821	3.23413	0.558745	3.6906e-08	1.10926e-07
DNAH5	6.87105	2.45222	0.356892	6.29549e-11	3.71342e-10
DNAH6	3.75215	11.2433	2.99648	0.111364	0.135441
DNAH8	31.3093	6.4201	0.205054	7.69297e-06	1.60509e-05
DNAH9	13.2954	1.62231	0.122021	2.74901e-10	1.34533e-09
DYNC1H1	4.46842	38.872	8.69927	5.18063e-13	1.27544e-11
DYNC1I1	4.51695	2.69797	0.5973	0.00929078	0.0133757
DYNC1I2	14.8367	14.1872	0.956221	0.154471	0.183565
DYNC1LI2	3.69709	3.34382	0.904448	0.0842332	0.104338
DNM2	30.1871	15.6562	0.518639	0.000577305	0.000957433
DNMT1	2.76367	2.2432	0.811676	0.074636	0.0934185
DNMT3A	4.08353	2.60573	0.638109	0.000509532	0.000849751
DNTT	18.8803	2.44552	0.129528	2.62929e-12	3.18091e-11
DOCK1	4.6995	1.9457	0.414022	5.39485e-08	1.57154e-07
DOCK2	4.04605	3.74859	0.926483	0.637712	0.672885
DOCK3	56.5423	3.13066	0.0553684	7.81191e-13	1.36672e-11
DOK1	4.81098	2.23343	0.464235	2.35678e-08	7.36821e-08
DXO	3.7899	2.28169	0.602045	1.50606e-05	3.02528e-05
DPAGT1	12.5684	2.40471	0.19133	1.27361e-12	1.8822e-11
DPEP1	4.04327	4.80683	1.18885	0.703051	0.734977
DPH1	6.14164	2.05998	0.335413	4.75588e-08	1.39712e-07
DPH2	2.22734	1.09027	0.489495	0.0296217	0.0396114
DPP4	3.54358	8.32208	2.3485	0.000801248	0.00130593
DPP6	3.82669	2.52846	0.660743	0.000114834	0.00020729
DPT	17.0681	88.9569	5.21188	4.88938e-10	2.24087e-09
DPYD	5.52918	2.00385	0.362414	1.4248e-10	7.52758e-10
DPYSL3	16.6315	15.603	0.938161	0.515504	0.555991
DR1	20.5302	10.4171	0.507404	1.16595e-05	2.37465e-05
SLC26A3	1.01285	2.04909	2.0231	4.52523e-06	9.72827e-06
DRG2	6.20364	3.46949	0.559267	0.00307693	0.00470305
ATN1	4.08725	2.88688	0.706313	0.00506329	0.00754544
DSC1	10.4252	2.20139	0.21116	4.00697e-11	2.55956e-10
DSC3	10.8442	2.63071	0.242592	1.229e-08	4.06069e-08
RCAN1	6.54446	2.90464	0.443832	4.96612e-12	5.20328e-11
DSG3	3.96105	3.97797	1.00427	0.432551	0.474295
DSPP	5.35559	1.53326	0.286292	1.58459e-05	3.17322e-05
SLC26A2	4.31956	2.26938	0.525374	2.88898e-05	5.60502e-05
DTNB	1.80786	1.11844	0.618656	0.0105787	0.0151264
HBEGF	5.75803	0.0124434	0.00216104	0.000246088	0.000426296
DTYMK	3.91692	6.86791	1.75339	0.00319078	0.00486712
DUSP4	1.79206	0.575847	0.321332	0.0116464	0.0165659
DUSP5	113.373	3.53473	0.031178	2.24005e-12	2.81722e-11
DUSP6	9.10211	3.36153	0.369314	0.00119427	0.00190882
DUSP8	8.66668	2.87373	0.331584	1.06545e-09	4.40357e-09
DUT	4.69469	18.4731	3.93489	2.53908e-11	1.7418e-10
DVL1	4.30034	2.53115	0.588593	0.00368561	0.0055809
DVL2	14.113	2.38128	0.16873	4.77031e-13	1.27544e-11
DYRK1A	1.32541	0.721376	0.544267	0.369744	0.411834
TOR1A	6.37739	5.94884	0.932801	0.161068	0.190857
E2F1	3.56547	0.0124434	0.00348997	7.21691e-05	0.000133831
E2F5	16.2985	2.11737	0.129912	2.06722e-12	2.65575e-11
E2F6	8.22149	0.452477	0.0550359	3.04747e-08	9.32656e-08
E4F1	1.8269	1.46724	0.803132	0.012023	0.0170821
EBF1	31.0231	2.60626	0.0840104	7.81191e-13	1.36672e-11
ECH1	4.12973	22.8345	5.52929	2.01783e-11	1.43907e-10
ECHS1	4.44055	20.3102	4.57381	1.74387e-07	4.64524e-07
ECM1	8.62611	7.74446	0.897793	0.213307	0.248307
S1PR3	7.17435	1.46696	0.204473	4.79971e-07	1.18729e-06
EDNRB	1.85002	0.0124434	0.00672608	3.6915e-05	7.06206e-05
PHC1	15.6858	2.26762	0.144565	1.90749e-12	2.50658e-11
PHC2	1.73937	1.70216	0.97861	0.552357	0.592233
EEF1B2	38.0776	17.5789	0.461661	4.46454e-08	1.31984e-07
EEF1G	13.6573	36.9658	2.70667	2.74901e-10	1.34533e-09
EEF2	10.0499	100.654	10.0154	9.19882e-13	1.48905e-11
EIF2D	3.63949	2.22156	0.610404	0.38183	0.424032
EFNB3	4.23751	0.0124434	0.00293648	1.58459e-05	3.17322e-05
EGF	4.1868	2.98542	0.713054	0.034086	0.045197
CELSR3	4.55098	89.7168	19.7137	0.0566468	0.0725431
CELSR2	10.3098	3.8166	0.370192	9.84732e-11	5.4472e-10
MEGF8	9.11497	8.07799	0.886234	0.030472	0.0406938
EGFR	41.6355	2.39343	0.0574852	4.77031e-13	1.27544e-11
EGR2	3.44812	2.0164	0.584783	8.08751e-07	1.93833e-06
EGR4	4.48701	10.6763	2.37937	3.18775e-05	6.15272e-05
EHHADH	10.5494	3.47788	0.329675	1.59697e-08	5.15118e-08
EIF1AX	9.81602	5.84522	0.595477	0.0228449	0.031038
EIF2S1	4.72924	18.0273	3.81188	1.77573e-10	9.13293e-10
EIF2B1	20.6736	2.70397	0.130793	3.6698e-10	1.74231e-09
EIF2S3	3.12838	7.46853	2.38735	1.73557e-09	6.86192e-09
EPHA2	2.34681	11.3005	4.81526	0.161068	0.190857
EIF4A1	56.761	16.7026	0.294261	1.22953e-10	6.60808e-10
EIF4A2	4.07784	12.7349	3.12294	3.24872e-08	9.86767e-08
EIF4E	21.1333	6.68302	0.316231	1.17433e-12	1.78492e-11
EIF4EBP2	4.91563	4.0618	0.826303	0.0116464	0.0165659
EIF4G1	59.5902	31.8448	0.534397	7.21691e-05	0.000133831
EIF5	3.29955	8.82158	2.67357	0.000509532	0.000849751
EIF5A	19.2344	56.3803	2.93123	0.875271	0.890529
ELANE	2.3008	4.27316	1.85725	0.141898	0.169866
ELAVL2	8.80631	6.5075	0.738959	0.31294	0.35392
ELAVL4	2.78644	1.89151	0.678825	0.0802808	0.0998315
ELF1	2.18172	1.55124	0.711016	0.193401	0.226458
ELF3	6.31851	2.33503	0.369553	3.17699e-10	1.52579e-09
ELF5	5.39663	2.87537	0.532809	2.99365e-07	7.6563e-07
ELN	42.2683	27.5548	0.651901	0.60603	0.643272
EMD	13.5667	10.7605	0.793154	0.00841867	0.0121966
MARK2	4.06455	2.01025	0.494581	2.62422e-09	9.96404e-09
CTTN	4.12542	8.70234	2.10944	5.97321e-05	0.000111655
EN1	0.576058	1.6927	2.93841	0.000738728	0.00121023
ENG	6.82076	2.71467	0.398001	2.07105e-08	6.5489e-08
ENO1	60.6671	46.4859	0.766246	0.040191	0.0526287
ENO2	134.501	3.02371	0.0224809	4.77031e-13	1.27544e-11
ENPEP	4.69201	3.85983	0.822639	0.0611526	0.0778861
SLC29A1	5.70088	3.03575	0.532506	0.000268566	0.000462979
EP300	8.17235	2.35052	0.287619	8.30641e-05	0.00015284
EPAS1	1.90814	0.0609733	0.0319544	0.00814468	0.0118191
EPB41	2.14673	1.76231	0.82093	0.38183	0.424032
EPB41L2	3.95214	4.97254	1.25819	0.439154	0.4809
EPB42	12.3212	3.99644	0.324354	1.32365e-10	7.06059e-10
STOM	25.9961	11.4274	0.439582	3.79429e-07	9.53262e-07
EPHA1	4.28495	2.67155	0.623473	0.000109681	0.000198685
EPHA4	3.44022	1.95091	0.567088	9.98511e-06	2.05266e-05
EPHA5	4.95624	3.2063	0.646921	0.00275723	0.00423607
EPHB2	26.3128	10.4293	0.396358	1.3494e-06	3.12192e-06
EPHB3	4.87992	3.2451	0.664991	0.000137818	0.000246279
EPHB4	3.5103	2.84157	0.809495	0.0264215	0.0355867
EPHB6	10.2036	5.91559	0.579757	0.000180552	0.000317666
EPS8	5.15432	2.35026	0.455978	1.3672e-07	3.71677e-07
NR2F6	3.70798	1.9853	0.535413	1.00852e-08	3.38689e-08
ERBB2	14.5603	13.4336	0.922619	0.0196965	0.026974
ERBB3	0.57221	5.136	8.97572	1.74387e-07	4.64524e-07
ERCC2	4.86716	2.75083	0.565181	6.56915e-06	1.38453e-05
EREG	2.1151	3.46781	1.63955	1.59698e-06	3.65342e-06
ERCC3	3.57884	2.87055	0.802088	0.0145175	0.0204473
ERCC4	18.9648	4.21091	0.222038	9.25781e-10	3.87671e-09
ERCC5	3.12455	1.88721	0.603994	7.63569e-07	1.83682e-06
ERCC6	2.31186	1.97706	0.85518	0.544884	0.585355
ERF	0.701349	1.17084	1.66941	6.56725e-05	0.000122224
ERH	12.2632	10.0108	0.816332	0.0993215	0.121706
ERN1	23.9765	2.29455	0.0957001	6.29072e-12	6.1673e-11
ESD	4.60172	19.4735	4.23179	0.0764804	0.0955669
ESRRB	37.1186	3.24475	0.0874157	5.81468e-12	5.81118e-11
ETFA	10.8147	12.1615	1.12454	0.770661	0.797455
EVC	3.017	2.26207	0.749775	5.97321e-05	0.000111655
EVI2B	2.00189	0.237547	0.118661	0.234651	0.271545
EVPL	5.92517	3.73626	0.630574	0.000131697	0.000235876
EWSR1	23.6445	34.302	1.45074	0.00455945	0.00682867
EXT1	0.941818	1.5397	1.63482	0.0164242	0.0227427
EXT2	6.0476	2.46712	0.407951	1.00605e-11	8.17368e-11
EXTL2	10.8846	2.23794	0.205607	3.61707e-12	4.06947e-11
EXTL3	5.77112	2.83303	0.490897	8.56502e-07	2.04197e-06
EYA2	3.18686	8.19203	2.57056	0.0112803	0.016085
EZH2	4.76295	1.97167	0.413959	7.73482e-09	2.65547e-08
F9	10.0351	2.45256	0.244399	3.19145e-11	2.11926e-10
F10	4.43698	5.03398	1.13455	0.840062	0.859447
F11	7.0107	3.51415	0.501255	4.52523e-06	9.72827e-06
F13A1	26.9702	15.1277	0.560905	3.09883e-06	6.81881e-06
F13B	6.44948	2.02765	0.31439	2.85834e-08	8.79096e-08
FAAH	23.9336	2.88598	0.120583	7.19763e-13	1.30827e-11
FABP4	8.11421	12.7392	1.56999	0.00034809	0.000591875
FABP1	20.4437	8.91612	0.436131	3.94344e-10	1.85571e-09
FABP3	8.04917	3.11654	0.387188	4.26853e-07	1.06489e-06
FABP5	25.1607	18.885	0.750578	0.0552077	0.0708276
FABP6	3.40713	2.07467	0.608919	0.0264215	0.0355867
FABP7	26.5967	29.6537	1.11494	0.452533	0.493886
FANCA	1.62847	0.675966	0.415093	0.329344	0.370676
FANCD2	0.24311	0.94698	3.89528	0.00204734	0.00319371
ACSL1	6.91854	11.5228	1.6655	0.964229	0.968312
ACSL3	3.82407	6.51987	1.70496	0.234651	0.271545
FAH	5.50179	17.3353	3.15084	8.04025e-10	3.41373e-09
PTK2B	3.74624	2.59755	0.693375	0.000904286	0.00146508
FANCB	1.0652	0.0124434	0.0116817	0.267008	0.305675
FANCG	3.94847	3.24048	0.820692	0.0693197	0.0877121
FAP	69.1139	3.44524	0.0498487	4.77031e-13	1.27544e-11
FASN	42.952	277.944	6.47104	1.00605e-11	8.17368e-11
FAT1	10.7226	1.98569	0.185187	4.96612e-12	5.20328e-11
FAT2	9.99085	2.90933	0.2912	7.31149e-11	4.22269e-10
FAU	37.7996	30.3577	0.803124	0.400407	0.442393
FBN1	62.6894	99.4528	1.58644	0.00275723	0.00423607
FCER2	0.485611	3.1099	6.40411	3.22152e-09	1.20272e-08
FCGR1A	10.8663	2.53563	0.233347	1.49603e-08	4.86657e-08
FCGR2A	2.07139	2.24067	1.08173	0.910729	0.922022
FCGR3B	8.27932	2.76374	0.333812	1.06545e-09	4.40357e-09
FCGRT	12.4931	3.21062	0.256992	3.91609e-12	4.28019e-11
FCN1	3.04193	4.14469	1.36252	0.0322356	0.0428957
FCN2	9.1577	2.18293	0.238371	3.44337e-11	2.25548e-10
FDPS	7.24425	7.88451	1.08838	0.613885	0.650315
FDX1	3.1678	1.63865	0.517281	3.6906e-08	1.10926e-07
FDXR	38.6372	4.62658	0.119744	6.29072e-12	6.1673e-11
FECH	7.67052	2.94373	0.383771	4.83886e-09	1.73875e-08
FEN1	3.92644	2.79838	0.712703	0.00110369	0.00177028
FES	3.02442	3.0839	1.01967	0.452533	0.493886
FGA	5.01376	91.4985	18.2495	2.24005e-12	2.81722e-11
FGB	14.8138	120.484	8.1332	5.02532e-11	3.0734e-10
FGF1	4.59607	3.08812	0.671904	0.0185475	0.0254704
FGF5	17.196	0.0124434	0.00072362	4.46454e-08	1.31984e-07
FGF13	3.15061	0.0124434	0.00394951	2.09035e-07	5.48121e-07
FGFR3	5.03832	4.12815	0.81935	0.323815	0.365224
FGFR4	3.28133	2.05471	0.626183	0.000131697	0.000235876
FGG	3.82231	112.407	29.4081	4.77031e-13	1.27544e-11
FGR	4.27676	2.39327	0.559598	1.7857e-06	4.06834e-06
FH	5.63904	17.4261	3.09025	1.15075e-08	3.81736e-08
FHIT	4.24614	2.60261	0.612936	9.47995e-06	1.95662e-05
FHL1	15.8586	14.8868	0.938721	0.369744	0.411834
FHL2	7.69266	11.4755	1.49175	0.00034809	0.000591875
FHL3	6.70811	2.63678	0.393073	3.6912e-09	1.35771e-08
VEGFD	3.76908	2.40974	0.639346	5.60341e-06	1.19073e-05
FKBP1B	2.56761	2.86718	1.11667	1	1
FKBP2	11.3967	7.93086	0.695889	0.363791	0.406021
FKBP3	8.52652	20.3893	2.39128	1.59697e-08	5.15118e-08
FKBP4	16.5409	97.2987	5.8823	8.47757e-13	1.42159e-11
FKBP5	19.6767	14.8636	0.75539	0.000363316	0.000616782
FOXF1	39.6424	7.81721	0.197193	2.05521e-10	1.03705e-09
FOXC1	3.38106	1.31747	0.389663	0.000680764	0.00111883
FOXC2	4.66063	0.645533	0.138508	0.0287919	0.0385673
FOXE1	6.1795	2.07086	0.335118	3.17697e-07	8.08225e-07
FOXM1	16.4237	3.31228	0.201677	4.52302e-09	1.63391e-08
FOXD2	65.4599	7.06888	0.107988	4.96612e-12	5.20328e-11
FLG	4.53793	2.45039	0.53998	1.3124e-08	4.31527e-08
FLNA	728.41	113.074	0.155234	4.77031e-13	1.27544e-11
FLNC	28.0781	2.7475	0.0978518	1.62351e-12	2.21321e-11
FLOT2	2.9281	6.18627	2.11273	0.406719	0.448471
FLT1	7.2045	12.3927	1.72013	0.919624	0.929956
FMO2	4.71762	2.47743	0.525143	9.45633e-08	2.64285e-07
FMOD	3.69863	17.3172	4.68205	5.06561e-08	1.4817e-07
AFF2	6.2933	2.11308	0.335767	3.6912e-09	1.35771e-08
FN1	11.0727	127.616	11.5253	6.63083e-13	1.28331e-11
FOS	2.58981	1.53787	0.593814	1.35998e-05	2.74403e-05
FOSL2	7.44133	2.29134	0.307921	1.17534e-11	9.27671e-11
FXN	7.54342	3.90151	0.517207	3.04747e-08	9.32656e-08
MTOR	5.03278	5.80432	1.1533	0.822572	0.844155
FRG1	7.15008	2.05405	0.287276	1.0605e-10	5.7913e-10
FRZB	10.6045	2.24482	0.211686	1.94109e-08	6.17062e-08
FTH1	8.33296	89.1236	10.6953	6.63083e-13	1.28331e-11
ADAM2	3.56836	1.78568	0.50042	0.000125832	0.000225806
NR5A1	15.5443	2.57475	0.165639	6.51185e-08	1.86744e-07
FUCA1	6.14063	33.9552	5.52959	3.19145e-11	2.11926e-10
FUCA2	5.19003	3.98874	0.76854	0.452533	0.493886
FUS	12.4472	5.12982	0.412127	1.3672e-07	3.71677e-07
FUT6	4.22987	1.61419	0.381617	1.99301e-09	7.77683e-09
FUT8	11.2338	3.70646	0.329938	6.76884e-09	2.34757e-08
KDSR	9.78773	3.66708	0.374661	0.00220707	0.00342855
FYB1	0.383689	4.19823	10.9418	3.94344e-10	1.85571e-09
FYN	9.50874	3.83987	0.403826	6.42143e-07	1.55979e-06
G6PD	4.86949	52.7267	10.828	6.26357e-05	0.000116819
XRCC6	11.0773	100.955	9.11365	4.32167e-11	2.72793e-10
GAA	34.1511	11.7218	0.343233	1.20969e-07	3.31877e-07
GAB1	10.4569	2.84394	0.271966	1.48279e-11	1.11441e-10
GABPA	1.54385	3.80235	2.4629	0.000144206	0.000256927
GABPB1	19.6632	2.97632	0.151365	0.00736995	0.0107639
GABRA2	6.00205	3.89486	0.648922	3.18775e-05	6.15272e-05
GABRD	55.8238	3.19248	0.0571886	3.45497e-06	7.56459e-06
GABRR1	16.8883	2.22473	0.131732	1.90749e-12	2.50658e-11
GAD1	16.1575	1.34012	0.0829414	6.9317e-08	1.98062e-07
GAK	3.00473	7.37672	2.45503	0.111364	0.135441
GALC	6.12256	2.86667	0.468214	1.3672e-07	3.71677e-07
GALE	36.1816	18.3918	0.50832	3.44858e-09	1.27759e-08
B4GALNT1	10.843	3.94706	0.364019	5.02532e-11	3.0734e-10
GALK1	27.1768	22.3038	0.820691	0.0331498	0.0440259
GALK2	4.63699	2.21376	0.477414	9.43963e-09	3.1909e-08
GALNS	6.5274	3.49794	0.535885	6.92505e-06	1.45544e-05
GALNT2	5.8573	3.54803	0.605746	0.00182755	0.00286281
GALNT3	4.11711	2.21457	0.537895	2.85834e-08	8.79096e-08
GALT	3.01978	2.68924	0.89054	0.174895	0.206097
GAMT	6.02645	3.59227	0.596085	1.43125e-05	2.88081e-05
GAPDH	4.23133	132.696	31.3604	4.77031e-13	1.27544e-11
LRRC32	4.97304	2.26689	0.455835	1.01661e-06	2.39652e-06
GART	31.8466	7.80486	0.245077	3.44337e-11	2.25548e-10
GAS1	3.3558	1.67388	0.498802	0.00440188	0.00660526
GAS6	3.60265	3.06738	0.851422	0.0196965	0.026974
GATA3	3.94726	2.49325	0.631642	2.14423e-05	4.22652e-05
GATM	46.3745	5.73905	0.123754	5.81468e-12	5.81118e-11
GBA	10.1554	4.93013	0.485467	4.7028e-05	8.89313e-05
GBE1	8.36739	11.6011	1.38647	0.69475	0.727215
GBP1	11.079	6.19375	0.559053	0.0676182	0.0856826
GBP3	2.80011	0.722194	0.257916	0.13888	0.166507
GCGR	2.30047	0.0124434	0.00540907	0.020294	0.0277439
GCH1	4.15639	1.16792	0.280994	0.000206324	0.000360295
GCHFR	2.31242	4.12286	1.78292	0.00286026	0.00438714
GCSH	4.88972	8.14516	1.66577	0.000180552	0.000317666
GDF2	32.7079	1.88395	0.0575993	1.65027e-10	8.56732e-10
GDF9	6.53667	1.39807	0.213881	1.15075e-08	3.81736e-08
GDF10	4.03084	2.43956	0.605224	6.92505e-06	1.45544e-05
GDI2	67.5072	58.9051	0.872575	0.613885	0.650315
GFAP	3.92181	3.17192	0.80879	0.178486	0.210064
GFI1	2.96629	1.90599	0.642552	9.98511e-06	2.05266e-05
GFRA1	1.81767	7.17889	3.9495	3.64745e-06	7.9557e-06
GGCX	9.48736	6.74093	0.710517	0.0209073	0.0285326
B4GALT1	3.5412	4.10608	1.15952	0.80517	0.828572
GGT7	3.64983	2.98417	0.817618	0.47997	0.520976
GHR	5.2381	0.0124434	0.00237555	7.37772e-08	2.10043e-07
GHRH	2.6159	3.8778	1.4824	0.000188786	0.000331568
GHRHR	39.2008	3.26453	0.0832772	7.95978e-12	6.91035e-11
CBLIF	6.36405	1.71207	0.269023	0.000430665	0.000723717
GIP	2.99042	1.65638	0.553896	0.0145175	0.0204473
GJA1	3.73419	2.0024	0.536234	0.000834317	0.00135687
GJA4	5.15518	2.77872	0.539015	1.20532e-06	2.80729e-06
GK	4.86758	2.30603	0.473753	3.3711e-07	8.53832e-07
GK2	3.05293	0.0124434	0.00407588	6.05974e-07	1.47818e-06
GLA	52.8386	63.7974	1.2074	0.0424219	0.0553753
GLB1	1.58841	19.7037	12.4047	6.78492e-11	3.96145e-10
GCLM	14.5313	4.15983	0.286268	2.17873e-11	1.5326e-10
GLDC	8.27405	6.46603	0.781483	0.452533	0.493886
GLE1	4.11343	2.29782	0.558613	5.08867e-07	1.25482e-06
GLG1	17.3444	13.6899	0.789298	0.515504	0.555991
GLI1	16.402	5.08435	0.309983	5.63948e-10	2.4848e-09
GLO1	15.4513	45.6702	2.95575	4.19054e-08	1.24475e-07
GLRB	2.9395	3.2275	1.09798	0.60603	0.643272
GLRX	24.1611	11.7265	0.485345	5.90913e-06	1.25125e-05
GLUD1	4.20583	37.7259	8.9699	2.62929e-12	3.18091e-11
GLUD2	4.65291	4.23831	0.910894	0.271869	0.310907
GLUL	4.50995	18.4488	4.09068	8.6281e-10	3.63954e-09
GML	4.09647	3.21091	0.783824	0.248161	0.285565
GMPR	22.6327	2.10404	0.0929645	6.10792e-13	1.28331e-11
GNA15	5.08994	2.37256	0.466128	4.93436e-05	9.31333e-05
GNAI1	2.1002	3.46878	1.65164	0.0471991	0.0612101
GNAI3	4.95688	14.6702	2.95956	1.99301e-09	7.77683e-09
GNAO1	3.21081	5.75265	1.79165	0.0566468	0.0725431
GNAQ	108.131	4.99355	0.0461806	7.81191e-13	1.36672e-11
GNAS	144.605	43.4769	0.300659	0.00197152	0.00308058
GNAT2	7.12546	2.81107	0.39451	2.50293e-07	6.48902e-07
GNAZ	3.54111	4.47255	1.26304	0.00162964	0.00256732
GNB1	1.74926	11.4104	6.52296	0.000114834	0.00020729
GNB3	3.95976	0.605152	0.152825	3.87559e-05	7.39341e-05
GNG4	11.5488	4.42246	0.382936	0.0235245	0.0319121
GNG5	14.5782	3.56645	0.244643	3.34047e-12	3.85405e-11
GNG7	9.74877	2.8129	0.288539	6.9317e-08	1.98062e-07
GNG11	2.49764	0.0124434	0.00498206	1.29212e-05	2.6145e-05
GNL1	7.50104	6.60123	0.880042	1.75352e-05	3.49093e-05
GNS	10.6858	4.70192	0.440014	5.60341e-06	1.19073e-05
GOLGA2	54.803	8.24821	0.150506	6.29072e-12	6.1673e-11
GOLGA3	31.3679	4.5244	0.144237	6.63083e-13	1.28331e-11
GOLGB1	6.72092	4.61727	0.686999	0.00506329	0.00754544
GOT2	4.90873	67.1955	13.689	4.77031e-13	1.27544e-11
SFN	3.26681	18.0088	5.51266	0.0524208	0.0675131
GP1BA	4.81887	3.10638	0.644628	0.00870088	0.0125822
GP1BB	2.91783	1.79357	0.614695	9.47995e-06	1.95662e-05
GP2	4.70052	38.1247	8.11073	3.24872e-08	9.86767e-08
GP5	4.15687	0.431241	0.103742	0.00440188	0.00660526
GP9	3.48198	1.87011	0.537081	1.64124e-07	4.39223e-07
GPC1	4.92808	3.30141	0.669918	0.000144206	0.000256927
GPD1	26.2486	7.17176	0.273224	2.06722e-12	2.65575e-11
NPBWR1	10.7853	2.56394	0.237725	3.91609e-12	4.28019e-11
UTS2R	23.4311	17.865	0.762446	0.0228449	0.031038
GPR17	6.7807	2.60293	0.383873	1.59697e-08	5.15118e-08
GPR27	4.20928	2.10769	0.500724	8.35465e-08	2.357e-07
GPER1	6.49124	3.17903	0.489742	6.76884e-09	2.34757e-08
GPR37	3.09184	3.00937	0.973327	0.141898	0.169866
MLNR	2.53866	0.154186	0.0607353	0.0256698	0.0346617
GPR39	3.43967	3.69558	1.0744	0.281773	0.321299
FFAR1	1.91971	0.0124434	0.00648191	0.00489001	0.00729814
GRK4	0.897561	0.727885	0.810959	0.00169331	0.00266144
GRK5	14.0796	2.51356	0.178524	1.38112e-12	1.98607e-11
MKNK2	15.1276	2.38221	0.157474	1.37245e-11	1.05266e-10
GPS1	3.80909	2.69368	0.707171	0.00256128	0.0039468
GPX1	7.36662	20.5925	2.79538	2.51365e-08	7.81285e-08
GPX4	15.0588	28.6257	1.90093	0.318347	0.359436
GPX7	5.90063	4.10119	0.695043	0.0179953	0.0247576
GRB2	16.6133	38.4599	2.31501	0.0271922	0.0365424
RAPGEF1	2.62637	3.06085	1.16543	0.0360265	0.0476094
GRIA2	8.65487	4.58087	0.529282	1.64124e-07	4.39223e-07
GRIA3	3.9168	3.85595	0.984466	0.020294	0.0277439
GRIA4	13.5855	3.90408	0.287372	3.6912e-09	1.35771e-08
GRID1	6.92235	2.87487	0.415303	3.61707e-12	4.06947e-11
GRID2	4.06254	10.9648	2.699	0.678258	0.711148
GRIK1	4.14417	3.12264	0.753501	9.11719e-05	0.000166875
GRIN1	11.4838	0.278637	0.0242634	3.04747e-08	9.32656e-08
GRIN2A	4.9266	3.48359	0.707098	0.0296217	0.0396114
GRIN2C	11.1498	16.6161	1.49026	0.400407	0.442393
GRM6	11.5897	3.37951	0.291596	1.48279e-11	1.11441e-10
GRM7	13.3719	3.35214	0.250685	4.2393e-12	4.55351e-11
CXCL3	4.96246	2.69488	0.543053	3.22152e-09	1.20272e-08
GSC2	20.0027	2.97783	0.148871	9.14261e-11	5.12185e-10
GSK3A	4.44567	2.31557	0.520859	3.6912e-09	1.35771e-08
GSK3B	4.04816	4.04658	0.99961	0.0764804	0.0955669
GSN	16.2369	88.4151	5.44533	9.19882e-13	1.48905e-11
GSR	56.1495	11.914	0.212184	6.78492e-11	3.96145e-10
GSTA1	23.8832	11.2385	0.470562	0.00114815	0.00183884
GSTA3	2.96829	2.41735	0.81439	0.00410146	0.00617617
GSTM2	54.2067	4.09758	0.0755918	5.18063e-13	1.27544e-11
GSTM3	21.2555	79.8963	3.75885	2.1095e-06	4.74169e-06
GSTM4	8.02495	3.69498	0.460437	1.28612e-07	3.51488e-07
GSTP1	22.3374	139.815	6.25921	9.43963e-09	3.1909e-08
GSTT1	19.0089	75.3663	3.96478	0.000172656	0.000304455
GSTZ1	4.42838	3.50968	0.792542	0.000430665	0.000723717
MSH6	25.2303	12.4922	0.495129	0.0095989	0.0137981
GTF2A1	12.9553	2.20178	0.169952	7.19763e-13	1.30827e-11
GTF2A2	2.37088	0.106962	0.0451147	0.000144206	0.000256927
GTF2E1	3.15116	2.8938	0.918331	0.276791	0.316076
GTF2F2	3.52607	2.30595	0.653972	0.000627052	0.00103591
GTF2H1	3.55398	6.38621	1.79692	1.93953e-05	3.84025e-05
GTF2H3	3.49328	3.19082	0.913417	0.00355576	0.00539631
GTF2I	39.5771	107.668	2.72045	5.25138e-10	2.38628e-09
GUCY1B2	7.46865	19.9803	2.67523	0.753571	0.78172
GUCY1A1	3.22968	89.149	27.603	0.64574	0.680539
GUK1	8.32034	2.38237	0.286331	1.85269e-07	4.91146e-07
GUSB	83.1648	38.4921	0.462841	4.06837e-05	7.7424e-05
GYG1	9.34306	9.25306	0.990367	0.0350448	0.0464023
GYPC	5.69706	2.3779	0.417391	1.07611e-06	2.52841e-06
GYS1	15.971	2.935	0.183771	1.27361e-12	1.8822e-11
GYS2	4.57266	2.96289	0.647958	0.000280513	0.00048274
GZMH	3.73307	2.41778	0.647667	4.27023e-05	8.10796e-05
GZMK	5.61523	2.19402	0.390726	9.25781e-10	3.87671e-09
H1-0	1.37048	1.05091	0.766818	0.0112803	0.016085
H1-2	4.09014	2.75473	0.673504	1.29212e-05	2.6145e-05
H1-4	1.37644	1.44951	1.05309	0.074636	0.0934185
H1-5	0.408022	63.5812	155.828	4.77031e-13	1.27544e-11
H3-3B	391.97	222.433	0.567475	0.0209073	0.0285326
HABP2	5.43089	2.1747	0.400431	4.83886e-09	1.73875e-08
HSD17B10	3.06679	32.8955	10.7264	5.18063e-13	1.27544e-11
HAGH	19.2739	14.7051	0.762954	0.0228449	0.031038
HADHA	25.2807	47.0206	1.85994	7.85149e-08	2.22387e-07
HADH	3.42246	17.9114	5.23349	0.000680764	0.00111883
HAL	11.9497	6.40349	0.535871	2.35593e-06	5.25529e-06
HAS1	147.655	7.51696	0.050909	4.77031e-13	1.27544e-11
HBA2	10.5949	111.4	10.5145	2.88898e-05	5.60502e-05
HBB	10.642	431.367	40.5343	3.61707e-12	4.06947e-11
HBD	8.60375	29.9598	3.48218	0.000114834	0.00020729
HBG1	3.25885	2.85188	0.875119	0.719759	0.75071
HBG2	23.1718	3.27364	0.141277	0.000215656	0.000375714
HBQ1	3.11543	2.64911	0.850318	0.0322356	0.0428957
HCCS	2.26817	1.65824	0.73109	0.0802808	0.0998315
SERPIND1	9.41805	10.0855	1.07087	0.0842332	0.104338
HCFC1	8.28229	2.79627	0.33762	4.19054e-08	1.24475e-07
HCK	3.93228	6.15185	1.56445	4.06369e-06	8.8019e-06
HCLS1	18.6255	17.3994	0.934171	0.901845	0.914143
HTT	6.33483	5.02391	0.793061	0.182132	0.214085
HDAC1	13.5082	2.73918	0.202779	7.19763e-13	1.30827e-11
HDAC2	3.11064	3.64117	1.17055	0.621783	0.65803
HDGF	24.0833	11.7354	0.487285	0.000109681	0.000198685
HDLBP	5.35284	27.3362	5.10686	6.29072e-12	6.1673e-11
HELLS	4.03489	3.51413	0.870935	0.307594	0.348454
NCKAP1L	3.88301	3.74185	0.963647	0.0424219	0.0553753
HEXB	7.08967	20.2622	2.85799	1.54447e-07	4.15708e-07
CFH	6.08331	21.2914	3.49998	8.04025e-10	3.41373e-09
HFE	4.77275	3.9122	0.819694	0.248161	0.285565
CFHR1	8.98405	3.8891	0.432889	4.26853e-07	1.06489e-06
HGD	8.49739	5.82797	0.685855	0.0643184	0.0817022
NRG1	9.04613	1.86025	0.205641	3.17697e-07	8.08225e-07
HIC1	4.3498	3.55324	0.816874	0.00762052	0.011107
HIF1A	6.68362	2.56129	0.383219	3.41473e-10	1.63106e-09
HIP1	9.02366	2.65078	0.293759	1.22953e-10	6.60808e-10
UBE2K	5.53644	13.7056	2.47552	1.99576e-06	4.50569e-06
HINT1	0.513918	21.6718	42.1697	5.62554e-13	1.27544e-11
HIVEP1	2.99659	3.01067	1.0047	0.928529	0.937756
HIVEP2	2.34991	7.25708	3.08824	2.85834e-08	8.79096e-08
HK1	7.48901	6.02603	0.80465	3.6912e-09	1.35771e-08
HK2	3.62499	2.77804	0.766356	0.020294	0.0277439
HK3	24.6394	4.78076	0.194029	7.31149e-11	4.22269e-10
HLA-A	49.716	18.9351	0.380865	6.80388e-07	1.6476e-06
HLA-B	28.5293	7.36529	0.258166	4.32167e-11	2.72793e-10
HLA-C	30.7502	13.8988	0.451989	2.45023e-09	9.37489e-09
HLA-DMA	6.01365	2.44188	0.406056	2.62422e-09	9.96404e-09
HLA-DMB	1.25643	0.978542	0.778828	0.0249366	0.0337113
MNX1	3.00701	1.53999	0.512133	6.11668e-08	1.76291e-07
HLA-DOA	1.29462	0.700534	0.541112	0.154471	0.183565
HLA-DOB	4.6134	2.82676	0.612728	0.00145162	0.00229948
HLA-DPA1	12.9808	12.1237	0.933978	0.848837	0.867534
HLA-DQB1	1.83039	14.7796	8.07453	2.05521e-10	1.03705e-09
HLA-DQB2	6.79897	2.96662	0.436334	3.51573e-05	6.74394e-05
HLA-DRB1	142.541	62.2249	0.43654	9.06963e-07	2.15505e-06
HLA-DRB4	4.45831	3.9989	0.896955	0.13888	0.166507
HLA-DRB5	4.77674	1.93322	0.404716	1.65027e-10	8.56732e-10
HLA-E	1.00957	2.41398	2.3911	1.96805e-07	5.18876e-07
HLA-F	4.81765	7.81988	1.62317	0.445815	0.487301
HLA-H	0.748438	4.23104	5.65316	0.000144206	0.000256927
HLX	22.9083	2.11958	0.0925246	2.84806e-12	3.38527e-11
HMBS	3.93666	12.214	3.10262	0.135913	0.163264
HMGB1	20.287	21.6257	1.06599	0.653809	0.688024
HMGB2	4.45395	37.2882	8.37193	2.01783e-11	1.43907e-10
HMGB3	14.7606	2.79918	0.189638	6.29549e-11	3.71342e-10
HMGN1	0.704232	4.99791	7.09697	3.46283e-08	1.04754e-07
HMGCL	6.40601	18.4998	2.88788	7.87797e-11	4.50286e-10
HMGCS1	5.8666	3.58457	0.611013	0.000268566	0.000462979
HMGCS2	33.6358	34.5804	1.02808	0.745071	0.773761
HMGA1	18.0942	4.63666	0.256251	5.02532e-11	3.0734e-10
HMMR	9.35217	7.81802	0.835959	0.0052421	0.00780257
HMOX1	12.416	10.4888	0.844775	0.0596188	0.0760362
NR4A1	0.825735	0.0124434	0.0150694	0.445815	0.487301
FOXA1	3.22856	5.91245	1.83129	0.80517	0.828572
FOXA3	1.57887	0.889884	0.563621	0.426005	0.467735
HNMT	3.96201	7.69739	1.9428	0.000868648	0.00140978
HNRNPA1	13.8933	27.9987	2.01526	3.87559e-05	7.39341e-05
HNRNPA2B1	11.1642	338.92	30.3576	4.77031e-13	1.27544e-11
HNRNPAB	21.5453	31.3617	1.45562	0.178486	0.210064
HNRNPF	34.0149	33.0792	0.972493	0.892973	0.906072
HNRNPH1	4.3379	26.6296	6.13882	1.17433e-12	1.78492e-11
HNRNPH2	4.12749	13.9814	3.38739	4.83886e-09	1.73875e-08
HNRNPH3	94.3649	9.71773	0.10298	9.19882e-13	1.48905e-11
HNRNPK	4.20633	83.3407	19.8132	4.77031e-13	1.27544e-11
HNRNPL	5.10727	24.5787	4.8125	3.08464e-12	3.60906e-11
HNRNPU	15.3536	86.3261	5.62252	3.44337e-11	2.25548e-10
HOXA6	3.80022	0.0124434	0.00327438	0.000157829	0.000279696
HOXB6	4.40658	2.89446	0.65685	3.18775e-05	6.15272e-05
HOXC10	11.1688	2.91586	0.26107	2.62422e-09	9.96404e-09
HOXC11	15.5232	2.72444	0.175508	9.30609e-12	7.75473e-11
HOXC12	10.298	1.98889	0.193134	2.21998e-07	5.80278e-07
HOXD1	5.3149	3.48925	0.656503	4.52523e-06	9.72827e-06
HOXD3	3.81913	3.47733	0.910505	0.770661	0.797455
HOXD9	4.2972	2.403	0.559201	8.08751e-07	1.93833e-06
HOXD13	11.6008	2.54397	0.219292	2.06722e-12	2.65575e-11
HP	84.2316	54.1705	0.643114	0.000468553	0.000784826
HPCAL1	6.33733	7.76177	1.22477	0.530091	0.570735
HPGD	3.9491	4.01299	1.01618	0.38183	0.424032
HPN	3.70514	2.32883	0.628541	7.63569e-07	1.83682e-06
HPRT1	3.14399	10.6799	3.39692	1.0605e-10	5.7913e-10
HPS1	2.8836	1.92809	0.668638	0.307594	0.348454
HPX	8.70372	161.173	18.5178	4.77031e-13	1.27544e-11
HRAS	6.4682	3.77606	0.583789	0.0013431	0.00213617
ERAS	9.61942	0.0124434	0.00129357	1.22749e-05	2.49149e-05
AGFG1	3.67298	4.30904	1.17317	0.09261	0.114006
HRES1	30.9018	3.45473	0.111797	9.25781e-10	3.87671e-09
HSBP1	37.6029	2.76088	0.073422	7.36017e-12	6.55353e-11
HSD3B1	7.63551	3.07412	0.402609	0.000114834	0.00020729
HSD3B2	5.02422	1.22547	0.243912	2.48928e-06	5.53705e-06
HSD11B1	2.70301	1.77995	0.658506	0.000280513	0.00048274
HSD17B4	37.6161	29.5026	0.784308	0.0174576	0.0240777
HSF2	2.14459	0.9455	0.440876	0.964229	0.968312
HSF4	4.2385	0.379246	0.0894764	0.0611526	0.0778861
DNAJB2	2.18274	2.59263	1.18779	0.239095	0.276196
HSPA1B	313.72	256.493	0.817586	0.0497525	0.0643205
HSPA1L	4.90114	2.10442	0.429373	6.33091e-09	2.2085e-08
HSPA5	7.55566	121.749	16.1136	4.77031e-13	1.27544e-11
HSPA6	18.8612	3.15378	0.16721	1.37245e-11	1.05266e-10
HSPA7	4.52265	2.92167	0.646009	0.000627052	0.00103591
HSPA8	13.9354	100.548	7.21527	4.77031e-13	1.27544e-11
HSPA9	15.0774	54.8994	3.64118	0.00182755	0.00286281
HSPB1	225.553	309.44	1.37192	0.00265761	0.0040889
HSP90AA1	3.63836	67.8524	18.6492	5.25138e-10	2.38628e-09
HSP90AA4P	9.84173	7.62958	0.775228	0.00489001	0.00729814
HSPD1	58.2238	45.0328	0.773443	0.0484617	0.0627494
HSPE1	15.5492	98.6638	6.34526	8.47757e-13	1.42159e-11
DNAJB1	3.98853	2.65501	0.66566	0.000137818	0.000246279
HSPG2	5.90143	79.4173	13.4573	5.62554e-13	1.27544e-11
HTR1A	36.445	4.04659	0.111033	1.17534e-11	9.27671e-11
HUS1	9.26478	2.81788	0.30415	1.61931e-09	6.44489e-09
TNC	15.4657	56.5765	3.65819	6.80388e-07	1.6476e-06
IARS1	6.44329	50.4117	7.8239	5.25138e-10	2.38628e-09
IBSP	0.772611	1.11898	1.44831	0.928529	0.937756
ICAM2	8.84903	3.10239	0.350591	1.07736e-08	3.58903e-08
ID4	4.26049	3.48783	0.818645	0.686486	0.718967
IDH1	11.9785	57.0065	4.75908	0.000197372	0.000345713
IDH2	4.52713	147.432	32.5663	4.77031e-13	1.27544e-11
IDH3B	3.11967	6.68952	2.1443	1.51065e-09	6.06574e-09
IDH3G	2.10186	0.911901	0.433854	0.182132	0.214085
IDS	3.16584	2.58735	0.817271	0.00899151	0.0129774
IDUA	7.67979	21.5485	2.80587	0.779249	0.805281
IFI16	5.88993	9.85988	1.67402	0.38183	0.424032
IFI35	4.04302	2.63384	0.651452	0.00229115	0.00355104
IFIT1	2.92231	7.38717	2.52785	2.21063e-10	1.10873e-09
IFNAR1	3.19874	2.82311	0.88257	0.141898	0.169866
IFNGR1	4.78839	2.59275	0.541466	3.45497e-06	7.56459e-06
IGBP1	52.6046	2.40459	0.0457107	5.18063e-13	1.27544e-11
IGF1R	2.61048	3.2555	1.24709	0.445815	0.487301
IGF2R	5.78532	14.9447	2.58322	2.35735e-07	6.13824e-07
IGFALS	2.545	6.08461	2.39081	0.00156818	0.00247598
IGFBP6	8.84366	2.31906	0.262228	5.25138e-10	2.38628e-09
IGFBP7	5.84125	3.28752	0.562811	0.000100023	0.000182028
IGHA1	106.854	97.2292	0.909925	0.113905	0.138374
IGHD	25.9397	3.37946	0.130281	9.98019e-13	1.57793e-11
IGHG2	72.4237	212.654	2.93625	6.51185e-08	1.86744e-07
IGHG4	148.245	37.0513	0.249932	1.99301e-09	7.77683e-09
IGHMBP2	4.48122	2.26476	0.505389	0.0154449	0.0215143
JCHAIN	27.7658	3.97611	0.143201	7.49152e-10	3.20811e-09
IGLC3	4.55761	1.32496	0.290713	5.31286e-06	1.13221e-05
IGLC6	3.4526	8.32343	2.41077	0.000412813	0.000695752
IGLL1	5.52917	5.38351	0.973657	0.352066	0.393817
IGSF1	6.88278	2.45578	0.356801	5.90913e-06	1.25125e-05
IHH	11.0651	2.66662	0.240993	7.49152e-10	3.20811e-09
IK	6.09366	4.43115	0.727173	0.0524208	0.0675131
IL1RN	7.72313	2.45608	0.318016	5.53619e-09	1.95547e-08
IL3	1.8633	0.0124434	0.00667812	0.000197372	0.000345713
IL3RA	13.114	1.93928	0.147879	5.37401e-12	5.48825e-11
IL6ST	0.371258	7.33391	19.7542	3.00904e-09	1.12988e-08
IL7R	4.32331	5.20074	1.20295	0.753571	0.78172
IL9R	4.44967	2.55501	0.574201	2.74977e-05	5.35092e-05
IL12RB1	7.19362	5.1307	0.713229	0.000114834	0.00020729
IL12RB2	4.17855	2.4726	0.591738	8.10682e-06	1.6872e-05
IL16	5.74518	9.29221	1.61739	6.56915e-06	1.38453e-05
IL17A	2.21061	0.058328	0.0263854	0.072828	0.0918946
ILF2	10.0265	44.0171	4.39007	9.43963e-09	3.1909e-08
ILF3	2.42509	55.2136	22.7677	1.08266e-12	1.67454e-11
IMPA1	4.07845	5.95944	1.4612	0.0783619	0.097681
IMPA2	21.9554	11.4887	0.523274	0.000104747	0.000190208
IMPDH1	9.36561	4.7988	0.512385	1.50606e-05	3.02528e-05
IMPDH2	33.4319	14.2542	0.426365	7.23617e-09	2.49459e-08
IMPG1	1.07748	0.833589	0.77365	0.629726	0.66554
INCENP	2.6145	2.70404	1.03425	0.000188786	0.000331568
IDO1	5.08868	2.96217	0.58211	5.97321e-05	0.000111655
ING1	5.71604	1.90705	0.333631	4.55178e-10	2.10226e-09
ING2	4.87285	5.86532	1.20367	0.796504	0.821182
INHBA	3.37462	2.1452	0.635686	0.121804	0.147227
INHBC	4.79113	2.44505	0.510328	2.62987e-06	5.82376e-06
INPP1	8.48085	2.07775	0.244993	1.27016e-11	9.86864e-11
INPP4A	7.65419	2.26453	0.295855	1.27361e-12	1.8822e-11
INPP5A	9.77679	2.05815	0.210514	4.2393e-12	4.55351e-11
INPP5B	1.94716	3.75392	1.92789	6.26357e-05	0.000116819
INPPL1	3.78468	3.17029	0.837664	0.363791	0.406021
INSR	9.48315	2.74031	0.288966	5.62554e-13	1.27544e-11
INSRR	2.287	0.0985412	0.0430876	0.000268566	0.000462979
EIF3E	17.2585	11.2742	0.653255	0.0424219	0.0553753
IRAK1	4.96844	4.41305	0.888216	0.38183	0.424032
ITGA6	34.3165	6.07849	0.17713	7.19763e-13	1.30827e-11
IRF2	241.743	3.22286	0.0133317	1.49751e-12	2.10482e-11
IRF3	22.9722	3.70092	0.161105	1.62351e-12	2.21321e-11
IRF5	5.7172	1.51404	0.264823	1.62351e-12	2.21321e-11
IRF6	6.33474	3.55995	0.561972	4.28851e-06	9.25935e-06
IRF7	6.29524	1.9929	0.316572	2.95759e-11	1.98604e-10
ISLR	2.88508	2.16041	0.74882	0.00275723	0.00423607
ITGA2	0.198632	11.0736	55.7496	1.08266e-12	1.67454e-11
ITGA2B	3.14188	2.63314	0.838077	0.21746	0.252905
ITGA3	26.7991	2.5664	0.0957643	7.19763e-13	1.30827e-11
ITGA4	1.43665	1.24939	0.869661	0.167874	0.198403
ITGA7	3.41487	4.05628	1.18783	0.910729	0.922022
ITGAL	3.59971	2.2923	0.636802	1.35998e-05	2.74403e-05
ITGAM	2.4698	21.6851	8.78011	0.000180552	0.000317666
ITGAV	4.9564	11.9394	2.40888	0.400407	0.442393
ITGB1	4.31918	9.63277	2.23023	0.182132	0.214085
ITGB2	3.27852	13.0765	3.98853	4.66052e-11	2.89053e-10
ITGB4	10.1652	4.35234	0.428162	5.92059e-09	2.07652e-08
EIF6	6.6901	6.06453	0.906493	0.171358	0.2022
ITGB5	4.52175	3.12241	0.690531	3.18775e-05	6.15272e-05
ITGB6	1.45546	2.55443	1.75506	0.0552077	0.0708276
ITGB8	2.02224	1.78129	0.880849	0.267008	0.305675
ITIH1	10.6702	71.208	6.67352	8.60718e-12	7.31512e-11
ITIH3	8.27261	3.01758	0.364768	2.2875e-09	8.80184e-09
ITIH4	11.1897	6.52158	0.58282	9.55008e-05	0.000174371
ITK	3.97427	0.0124434	0.00313098	1.01661e-06	2.39652e-06
STT3A	12.7698	18.4029	1.44113	0.00991611	0.0142239
ITPA	7.50314	24.2664	3.23416	1.48279e-11	1.11441e-10
ITPKA	5.02891	2.39318	0.475884	1.75352e-05	3.49093e-05
ITPKB	33.693	1.87365	0.0556096	4.77031e-13	1.27544e-11
ITPR1	9.56803	2.67986	0.280085	3.91609e-12	4.28019e-11
ITPR2	3.74841	3.11895	0.832073	0.779249	0.805281
ITPR3	4.43238	2.39515	0.540375	5.92059e-09	2.07652e-08
JAK1	3.44687	2.06825	0.600036	9.11719e-05	0.000166875
JARID2	70.3902	14.207	0.201832	1.22559e-09	5.01137e-09
JUN	7.32417	5.65637	0.772289	0.0006017	0.000996895
JUP	6.70355	27.0705	4.03824	9.14261e-11	5.12185e-10
ANOS1	0.932502	0.423198	0.45383	0.286816	0.326501
KARS1	3.23478	10.2714	3.1753	7.73482e-09	2.65547e-08
KCNA6	29.6651	9.54571	0.321783	0.0904555	0.111528
KCNB1	11.9592	2.90416	0.24284	1.90749e-12	2.50658e-11
KCNC2	27.6646	3.79495	0.137177	0.000104747	0.000190208
KCND3	4.5476	1.16325	0.255795	1.16595e-05	2.37465e-05
KCNF1	2.1425	0.0124434	0.00580788	0.00237815	0.00367939
KCNH1	3.4899	3.79121	1.08634	0.167874	0.198403
KCNH2	5.38013	6.20094	1.15256	0.340583	0.382204
KCNJ2	14.0373	3.30945	0.235761	9.98019e-13	1.57793e-11
KCNJ3	5.48792	2.48142	0.452159	3.22152e-09	1.20272e-08
KCNJ6	2.17913	0.0124434	0.00571024	0.000150873	0.000268197
KCNJ9	4.22799	3.96477	0.937743	0.831306	0.851773
KCNJ14	5.95171	8.21872	1.3809	0.178486	0.210064
KCNK1	4.72624	7.41177	1.56822	0.307594	0.348454
KCNK2	17.3897	3.55705	0.204549	9.84732e-11	5.4472e-10
KCNK3	2.2037	0.0124434	0.00564658	0.000215656	0.000375714
KCNN4	6.58735	1.72344	0.261628	3.61707e-12	4.06947e-11
KCNS1	23.628	2.92564	0.123821	4.77031e-13	1.27544e-11
KDR	4.6023	4.61556	1.00288	0.00182755	0.00286281
KEL	4.45194	1.94557	0.437017	2.65716e-07	6.84731e-07
KHK	21.726	2.59942	0.119646	1.5335e-10	8.03364e-10
KIF2A	3.72404	5.33371	1.43224	0.127304	0.153502
KIF3C	5.57999	3.60253	0.645616	0.00307693	0.00470305
KIF5A	1.50366	4.79887	3.19146	8.10682e-06	1.6872e-05
KIF5C	2.1114	2.40422	1.13869	0.426005	0.467735
KIR3DL2	0.903649	1.62067	1.79347	0.000412813	0.000695752
KIR3DS1	4.28591	3.50633	0.818107	0.686486	0.718967
KIT	4.63641	3.07965	0.664231	3.3711e-07	8.53832e-07
KLKB1	32.0348	3.32457	0.10378	4.77031e-13	1.27544e-11
KNG1	5.51623	22.0005	3.98833	9.19882e-13	1.48905e-11
KLC1	5.25899	5.61391	1.06749	0.55988	0.599482
KIF11	15.7816	2.05697	0.13034	1.48279e-11	1.11441e-10
KIFC1	4.03477	1.99393	0.494187	1.07736e-08	3.58903e-08
KPNA1	5.37927	8.55606	1.59056	0.426005	0.467735
KPNB1	8.86411	15.8577	1.78898	0.00296679	0.00454121
KPNA2	4.22412	3.62882	0.859071	0.164445	0.19455
KPNA3	2.88054	4.26402	1.48028	0.00265761	0.0040889
KPNA4	6.02954	3.87707	0.643012	2.93424e-06	6.46711e-06
KPNA5	4.07571	3.03997	0.745874	0.0296217	0.0396114
TNPO1	14.2165	7.7627	0.546034	6.56725e-05	0.000122224
IPO5	54.5762	16.5272	0.302828	1.17534e-11	9.27671e-11
KRT1	199.622	28.4662	0.142601	6.29072e-12	6.1673e-11
KRT4	4.15981	3.7079	0.891364	0.257465	0.295633
KRT6A	4.25569	2.89065	0.679243	0.00220707	0.00342855
KRT6B	17.1673	13.396	0.78032	0.0164242	0.0227427
KRT7	29.7231	154.433	5.1957	0.346294	0.387971
KRT10	9.15301	21.3908	2.33702	0.307594	0.348454
KRT12	3.0167	3.65381	1.21119	0.719759	0.75071
KRT13	10.0159	1.91344	0.19104	9.30609e-12	7.75473e-11
KRT14	31.812	41.8872	1.31671	0.0524208	0.0675131
KRT16	23.0965	6.01533	0.260444	2.84806e-12	3.38527e-11
KRT17	29.4409	56.027	1.90303	0.964229	0.968312
KRT18	115.917	74.7566	0.644915	0.016934	0.0234009
KRT19	5.98023	299.161	50.0249	5.62554e-13	1.27544e-11
KRT33A	3.12738	1.89729	0.60667	0.0109245	0.0156059
KRT82	24.1813	4.17576	0.172685	6.26357e-05	0.000116819
KRT84	4.04847	2.1261	0.525162	1.27541e-06	2.9599e-06
KRT86	6.02021	24.4137	4.05529	0.000120215	0.000216401
KTN1	5.15122	6.737	1.30785	0.00204734	0.00319371
LAD1	5.2687	5.99524	1.1379	0.973168	0.975976
LAMA3	0.630839	3.17275	5.02942	1.85269e-07	4.91146e-07
LAMA5	3.19873	19.3176	6.03915	5.18063e-13	1.27544e-11
LAMB1	3.71155	29.4276	7.92864	7.19763e-13	1.30827e-11
LAMB3	7.49594	4.11165	0.548517	5.97321e-05	0.000111655
LAMC2	7.48215	5.22572	0.698425	0.0256698	0.0346617
LAMP2	4.08121	44.6762	10.9468	5.02532e-11	3.0734e-10
RPSA	65.4415	64.657	0.988013	0.661919	0.695628
STMN1	6.68583	7.04844	1.05423	0.537462	0.57813
LASP1	18.2586	57.8287	3.16721	1.50996e-06	3.46602e-06
LBP	7.43933	14.4166	1.93789	0.621783	0.65803
LBR	5.01924	7.55819	1.50584	0.813859	0.836132
LCK	5.74865	4.01015	0.697581	0.46614	0.507217
LCN2	11.9432	3.68394	0.308455	5.39485e-08	1.57154e-07
LCP1	16.2867	58.8465	3.61316	3.71473e-11	2.40059e-10
LCP2	0.260524	2.23168	8.56614	2.35735e-07	6.13824e-07
LCT	3.57572	3.07712	0.860561	0.0215366	0.0293406
LDHA	14.5375	117.112	8.05586	1.43125e-05	2.88081e-05
LDHB	61.4337	41.4548	0.674789	0.00440188	0.00660526
LDHC	1.87014	31.3417	16.759	6.76884e-09	2.34757e-08
LDLR	13.3946	2.87101	0.214341	1.65027e-10	8.56732e-10
LFNG	1.1169	1.47325	1.31905	0.69475	0.727215
LGALS1	102.516	115.243	1.12415	0.0596188	0.0760362
LGALS2	2.97341	2.56863	0.863866	0.0105787	0.0151264
LGALS3	88.064	86.8193	0.985866	0.271869	0.310907
LGALS3BP	68.4979	159.307	2.32572	0.0006017	0.000996895
LGALS4	55.4323	4.31615	0.0778635	6.10792e-13	1.28331e-11
LGALS8	14.49	9.97358	0.688306	0.0095989	0.0137981
LIFR	5.39047	3.5611	0.660628	0.0159279	0.022115
LIG1	3.58529	2.20762	0.615744	4.26853e-07	1.06489e-06
LIG3	3.72925	5.56181	1.4914	0.973168	0.975976
LIG4	7.72254	1.65965	0.21491	1.62351e-12	2.21321e-11
ABLIM1	3.3375	4.13679	1.23949	0.394155	0.436519
LIMK1	6.9555	2.70643	0.389106	1.61931e-09	6.44489e-09
LIMK2	8.14372	2.2605	0.277576	1.13767e-07	3.13731e-07
LIPA	5.91021	5.30694	0.897928	0.719759	0.75071
LIPC	9.22822	3.80699	0.412538	4.46454e-08	1.31984e-07
FADS1	3.54697	2.91045	0.820546	0.297083	0.337417
LLGL2	3.44386	9.8986	2.87428	0.419518	0.461324
FADS3	1.59002	0.528322	0.332273	0.101643	0.124337
LLGL1	4.50184	1.86535	0.414354	8.35465e-08	2.357e-07
LMAN1	2.74758	3.5092	1.2772	0.276791	0.316076
LMNA	26.2158	160.671	6.12879	2.68062e-08	8.28188e-08
LMNB1	9.14567	16.7127	1.82738	0.000395654	0.000668566
LMX1B	2.3481	0.0124434	0.00529934	0.000114834	0.00020729
LNPEP	1.81653	2.84063	1.56376	0.000468553	0.000784826
VWA5A	6.49167	3.55555	0.54771	0.000157829	0.000279696
LOX	3.57079	4.07919	1.14238	0.670069	0.703401
LOXL2	3.92392	2.97808	0.758957	0.0196965	0.026974
LPL	3.01394	1.35643	0.450051	0.00455945	0.00682867
LPO	9.58264	1.33382	0.139191	0.000165086	0.000291934
LPP	5.26633	4.33943	0.823996	0.0249366	0.0337113
L1RE1	1.0278	1.14558	1.1146	0.621783	0.65803
IRAG2	22.2406	2.23926	0.100683	5.81468e-12	5.81118e-11
LRCH4	3.93142	3.11584	0.792547	0.0109245	0.0156059
LRP1	8.16238	178.278	21.8414	0.00189828	0.00296894
LRP3	3.33688	0.895957	0.268502	0.0566468	0.0725431
LRP6	3.66125	2.70034	0.737546	0.00145162	0.00229948
LRPAP1	20.2621	11.2774	0.556577	0.058117	0.0742858
LSP1	37.9644	3.83026	0.100891	4.22729e-09	1.53861e-08
LSS	22.1644	18.2458	0.823203	0.193401	0.226458
LTA4H	5.25265	49.2638	9.37884	0.0264215	0.0355867
LTB	3.41392	0.0124434	0.00364489	5.53619e-09	1.95547e-08
LTBP1	0.85431	1.44632	1.69297	2.25414e-05	4.42681e-05
LTBP2	3.54782	3.36761	0.949207	0.473027	0.514149
LTBP3	6.30391	0.793432	0.125864	0.286816	0.326501
LTC4S	4.83977	3.38915	0.70027	0.0497525	0.0643205
LTF	5.99243	220.617	36.816	4.77031e-13	1.27544e-11
LTK	5.05786	2.80935	0.555442	0.0279822	0.0375433
BCAM	14.2441	26.8718	1.88652	0.0331498	0.0440259
CD180	11.1777	2.55179	0.228292	1.38112e-12	1.98607e-11
TACSTD2	3.57545	4.59882	1.28622	0.866443	0.883171
TM4SF1	1.10752	2.34677	2.11894	0.00197152	0.00308058
EPCAM	5.65328	7.35382	1.30081	0.0970425	0.119079
CAPRIN1	5.17709	7.94772	1.53517	5.69563e-05	0.000106773
NBR1	14.0636	2.08306	0.148117	1.65027e-10	8.56732e-10
MARCKS	7.95805	8.25457	1.03726	0.225939	0.262052
MXD1	15.8595	2.82232	0.177958	6.10792e-13	1.28331e-11
MAD2L1	4.06022	2.91182	0.717159	0.006662	0.00978634
SMAD1	4.50998	2.889	0.640581	6.9317e-08	1.98062e-07
SMAD3	7.00701	2.35103	0.335526	3.19145e-11	2.11926e-10
SMAD5	3.85982	2.16381	0.560599	4.77444e-06	1.02375e-05
SMAD9	0.792685	0.0124434	0.0156978	0.419518	0.461324
MAG	6.31898	4.57929	0.724688	0.000109681	0.000198685
MAGEA3	4.27702	2.01776	0.471767	2.09035e-07	5.48121e-07
MAGEA8	4.81963	2.20078	0.456628	1.15075e-08	3.81736e-08
MAGEA10	15.6406	2.98919	0.191117	9.98019e-13	1.57793e-11
MAGEB2	3.05384	3.31553	1.08569	0.770661	0.797455
MAGEB4	6.33007	5.46611	0.863514	0.0802808	0.0998315
MAN1A1	4.56784	3.90267	0.854379	0.12453	0.150267
MAN2C1	2.70856	2.68326	0.990658	0.074636	0.0934185
MAN2A1	7.83745	11.7764	1.50258	0.000109681	0.000198685
MAN2B1	3.49449	3.66546	1.04892	0.575073	0.614253
MANBA	23.6834	3.05914	0.129168	9.19882e-13	1.48905e-11
MAOA	3.85458	15.553	4.03495	6.80388e-07	1.6476e-06
MAOB	23.8948	12.9706	0.542821	0.00561693	0.00833392
MAP1B	4.02524	5.1046	1.26815	0.00561693	0.00833392
MAP2	2.67968	4.9388	1.84306	0.00787869	0.0114599
MAP4	19.2418	11.8466	0.61567	0.47997	0.520976
MARK1	5.26629	3.24569	0.616314	0.0510721	0.0659238
MARK3	0.32913	1.7149	5.2104	2.35678e-08	7.36821e-08
MARS1	9.83977	19.928	2.02525	0.501129	0.542091
MAT2A	3.49219	13.3116	3.81183	0.000125832	0.000225806
MATN2	4.89927	6.59527	1.34617	0.445815	0.487301
MATN3	4.4954	3.91708	0.871351	0.334933	0.3764
MBL2	5.01697	1.96457	0.391586	4.75588e-08	1.39712e-07
MBP	7.1024	5.04276	0.710007	0.0116464	0.0165659
MCAM	4.311	2.73656	0.634786	7.63569e-07	1.83682e-06
MCC	4.54732	2.8034	0.616495	2.14423e-05	4.22652e-05
MCF2	9.45809	2.61737	0.276733	8.10682e-06	1.6872e-05
MCM2	5.13154	13.2784	2.58761	1.22559e-09	5.01137e-09
MCM3	3.52758	7.5264	2.13359	0.000531252	0.000884198
MCM4	3.81519	10.3212	2.70529	2.99365e-07	7.6563e-07
MCM5	6.58047	3.03934	0.461873	1.07611e-06	2.52841e-06
MCM6	5.54925	4.66299	0.840293	0.340583	0.382204
MCM7	3.90034	16.6295	4.2636	1.20532e-06	2.80729e-06
CD46	6.86168	2.80808	0.409241	4.83886e-09	1.73875e-08
ADAM11	44.4491	2.45512	0.0552345	1.49603e-08	4.86657e-08
MDH1	38.6599	61.8195	1.59906	0.822572	0.844155
MDH2	39.4718	99.7817	2.52793	1.81907e-08	5.81363e-08
MDK	6.64878	6.37418	0.958698	0.13888	0.166507
MDM2	6.60737	2.94743	0.446082	1.00852e-08	3.38689e-08
ME1	8.4033	11.1172	1.32295	0.728164	0.758681
ME2	0.112123	6.38028	56.9044	1.08266e-12	1.67454e-11
MEA1	4.93414	6.41968	1.30107	0.276791	0.316076
MECP2	5.10108	6.69689	1.31284	0.670069	0.703401
MEF2A	12.4116	7.45975	0.60103	0.00343008	0.00521352
MEIS1	3.40436	2.70848	0.795592	0.00220707	0.00342855
MAP3K1	2.62317	0.873158	0.332864	0.108867	0.132556
MAP3K5	0.681167	2.34963	3.44942	2.35593e-06	5.25529e-06
RAB8A	61.9041	16.8639	0.27242	2.24005e-12	2.81722e-11
MEN1	4.01735	2.99008	0.744292	0.00319078	0.00486712
MEP1B	5.87769	3.0515	0.519167	1.99576e-06	4.50569e-06
MEST	10.4022	10.6061	1.0196	0.787863	0.813228
METTL1	7.47889	2.36085	0.315668	5.53619e-09	1.95547e-08
MFAP2	8.78271	16.3793	1.86495	0.000206324	0.000360295
MFAP3	3.47474	2.01979	0.581277	2.25414e-05	4.42681e-05
MFGE8	75.3274	4.13033	0.0548317	4.77031e-13	1.27544e-11
MELTF	8.14422	2.36347	0.290202	1.48279e-11	1.11441e-10
MGAT1	3.05619	1.99464	0.652658	0.000280513	0.00048274
MGAT2	3.98761	1.89184	0.47443	1.31423e-09	5.33875e-09
MGAT5	2.67559	2.0919	0.781848	0.31294	0.35392
MIA2	3.75545	4.22399	1.12476	0.0862676	0.10669
KITLG	4.006	2.61813	0.653552	6.92505e-06	1.45544e-05
MGMT	55.8424	3.61728	0.0647766	4.77031e-13	1.27544e-11
MGP	13.2301	8.89528	0.672349	0.318347	0.359436
MGST1	5.66015	8.5713	1.51433	0.000100023	0.000182028
MGST3	36.6726	3.03699	0.0828135	4.77031e-13	1.27544e-11
CIITA	11.4556	2.39204	0.208809	1.62351e-12	2.21321e-11
CD99	2.69769	0.0124434	0.0046126	0.0566468	0.0725431
ATXN3	2.03186	2.11266	1.03977	0.919624	0.929956
MKI67	12.1864	2.11603	0.173639	1.59697e-08	5.15118e-08
MAP3K11	4.50767	4.69763	1.04214	0.286816	0.326501
KMT2A	5.10693	2.9827	0.58405	8.56502e-07	2.04197e-06
MLLT1	3.58336	3.8645	1.07846	0.670069	0.703401
AFF1	12.9844	3.5286	0.271757	2.65716e-07	6.84731e-07
MLLT3	4.18139	2.59201	0.619891	2.20944e-08	6.94096e-08
AFDN	10.5169	2.34954	0.223405	1.60181e-11	1.19068e-10
FOXO4	8.43117	2.46142	0.291943	0.185833	0.21811
TRPM1	3.06778	2.27237	0.74072	0.000280513	0.00048274
MME	5.10688	3.22096	0.63071	0.000653395	0.00107598
MMP1	2.52313	1.48006	0.586594	1.22559e-09	5.01137e-09
MMP7	3.20395	2.7242	0.850264	0.567452	0.60698
MMP8	7.03648	3.22883	0.458871	1.07736e-08	3.58903e-08
MMP9	2.71615	2.24789	0.827604	0.637712	0.672885
MMP10	1.39144	2.2187	1.59454	0.98211	0.983558
MMP11	4.29755	3.28492	0.764371	0.0676182	0.0856826
MMP12	3.76312	2.64076	0.701748	0.000144206	0.000256927
MMP13	2.91921	2.12369	0.727489	0.000131697	0.000235876
MMP14	2.90278	2.82503	0.973215	0.770661	0.797455
MMP17	6.35343	3.09341	0.486889	4.19054e-08	1.24475e-07
MMP19	5.88793	2.71734	0.46151	9.47995e-06	1.95662e-05
ALDH6A1	6.32748	6.73339	1.06415	0.297083	0.337417
MN1	0.654954	2.51747	3.84374	4.28851e-06	9.25935e-06
MNDA	9.79162	5.50855	0.562578	0.670069	0.703401
MOCS2	22.7532	4.22293	0.185597	2.24005e-12	2.81722e-11
MOS	2.33641	0.0124434	0.00532585	4.75588e-08	1.39712e-07
MOV10	12.0083	2.53039	0.21072	4.2393e-12	4.55351e-11
MPI	15.6184	12.8574	0.823223	0.286816	0.326501
MPP1	5.09035	2.99069	0.587521	0.0249366	0.0337113
MPP2	3.12275	2.1405	0.685455	1.29212e-05	2.6145e-05
MPP3	4.53999	2.3908	0.526609	4.48157e-05	8.49736e-05
MPST	45.4616	9.10265	0.200227	2.05521e-10	1.03705e-09
MPZ	3.55283	3.59634	1.01225	0.0116464	0.0165659
MRC1	3.88123	2.49954	0.644007	0.000225384	0.000391611
ABCC1	20.0091	4.66277	0.233033	1.00605e-11	8.17368e-11
MYO1B	6.76316	6.74393	0.997157	0.445815	0.487301
MSH5	2.05469	1.55661	0.75759	0.340583	0.382204
MSN	3.52435	69.0169	19.5829	4.77031e-13	1.27544e-11
MSR1	3.60763	2.4501	0.679145	0.00119427	0.00190882
MST1	3.82988	2.40967	0.629177	0.000257097	0.000444541
MST1R	3.98774	2.82105	0.707432	0.00097966	0.00158102
MTAP	31.5771	16.1847	0.512546	2.74977e-05	5.35092e-05
ATP6	20.171	13.0858	0.648744	0.205174	0.239474
ATP8	7.64271	4.55902	0.596519	6.23078e-06	1.31619e-05
COX3	18.0582	15.453	0.855732	0.50829	0.549082
CYTB	10.9012	5.20662	0.47762	5.03676e-06	1.07645e-05
MTHFD1	3.54277	12.8869	3.63752	2.74053e-11	1.86373e-10
MTHFR	4.28722	2.39137	0.557789	1.20969e-07	3.31877e-07
MTIF2	5.53126	10.0452	1.81609	0.796504	0.821182
MTM1	15.084	4.16316	0.275999	2.2875e-09	8.80184e-09
ND4	0.947919	1.09895	1.15932	0.00150887	0.0023851
ND5	1.4728	0.966204	0.656031	0.0179953	0.0247576
MYO1F	3.97533	2.57212	0.647019	0.000379163	0.000641861
MTTP	4.58686	2.76554	0.602927	0.0071268	0.0104302
MTRR	4.17312	1.80451	0.432412	1.3672e-07	3.71677e-07
MUC1	4.35565	35.6499	8.18475	7.36017e-12	6.55353e-11
MUC3A	3.49405	2.54466	0.728285	0.0883416	0.109066
MUC5AC	17.9863	3.70466	0.205971	6.78492e-11	3.96145e-10
MUC6	6.46344	3.14383	0.486402	1.54447e-07	4.15708e-07
MUC7	3.05404	0.0124434	0.0040744	8.70288e-05	0.000159761
MUSK	4.29749	3.60975	0.839967	0.0842332	0.104338
MMUT	4.98485	21.7847	4.37018	1.08747e-11	8.71672e-11
MX1	82.1065	30.8069	0.375207	0.09261	0.114006
MYBPC1	7.48456	5.80893	0.776123	0.0136394	0.0192688
MYBL2	5.24992	10.474	1.99509	0.0552077	0.0708276
MYBPC2	5.80986	2.07488	0.357131	3.34047e-12	3.85405e-11
MYBPC3	3.9209	2.98909	0.762348	0.00410146	0.00617617
MYBPH	5.90601	4.75871	0.80574	0.157743	0.187081
MYCL	5.92668	2.61664	0.441503	3.57666e-07	9.01617e-07
MYCN	7.70234	3.94616	0.512332	9.45633e-08	2.64285e-07
MYD88	5.76361	5.49196	0.952868	0.964229	0.968312
MYH1	8.27868	3.90522	0.471721	2.35735e-07	6.13824e-07
MYH2	3.0938	2.77114	0.895708	0.329344	0.370676
MYH3	2.11067	2.82833	1.34002	0.0159279	0.022115
MYH4	4.84143	3.43428	0.709352	0.50829	0.549082
MYH6	0.888639	3.14525	3.5394	0.000225384	0.000391611
MYH7	5.61287	2.66664	0.475095	1.68881e-06	3.85524e-06
MYH8	5.41859	3.74802	0.691697	0.00119427	0.00190882
MYH10	3.81566	30.6486	8.03232	6.10792e-13	1.28331e-11
MYH11	12.7006	48.4247	3.8128	4.06369e-06	8.8019e-06
MYL2	2.49261	2.32538	0.932909	0.439154	0.4809
MYL3	2.23229	1.29211	0.578827	0.501129	0.542091
MYL4	4.15114	1.9766	0.476159	7.87797e-11	4.50286e-10
MYL5	3.59453	3.11801	0.867431	0.60603	0.643272
MYL6	5.5066	229.631	41.7011	1.62351e-12	2.21321e-11
MYLK	4.75049	6.99808	1.47313	0.770661	0.797455
MYO1C	17.4509	35.0264	2.00714	0.281773	0.321299
MYO1D	2.92144	49.218	16.8472	5.62554e-13	1.27544e-11
MYO1E	16.3851	2.59378	0.158301	5.37401e-12	5.48825e-11
MYO6	10.3645	51.3182	4.95137	2.74053e-11	1.86373e-10
MYO7B	5.76395	3.37358	0.58529	7.29936e-06	1.52702e-05
MYO9A	3.21579	1.73527	0.53961	0.0484617	0.0627494
MYO9B	3.19115	2.35927	0.739316	0.0124103	0.0176073
MYOC	44.5791	3.03694	0.0681248	4.66052e-11	2.89053e-10
PPP1R12A	6.16129	6.05567	0.982857	0.307594	0.348454
PPP1R12B	4.6283	49.7838	10.7564	0.0783619	0.097681
NACA	34.4728	31.7307	0.920454	0.406719	0.448471
HNRNPM	4.78343	39.9421	8.3501	9.19882e-13	1.48905e-11
NAIP	1.01254	2.65282	2.61996	0.00182755	0.00286281
NAP1L1	21.5111	21.0833	0.980114	0.148083	0.176675
NASP	7.08575	12.8538	1.81403	0.400407	0.442393
CEACAM6	91.1268	4.08525	0.0448304	1.27361e-12	1.8822e-11
NUBP1	9.25453	12.2831	1.32725	0.919624	0.929956
NCAM1	3.61314	2.66456	0.737464	0.00870088	0.0125822
NCBP1	4.96538	9.45406	1.90399	3.85018e-06	8.37954e-06
NCF2	3.82864	3.46546	0.905142	0.13888	0.166507
NCF4	11.1939	4.35023	0.388624	6.97939e-10	3.01559e-09
NCK1	5.92883	2.77456	0.467978	9.14261e-11	5.12185e-10
NDP	3.53126	2.79354	0.791088	0.426005	0.467735
NDUFA2	25.9234	9.55535	0.368599	7.73482e-09	2.65547e-08
NDUFA5	18.3947	12.6875	0.689735	0.0948055	0.116545
NDUFA7	7.2999	2.87908	0.394401	9.45633e-08	2.64285e-07
NDUFA8	2.69808	10.0248	3.71553	9.84732e-11	5.4472e-10
NEB	2.55427	4.27507	1.6737	0.00410146	0.00617617
NDUFA9	8.06044	24.2627	3.0101	2.62929e-12	3.18091e-11
NDUFA10	9.29268	2.92538	0.314805	1.91048e-10	9.74882e-10
NDUFAB1	7.15347	5.38998	0.753479	0.0370315	0.0488813
NDUFB1	2.65593	2.0404	0.768245	0.459308	0.500439
NDUFB2	2.46223	1.49147	0.605741	0.0271922	0.0365424
NDUFB3	7.97841	3.39529	0.425559	2.74977e-05	5.35092e-05
NDUFB6	16.5635	4.50811	0.272171	6.05553e-10	2.65247e-09
NDUFB7	3.03945	3.19309	1.05055	0.964229	0.968312
NDUFB9	3.64579	5.61513	1.54017	0.445815	0.487301
NDUFB10	5.00439	9.50132	1.8986	0.406719	0.448471
NDUFC2	10.6019	4.24008	0.399935	7.37772e-08	2.10043e-07
NDUFS2	20.6799	5.55781	0.268755	2.95545e-10	1.43228e-09
NDUFS3	2.62516	21.9632	8.36645	1.62351e-12	2.21321e-11
NDUFV1	3.63768	37.7947	10.3898	5.62554e-13	1.27544e-11
NDUFS5	3.6732	5.37522	1.46336	0.334933	0.3764
NDUFS6	3.62461	5.16213	1.42419	0.0124103	0.0176073
NDUFS8	7.29351	19.8131	2.71654	0.400407	0.442393
NDUFV2	2.92188	17.8253	6.10062	1.75989e-12	2.34982e-11
NDUFV3	2.65994	0.805891	0.302973	0.302308	0.342882
DRG1	3.94265	9.25943	2.34853	4.79971e-07	1.18729e-06
NEDD4	3.36468	3.01412	0.895811	0.60603	0.643272
SEPTIN2	12.8456	11.278	0.87796	0.0221823	0.030179
RPL10A	6.68466	15.4862	2.31667	3.64745e-06	7.9557e-06
NEDD8	8.59517	13.231	1.53935	0.0012421	0.00198292
NEDD9	1.54165	2.32674	1.50926	0.00129169	0.00205813
NEFL	5.86822	2.52992	0.431122	4.66052e-11	2.89053e-10
NEK1	1.46951	8.04085	5.47179	6.42143e-07	1.55979e-06
NEK2	6.01163	0.0124434	0.00206988	3.17697e-07	8.08225e-07
NEO1	5.5797	3.97017	0.711538	0.00814468	0.0118191
NF1	5.15205	4.30585	0.835754	0.406719	0.448471
NFIA	0.753172	2.20906	2.93301	1.50996e-06	3.46602e-06
NFATC3	4.37352	3.60012	0.823162	0.0128086	0.0181397
NFATC4	142.185	11.8496	0.0833397	3.17697e-07	8.08225e-07
NFE2L2	12.3432	2.96249	0.240009	2.21063e-10	1.10873e-09
NFKB1	23.223	3.17918	0.136898	1.62351e-12	2.21321e-11
NFKBIA	5.51318	3.02889	0.54939	3.09883e-06	6.81881e-06
NFKBIB	7.0661	2.65242	0.375372	1.74387e-07	4.64524e-07
NFKBIE	3.11014	2.76311	0.88842	0.000379163	0.000641861
NFKBIL1	1.70396	2.89998	1.70191	0.0116464	0.0165659
TONSL	4.99243	20.0771	4.02151	0.144965	0.17326
NFRKB	3.15857	2.33624	0.739653	0.00814468	0.0118191
NFYA	42.8173	3.19182	0.0745452	1.08266e-12	1.67454e-11
NFYB	3.05629	0.591229	0.193446	0.000395654	0.000668566
NFYC	5.96421	2.24484	0.376385	3.94344e-10	1.85571e-09
SNU13	10.3718	12.3123	1.1871	0.0710561	0.0897649
NHS	4.85959	1.73869	0.357786	9.45633e-08	2.64285e-07
NID1	3.41592	19.5867	5.73394	7.31149e-11	4.22269e-10
NINJ1	4.12881	6.41105	1.55276	0.60603	0.643272
NINJ2	4.6766	1.97767	0.422885	3.22152e-09	1.20272e-08
NIT1	9.60602	8.88147	0.924574	0.369744	0.411834
NKTR	13.3918	1.90552	0.142291	8.47757e-13	1.42159e-11
NKX3-1	3.6291	7.72411	2.12838	0.00841867	0.0121966
NME1	180.709	38.9653	0.215625	1.229e-08	4.06069e-08
NME3	10.7953	13.3044	1.23243	0.193401	0.226458
NME4	4.50549	4.48349	0.995116	0.80517	0.828572
NQO2	3.68272	8.44676	2.29362	1.50996e-06	3.46602e-06
NMT1	0.509503	2.82858	5.55165	1.01661e-06	2.39652e-06
NNMT	16.3851	29.2605	1.7858	2.35593e-06	5.25529e-06
NODAL	7.31145	3.05046	0.417217	3.45497e-06	7.56459e-06
NOP2	2.54471	1.58807	0.624066	0.116492	0.141206
NONO	3.56055	74.1235	20.818	5.18063e-13	1.27544e-11
NOS1	2.2914	7.44448	3.24887	0.000131697	0.000235876
CNOT2	6.77231	4.23481	0.625313	4.27023e-05	8.10796e-05
CNOT3	3.89121	2.98407	0.766876	0.0331498	0.0440259
NOTCH1	0.670262	4.01629	5.99211	0.000206324	0.000360295
NOTCH2	6.15408	3.07341	0.499411	2.21998e-07	5.80278e-07
CCN3	0.887541	0.0124434	0.01402	0.230266	0.266718
NOVA1	7.95179	3.13185	0.393855	4.83886e-09	1.73875e-08
NOVA2	7.1193	2.13313	0.299627	5.39485e-08	1.57154e-07
PNP	8.13431	16.5926	2.03983	4.26853e-07	1.06489e-06
NPAS2	3.17923	2.51628	0.791476	0.072828	0.0918946
NPAT	3.26821	3.22183	0.985809	1	1
NPC1	6.8154	2.12067	0.311158	1.4248e-10	7.52758e-10
NPM1	2.44886	146.247	59.7204	5.18063e-13	1.27544e-11
NPR2	7.9073	6.49039	0.820811	0.796504	0.821182
NPTX2	6.94022	3.00027	0.432302	2.13531e-09	8.27378e-09
NPY5R	5.19608	3.79951	0.731227	0.000104747	0.000190208
SLC11A2	4.71168	1.48923	0.316073	3.64745e-06	7.9557e-06
NRAP	2.97866	2.65962	0.892889	0.040191	0.0526287
NRDC	20.0953	3.05112	0.151833	3.08464e-12	3.60906e-11
NRF1	7.88867	2.64536	0.335336	3.93287e-08	1.17663e-07
NRGN	61.2263	31.0821	0.507659	0.0112803	0.016085
YBX1	2.93299	6.55718	2.23566	0.101643	0.124337
NT5E	10.0438	5.27072	0.524773	1.05159e-05	2.15349e-05
NTF3	4.10059	1.60546	0.391518	0.000172656	0.000304455
NTHL1	8.07134	2.26314	0.280392	6.42143e-07	1.55979e-06
NTRK1	41.9015	3.33122	0.0795011	1.86859e-11	1.35462e-10
NTRK2	4.24941	3.16131	0.743942	0.000225384	0.000391611
DDR2	10.5464	0.0124434	0.00117987	1.64124e-07	4.39223e-07
NTS	5.92561	2.90387	0.490055	3.17699e-10	1.52579e-09
NUCB1	31.7832	23.3361	0.734227	0.00929078	0.0133757
NUMA1	3.85588	28.284	7.33528	2.84806e-12	3.38527e-11
NUP88	3.35032	3.27646	0.977953	0.60603	0.643272
NUP98	9.01103	5.84093	0.648198	0.00929078	0.0133757
NR4A2	7.17982	2.07369	0.288821	2.2875e-09	8.80184e-09
NVL	26.4713	2.24195	0.0846938	4.77031e-13	1.27544e-11
OAS1	26.6259	4.51791	0.169681	2.53908e-11	1.7418e-10
OAS2	14.6878	4.82288	0.328359	3.44858e-09	1.27759e-08
OAS3	10.6558	8.73733	0.819961	0.0013431	0.00213617
OAT	31.4315	15.1676	0.482561	1.16595e-05	2.37465e-05
OAZ1	13.2602	3.30615	0.249328	0.0862676	0.10669
OAZ2	3.57887	2.63023	0.734932	0.0611526	0.0778861
ODC1	4.98658	2.8881	0.579173	0.00899151	0.0129774
ODF2	3.71236	3.73735	1.00673	0.400407	0.442393
OGG1	17.2492	4.14093	0.240065	3.19145e-11	2.11926e-10
OGN	5.06366	576.348	113.82	4.77031e-13	1.27544e-11
OLR1	3.44277	2.37959	0.691185	4.02468e-07	1.00759e-06
OMG	3.67257	2.94274	0.801274	0.144965	0.17326
OPA1	35.0226	4.97685	0.142104	7.31149e-11	4.22269e-10
TNFRSF11B	4.44859	2.55215	0.573699	2.61696e-05	5.1051e-05
ORC4	4.5361	3.2961	0.726638	0.000769398	0.00125676
ORC5	4.57448	2.40481	0.525703	1.40911e-09	5.69321e-09
SLC22A18	20.4708	3.49797	0.170876	2.05521e-10	1.03705e-09
SLC22A18AS	2.4625	1.7762	0.7213	0.0235245	0.0319121
ORM1	5.89669	119.86	20.3267	8.60718e-12	7.31512e-11
ORM2	10.2232	24.6783	2.41394	1.0698e-07	2.96109e-07
OSM	3.3888	0.456788	0.134793	9.47995e-06	1.95662e-05
OTC	2.93183	3.35503	1.14435	0.50829	0.549082
OTX1	4.01867	2.88852	0.718774	0.012023	0.0170821
OVGP1	3.79941	0.8459	0.22264	0.369744	0.411834
OVOL1	0.873285	0.0124434	0.0142489	0.678258	0.711148
OXA1L	2.21325	4.52338	2.04377	0.000165086	0.000291934
OXCT1	3.82826	11.1746	2.91898	9.47995e-06	1.95662e-05
OXTR	8.74381	3.0692	0.351014	1.16595e-05	2.37465e-05
P2RX1	8.61076	2.8288	0.328519	0.00814468	0.0118191
P2RY4	1.00896	0.0124434	0.0123329	0.575073	0.614253
P2RY11	3.61739	1.01343	0.280154	7.37772e-08	2.10043e-07
P4HA1	6.86729	2.52692	0.367964	7.49152e-10	3.20811e-09
PA2G4	14.3822	22.791	1.58467	8.30641e-05	0.00015284
FURIN	2.8117	1.40607	0.50008	0.09261	0.114006
PAFAH1B2	14.0483	54.4201	3.87377	0.0676182	0.0856826
PAFAH1B3	10.433	40.6004	3.89154	2.48928e-06	5.53705e-06
PRDX1	21.4989	104.023	4.83853	2.1095e-06	4.74169e-06
SERPINE1	10.4464	3.23935	0.310094	3.9504e-09	1.447e-08
SERPINB2	3.45126	3.5009	1.01438	0.243598	0.280899
PAK1	15.1208	2.31959	0.153404	5.18063e-13	1.27544e-11
PAK2	7.38501	6.43751	0.871699	0.901845	0.914143
PAK3	27.8509	2.26011	0.0811503	1.32365e-10	7.06059e-10
PALM	3.40261	1.81766	0.534194	8.56502e-07	2.04197e-06
PAM	4.88105	5.00684	1.02577	0.369744	0.411834
CNTN3	8.07141	12.0776	1.49635	0.613885	0.650315
PAPPA	4.87317	2.06013	0.422749	1.00587e-07	2.79759e-07
PARN	3.95538	4.00708	1.01307	0.452533	0.493886
PAX1	4.43974	3.50382	0.789196	0.537462	0.57813
PAX3	0.232332	1.30312	5.60887	9.45633e-08	2.64285e-07
PAX7	6.19487	5.57869	0.900535	0.0948055	0.116545
PAX9	6.1564	2.62047	0.42565	2.95545e-10	1.43228e-09
PBX1	6.45725	4.09989	0.634928	1.99576e-06	4.50569e-06
PC	6.69131	14.6972	2.19646	3.51573e-05	6.74394e-05
PCBD1	69.2305	23.4092	0.338134	0.0159279	0.022115
PCBP1	151.016	5.28165	0.034974	4.77031e-13	1.27544e-11
PCBP2	18.0979	11.5528	0.63835	0.000627052	0.00103591
PCCB	21.8391	6.94065	0.317809	4.23696e-10	1.97765e-09
PCDH1	13.616	2.39024	0.175546	2.06722e-12	2.65575e-11
PCDHGC3	4.5716	2.56711	0.561535	1.0698e-07	2.96109e-07
PCDH8	9.59865	5.11422	0.532806	0.745071	0.773761
PCDH9	5.41426	2.13214	0.393801	1.48279e-11	1.11441e-10
SERPINA5	3.38716	9.23844	2.72749	3.85018e-06	8.37954e-06
PCK2	5.72062	22.7287	3.97311	9.93224e-10	4.13479e-09
PCM1	3.4737	2.08912	0.60141	5.03676e-06	1.07645e-05
PCMT1	9.78812	22.3488	2.28326	0.0112803	0.016085
PCNA	16.8167	7.49414	0.445637	0.000769398	0.00125676
PCOLCE	7.28859	6.17147	0.84673	0.0279822	0.0375433
CHMP1A	3.67148	1.98345	0.540231	4.02468e-07	1.00759e-06
PCP4	2.71306	2.56124	0.94404	0.515504	0.555991
CDK16	0.515503	2.15602	4.18236	2.68062e-08	8.28188e-08
CDK17	9.48156	3.46905	0.365873	2.35216e-11	1.63383e-10
PCYT1A	12.8123	5.05817	0.39479	6.33091e-09	2.2085e-08
PDCD2	14.5958	3.90312	0.267415	2.13531e-09	8.27378e-09
PDE1C	5.32767	3.57098	0.67027	0.00689088	0.0101057
PDE3A	40.9566	2.1345	0.0521162	3.17699e-10	1.52579e-09
PDE3B	60.8749	7.99795	0.131383	7.95978e-12	6.91035e-11
PDE4C	17.8331	3.56082	0.199675	7.87797e-11	4.50286e-10
PDE4D	8.19397	2.45833	0.300018	3.34047e-12	3.85405e-11
PDE6D	11.1889	1.86195	0.16641	2.42703e-12	2.99688e-11
PDE1B	11.3442	2.11325	0.186284	7.49152e-10	3.20811e-09
PDGFRA	3.038	2.37207	0.780799	0.0116464	0.0165659
PDGFRL	6.90559	2.2713	0.328907	9.84732e-11	5.4472e-10
PDHA1	6.60467	5.27254	0.798304	0.796504	0.821182
PDHA2	5.48467	2.50547	0.456813	5.418e-11	3.27337e-10
PDK1	6.49565	2.61337	0.402326	0.0196965	0.026974
PDK3	4.70441	7.88676	1.67646	0.307594	0.348454
ENPP1	6.51574	7.07604	1.08599	0.973168	0.975976
ENPP2	8.12472	2.48978	0.306445	9.25781e-10	3.87671e-09
ENPP3	5.29782	5.00446	0.944625	0.0095989	0.0137981
SLC26A4	3.83562	7.92119	2.06516	0.281773	0.321299
PDYN	2.67585	1.0752	0.401816	0.0659513	0.0837337
PDZK1	6.46853	2.85246	0.440975	0.000363316	0.000616782
PECAM1	4.94197	2.64754	0.535725	1.16595e-05	2.37465e-05
SERPINF1	3.39524	28.7971	8.48161	9.30609e-12	7.75473e-11
PEG3	0.644224	0.714559	1.10918	0.0360265	0.0476094
PENK	2.42586	0.0124434	0.00512946	1.96805e-07	5.18876e-07
PEPD	4.83969	4.86672	1.00559	0.822572	0.844155
PER1	3.0984	2.41604	0.779771	8.99925e-06	1.86385e-05
PEX1	5.39443	3.66555	0.679507	0.00129169	0.00205813
PEX6	3.82206	2.99418	0.783394	0.0459643	0.0596709
PEX7	2.54645	2.11295	0.829764	0.22167	0.257441
PEX12	4.42874	2.99264	0.675731	0.00150887	0.0023851
PEX14	2.37754	3.39886	1.42957	0.00204734	0.00319371
PFAS	3.81437	16.774	4.39759	0.00162964	0.00256732
PFDN2	3.78498	9.90362	2.61656	1.99576e-06	4.50569e-06
PFDN4	5.10935	23.9098	4.67962	0.104008	0.127083
PFDN5	8.96406	8.03383	0.896227	0.363791	0.406021
ATP8B1	18.7584	57.3102	3.05517	0.848837	0.867534
PFKFB2	18.7267	7.11747	0.380071	3.46283e-08	1.04754e-07
PFKL	2.76759	41.8475	15.1205	6.63083e-13	1.28331e-11
VIT	5.27025	2.79361	0.530071	2.99365e-07	7.6563e-07
PFKM	13.9023	3.8221	0.274925	1.65027e-10	8.56732e-10
PFKP	3.67251	11.6465	3.17125	2.07105e-08	6.5489e-08
PFN1	4.7434	93.5789	19.7282	1.27016e-11	9.86864e-11
PFN2	15.7023	9.37589	0.597103	9.11719e-05	0.000166875
CDK14	2.93154	3.78404	1.2908	0.0424219	0.0553753
PGD	16.0067	64.0893	4.00389	3.91609e-12	4.28019e-11
PGGT1B	2.89755	2.33671	0.806445	0.006662	0.00978634
PGK1	59.2228	141.294	2.38581	0.991054	0.991519
PGK2	2.99742	1.88938	0.630336	1.05159e-05	2.15349e-05
PGM1	11.4254	25.5376	2.23516	0.00787869	0.0114599
PGM5	3.96376	3.342	0.843139	0.000653395	0.00107598
PGR	6.08292	6.64198	1.09191	0.892973	0.906072
ABCB1	3.88948	1.86384	0.4792	5.4303e-05	0.000102043
PHB	25.6222	11.6883	0.456178	5.92059e-09	2.07652e-08
PHEX	2.47466	2.72134	1.09968	0.205174	0.239474
PHKB	3.89284	3.86596	0.993094	0.239095	0.276196
PHKG2	3.19097	5.42337	1.6996	0.678258	0.711148
PHYH	3.24769	2.25707	0.694978	0.000197372	0.000345713
SERPINA4	10.1361	22.2046	2.19066	2.20944e-08	6.94096e-08
SERPINB5	3.48931	11.0728	3.17335	0.000488642	0.00081701
SERPINB6	18.8055	59.5071	3.16433	1.70451e-08	5.47561e-08
SERPINE2	5.26421	4.71506	0.895682	0.770661	0.797455
SERPINB8	9.14655	2.70876	0.296151	1.73557e-09	6.86192e-09
SERPINI1	1.84064	1.34661	0.731597	0.252783	0.290593
PIGA	4.04478	2.11881	0.523838	2.95545e-10	1.43228e-09
PIGH	3.93022	2.76443	0.703379	0.000319412	0.000545846
PIGR	9.39543	19.3737	2.06203	0.400407	0.442393
PIK3C2A	12.2625	2.49039	0.20309	2.42703e-12	2.99688e-11
PIK3C2G	4.65218	2.47351	0.531689	5.39436e-07	1.32496e-06
PIK3C3	4.31884	3.96172	0.917311	0.171358	0.2022
PIK3CA	1.05589	1.58676	1.50277	0.00319078	0.00486712
PIK3CB	9.00102	2.35299	0.261414	1.54447e-07	4.15708e-07
PIK3CD	2.55846	2.43386	0.951301	0.0611526	0.0778861
PIK3CG	6.87016	4.3114	0.627555	0.00381977	0.00577176
PIK3R1	4.20853	4.16293	0.989167	0.703051	0.734977
PI4KA	4.44394	2.53725	0.570947	0.000868648	0.00140978
PIN4	7.31895	6.58517	0.899742	0.787863	0.813228
PIP	90.7147	227.029	2.50267	0.000509532	0.000849751
PIP4K2A	4.35577	2.975	0.683003	0.00220707	0.00342855
PITPNA	8.22993	2.69128	0.327012	4.00697e-11	2.55956e-10
PITX1	4.56307	5.88376	1.28943	0.307594	0.348454
PITX2	16.3572	2.40121	0.146798	4.77031e-13	1.27544e-11
PKD1	7.80485	3.15886	0.40473	4.19054e-08	1.24475e-07
PKM	21.4849	241.303	11.2313	6.56725e-05	0.000122224
PKNOX1	2.66135	0.0735969	0.027654	0.000333462	0.000568557
PKP2	101.388	2.69636	0.0265945	1.08266e-12	1.67454e-11
PLAG1	7.00928	3.63917	0.519194	1.43125e-05	2.88081e-05
PLAGL1	3.26583	3.98198	1.21929	0.375757	0.41794
PLAT	19.84	10.5373	0.531117	0.0164242	0.0227427
PLAU	4.36327	3.2049	0.734518	0.171358	0.2022
PLAUR	3.01037	3.45502	1.14771	0.598221	0.636566
PLCB2	1.96053	2.37853	1.21321	0.0174576	0.0240777
PLCB3	17.6167	2.92651	0.166122	3.17699e-10	1.52579e-09
PLCD1	8.01422	4.13576	0.516053	0.0071268	0.0104302
PLCG1	3.6833	1.98415	0.53869	2.68062e-08	8.28188e-08
PLCG2	9.37748	2.69222	0.287095	6.78492e-11	3.96145e-10
PLD1	4.79942	2.87293	0.5986	0.000180552	0.000317666
PLD2	10.9079	31.4858	2.88652	7.29936e-06	1.52702e-05
PLEC	5.64886	100.47	17.7858	9.19882e-13	1.48905e-11
SERPINF2	4.38983	7.06729	1.60992	0.0710561	0.0897649
PLK1	4.89223	2.47632	0.506174	4.77444e-06	1.02375e-05
FXYD3	7.97408	7.14838	0.896452	0.0822377	0.102129
PLOD1	6.41286	3.89815	0.607865	0.00736995	0.0107639
PLP1	2.98221	3.12695	1.04853	0.439154	0.4809
PLP2	10.0536	5.60706	0.557719	0.0179953	0.0247576
PLRG1	3.76835	2.73686	0.726275	9.11719e-05	0.000166875
PLS1	5.71841	2.24941	0.393363	6.50147e-10	2.83037e-09
PLS3	4.5085	19.0763	4.23117	6.05553e-10	2.65247e-09
PLTP	4.42922	3.04979	0.68856	0.239095	0.276196
PLXNA1	3.10782	2.76801	0.890662	0.074636	0.0934185
PLXNA2	7.86805	4.43398	0.563542	0.000165086	0.000291934
PLXNB3	6.32567	1.40866	0.22269	2.42703e-12	2.99688e-11
PMCH	3.35624	3.21006	0.956446	0.928529	0.937756
PML	1.1787	22.9467	19.4677	9.98019e-13	1.57793e-11
PMM2	3.82664	5.22969	1.36665	0.00991611	0.0142239
PMP2	2.34828	3.29886	1.4048	0.711387	0.742704
PMS1	4.17912	2.5139	0.601539	0.000379163	0.000641861
EXOSC9	5.02297	2.50971	0.499647	1.54447e-07	4.15708e-07
EXOSC10	3.86912	3.1632	0.81755	0.119125	0.144187
PMS2	10.4899	1.73733	0.16562	2.06722e-12	2.65575e-11
PRRX1	3.59417	5.27201	1.46682	0.357898	0.399922
PNMT	5.58576	3.96765	0.710315	0.000488642	0.00081701
PNN	6.50682	7.56938	1.1633	0.621783	0.65803
UBL3	4.50601	2.91041	0.645895	5.60341e-06	1.19073e-05
SEPTIN5	8.94579	6.29605	0.7038	0.0185475	0.0254704
SEPTIN4	0.309421	1.52132	4.91668	1.20969e-07	3.31877e-07
PODXL	1.87825	2.51036	1.33654	2.09035e-07	5.48121e-07
POLA1	10.9112	5.51935	0.505844	3.6915e-05	7.06206e-05
POLD2	23.7463	1.76644	0.0743878	3.91609e-12	4.28019e-11
POLG	8.76978	6.78131	0.773259	0.0424219	0.0553753
POLR2A	23.1969	4.90706	0.211539	7.36017e-12	6.55353e-11
POLR2D	3.82213	2.19751	0.574943	1.59697e-08	5.15118e-08
POLR2H	4.22595	13.2157	3.12727	0.590458	0.629112
POLR2I	18.1456	3.12337	0.172129	3.27226e-06	7.18349e-06
POLR2J	7.61167	2.12654	0.279379	7.23617e-09	2.49459e-08
POLR2L	12.3023	6.12084	0.497537	0.866443	0.883171
PON1	19.9548	6.56255	0.32887	1.81907e-08	5.81363e-08
PON2	6.45694	15.6584	2.42504	5.39436e-07	1.32496e-06
POR	7.91667	8.18561	1.03397	0.445815	0.487301
POU2F1	8.67815	3.25881	0.375519	3.94344e-10	1.85571e-09
POU3F1	3.51189	2.15581	0.613862	0.121804	0.147227
PPA1	46.2323	70.1023	1.5163	0.613885	0.650315
PPARA	3.70868	1.37033	0.369494	8.70288e-05	0.000159761
PPARG	3.41481	0.0124434	0.00364395	1.45322e-07	3.93416e-07
MED1	5.55464	3.44056	0.619402	0.000165086	0.000291934
PPAT	4.66613	2.68059	0.574477	6.80388e-07	1.6476e-06
PPBP	4.62412	4.36987	0.945015	0.575073	0.614253
PPEF1	19.0844	3.24865	0.170226	4.2393e-12	4.55351e-11
CTSA	4.55479	16.1409	3.54372	2.84806e-12	3.38527e-11
PPIA	7.95587	413.348	51.9551	5.18063e-13	1.27544e-11
PPIB	10.2841	84.8044	8.24613	1.75989e-12	2.34982e-11
PPIC	9.1743	3.22221	0.351222	2.13531e-09	8.27378e-09
PPL	0.405342	2.82661	6.9734	1.00587e-07	2.79759e-07
PPM1A	5.4008	6.57556	1.21752	0.928529	0.937756
PPM1B	5.02855	2.29337	0.45607	1.0698e-07	2.96109e-07
PPP1CA	6.23362	5.72802	0.918891	0.80517	0.828572
PPP1CB	11.49	12.3704	1.07662	0.937444	0.945736
PPP1R1A	3.6904	13.7938	3.73775	0.0783619	0.097681
PPP1R2	3.73023	2.35293	0.630773	0.0164242	0.0227427
PPP1R7	6.0992	10.1556	1.66507	0.0256698	0.0346617
PPP1R8	10.3513	8.90786	0.860554	0.0783619	0.097681
PPP1R10	3.3885	2.06825	0.610372	5.69563e-05	0.000106773
PPP2CA	9.92987	7.57912	0.763265	0.0095989	0.0137981
PPP2CB	9.36207	10.1535	1.08453	0.779249	0.805281
PPP2R1A	12.2474	23.5974	1.92672	0.00440188	0.00660526
PPP2R1B	2.02315	4.26394	2.10758	0.00330846	0.00503635
PPP2R2A	13.043	3.04101	0.233152	2.62422e-09	9.96404e-09
PPP2R3A	7.79955	5.35229	0.68623	0.0132183	0.018695
PPP2R5A	9.63076	3.3259	0.345341	1.0605e-10	5.7913e-10
PPP2R5B	1.52587	1.23973	0.812475	0.030472	0.0406938
PPP2R5C	23.2206	2.39236	0.103028	4.77031e-13	1.27544e-11
PPP2R5D	2.86039	4.35658	1.52307	0.670069	0.703401
PPP3CA	13.3697	2.52217	0.188648	5.81468e-12	5.81118e-11
PPP3CB	6.44832	3.06686	0.475606	4.28851e-06	9.25935e-06
PPP3CC	2.58637	1.70958	0.660995	0.116492	0.141206
PPP3R1	4.32197	3.27558	0.757889	0.00220707	0.00342855
PPP6C	0.333078	2.66327	7.99592	2.20944e-08	6.94096e-08
PPT1	17.1975	14.1406	0.822246	0.302308	0.342882
PRCC	2.22053	4.8156	2.16867	0.00736995	0.0107639
PRCP	41.3115	10.9912	0.266056	2.62929e-12	3.18091e-11
PRELP	534.315	251.192	0.47012	2.81022e-09	1.06109e-08
PREP	17.9202	8.09641	0.451803	5.71773e-07	1.40001e-06
PRF1	7.44368	2.41403	0.324306	6.50147e-10	2.83037e-09
PRG2	5.15197	3.25191	0.631197	7.29936e-06	1.52702e-05
PRIM2	1.46363	0.835209	0.570642	1.29212e-05	2.6145e-05
PRKAA1	6.29548	25.3697	4.02983	0.000801248	0.00130593
PRKAA2	3.03447	2.19301	0.7227	0.209212	0.243882
PRKAB1	4.05413	3.58861	0.885173	0.413089	0.454757
PRKAB2	25.8584	2.11681	0.0818619	2.95759e-11	1.98604e-10
PRKACB	6.27049	8.92156	1.42278	0.058117	0.0742858
PKIB	7.09222	3.35449	0.472981	3.85018e-06	8.37954e-06
PRKAG1	3.79715	2.28591	0.602007	2.22944e-06	4.99627e-06
PRKAR1A	3.4273	14.9784	4.37031	2.42703e-12	2.99688e-11
PRKCA	6.69547	3.90296	0.582925	3.18775e-05	6.15272e-05
PRKCB	7.16118	1.67012	0.233219	2.84806e-12	3.38527e-11
PRKCD	5.81439	4.81194	0.827591	0.0676182	0.0856826
PRKCG	5.62405	4.72792	0.840661	2.65716e-07	6.84731e-07
PRKCH	7.67432	12.0494	1.57009	0.0136394	0.0192688
PRKCI	5.16688	3.7354	0.722951	0.00129169	0.00205813
PKN1	16.1107	2.08335	0.129315	1.0605e-10	5.7913e-10
PRKDC	12.9244	29.5817	2.28882	0.400407	0.442393
PRKG2	7.70529	0.275357	0.0357361	1.59697e-08	5.15118e-08
MAPK3	6.36721	8.31804	1.30639	0.0313432	0.0417825
MAPK4	4.88108	2.11623	0.433558	1.31423e-09	5.33875e-09
MAPK7	3.71271	3.87334	1.04326	0.00307693	0.00470305
MAPK8	4.64717	2.434	0.523759	6.51185e-08	1.86744e-07
MAPK9	2.12926	2.94322	1.38228	0.121804	0.147227
MAPK13	6.15662	2.17602	0.353444	1.77573e-10	9.13293e-10
MAP2K1	1.95755	16.275	8.31399	4.32167e-11	2.72793e-10
MAP2K2	3.63376	2.2839	0.628522	1.35998e-05	2.74403e-05
MAP2K3	3.7724	2.69525	0.714464	0.0124103	0.0176073
MAP2K6	3.45616	2.63582	0.762645	0.00220707	0.00342855
EIF2AK2	20.2444	15.6939	0.775223	0.185833	0.21811
DNAJC3	11.341	3.02203	0.26647	1.5335e-10	8.03364e-10
PRKX	5.31123	2.80188	0.527538	0.000305917	0.000523623
PRLR	4.16075	3.10729	0.74681	0.0154449	0.0215143
PRNP	2.3142	5.44428	2.35256	0.00175925	0.00276248
PSPN	6.10112	36.4823	5.97961	0.796504	0.821182
PROS1	4.24804	2.16149	0.50882	1.88793e-06	4.2823e-06
PROX1	3.71588	8.77307	2.36096	0.22167	0.257441
PRPH	2.10864	2.55993	1.21402	0.0676182	0.0856826
PRPSAP2	158.824	9.64308	0.0607154	7.81191e-13	1.36672e-11
PRSS1	3.40821	1.9448	0.570623	1.3672e-07	3.71677e-07
PRSS2	40.079	3.54736	0.0885093	9.98019e-13	1.57793e-11
PRSS3	2.54825	20.024	7.85792	1.32365e-10	7.06059e-10
PRSS8	7.61893	8.05709	1.05751	0.822572	0.844155
HTRA1	8.77208	17.5068	1.99574	0.0279822	0.0375433
KLK10	4.48594	2.39736	0.534418	2.25414e-05	4.42681e-05
PSG7	2.02982	0.0124434	0.0061303	0.00265761	0.0040889
PSG11	20.2638	2.24392	0.110735	8.60718e-12	7.31512e-11
PSMA1	5.12379	32.7513	6.39199	2.51365e-08	7.81285e-08
PSMA3	9.30767	8.28459	0.890082	0.106416	0.129813
PSMA5	11.4352	16.4096	1.43501	0.121804	0.147227
PSMB5	4.95753	25.6064	5.16515	1.17534e-11	9.27671e-11
[truncated: 12,942 more rows]

## Sheet: Table S5B
DCIS Progress State	gene set	source	p value	members_input_overlap
DCIS_Pure	Proteasome - Homo sapiens (human)	KEGG	1.02785e-08	PSMB11; PSMB10; PSMD4; PSMF1; PSMD6; PSMD3; PSMD2; PSMA2; PSMA1; PSMA6; PSMA7; PSMA4; PSMC1; PSMC2; PSMC3; ADRM1; PSMC5; PSMC6; PSME4; PSME1; PSMD13; PSMD12; PSMB9; PSMB8; PSMB5; PSMB4; PSMB3; PSMB2; PSMB1
DCIS_Pure	Ribosome - Homo sapiens (human)	KEGG	1.05259e-06	RPS13; RPS12; RPS11; RPL37A; RPS17; RPS16; RPL23A; RPS14; RPL6; RPL7; RPLP1; RPLP0; RPL9; RPL35A; RPS7; RPS10; RPS27A; MRPS12; MRPL13; MRPL36; RPL36AL; MRPS21; RPS9; RPS8; RPL7A; MRPL23; RPL27; MRPL17; RPL21; RPL5; RPS26; RPL10A; RPS19; RPL36A; RPS27; RPS24; RPS18; MRPL14; RPS23; RPS20; RPS21; RPS28; RPS29; RPL14; RPL17; MRPL2; RPL12; RPL13; MRPL11; MRPS18C; RPL18; MRPL9; MRPS17; RPL4; RPL34; RPL…
DCIS_Pure	Valine, leucine and isoleucine degradation - Homo sapiens (human)	KEGG	1.43736e-05	HSD17B10; ACADS; PCCA; AACS; HIBADH; ACADM; HADHB; ACAT1; IL4I1; HMGCL; ACSF3; BCAT2; BCAT1; MMUT; ALDH9A1; ALDH7A1; ALDH1B1; MCEE; IVD; HADH; ACAD8; ECHS1; OXCT1; BCKDHA; DBT
DCIS_Pure	Spliceosome - Homo sapiens (human)	KEGG	2.23965e-05	ACIN1; HSPA2; SYF2; NCBP2; SF3B5; SF3B4; HSPA8; SF3B2; DHX38; PRPF8; ZMAT2; DHX15; PRPF3; DDX46; PRPF6; SRSF5; SRSF4; SRSF7; DDX39B; SRSF2; PRPF18; U2AF2; HNRNPU; LSM7; EFTUD2; HNRNPK; SF3A1; SF3A2; HNRNPC; MAGOH; TRA2B; HNRNPM; CDC5L; HNRNPA1L2; LSM8; SNRNP200; HNRNPA3; LSM6; HNRNPA1; ALYREF; LSM2; SNRPB; CHERP; THOC3; SNRPC; SNRPA; CWC15; DDX23; RBMXL1; SNRPB2; SNRPD2; DDX42; PQBP1; RBMX; DDX5;…
DCIS_Pure	ECM-receptor interaction - Homo sapiens (human)	KEGG	2.93992e-05	ITGA9; ITGA1; ITGA2; HSPG2; LAMA2; ITGA5; LAMB1; LAMB2; COL2A1; TNN; THBS2; THBS3; THBS1; SV2A; COL1A2; LAMA1; ITGB3; LAMA3; LAMA4; LAMA5; ITGB7; TNR; CD44; COL9A2; VTN; COL4A5; DAG1; TNC; LAMC1; FN1; SDC1; SPP1; COL1A1; COL6A1; COL6A3; COL6A2; COL6A5; COL6A6
DCIS_Pure	Pentose phosphate pathway - Homo sapiens (human)	KEGG	8.58192e-05	PGD; PRPS2; GPI; DERA; PRPS1; G6PD; PGLS; RBKS; PFKP; TKT; PFKL; RPIA; FBP1; FBP2; RPE; ALDOB; RGN
DCIS_Pure	Glutathione metabolism - Homo sapiens (human)	KEGG	0.000177062	GSS; GSTM3; PRDX6; LAP3; GCLC; GSTA2; GGCT; MGST2; OPLAH; PGD; GSTP1; RRM2B; IDH2; IDH1; GGT1; GGT5; GSTT2B; GSTT1; GSTM1; G6PD; GSTM5; GPX1; GPX3; GPX2; ANPEP; GSTK1
DCIS_Pure	Protein processing in endoplasmic reticulum - Homo sapiens (human)	KEGG	0.000267863	BAG2; RPN1; RPN2; RAD23B; UBE2J1; HSPA5; RAD23A; PRKCSH; HSPA8; GANAB; HSP90B1; MAN1B1; FBXO2; DDOST; FBXO6; ERO1A; EIF2S1; SEC31B; CANX; SEL1L2; ATXN3L; HSPA2; HSPH1; SEC23B; HYOU1; STUB1; UBQLN1; MAP3K5; HSP90AB1; DERL1; DNAJB11; SEC31A; UBE2G1; UBXN1; UGGT1; CAPN1; PDIA6; P4HB; PDIA3; PRKN; VCP; SEC24D; AMFR; MAN1C1; SEC62; SEC24B; SAR1B; SEC61B; MAN1A2; DNAJA1; MOGS; BAK1; TRAM1; UBQLN2; SSR2…
DCIS_Pure	Arginine biosynthesis - Homo sapiens (human)	KEGG	0.00033951	NOS1; NOS2; NOS3; GPT2; GOT1; GLUD1; GOT2; GLUL; GPT; GLS; ASS1; GLS2; ASL
DCIS_Pure	Diabetic cardiomyopathy - Homo sapiens (human)	KEGG	0.000345226	ATP2A1; NDUFB8; UQCR10; NDUFB5; NDUFB4; GAPDH; SMAD2; UQCRQ; MAPK14; VDAC3; CAMK2G; AKT3; ATP5F1B; UQCRH; ATP5MC1; COX6B1; VDAC1; ATP5MC2; UQCRB; PTPA; NDUFV2; NDUFV1; NDUFS1; NDUFC2-KCTD14; RYR2; TBC1D4; MMP2; NDUFB11; ATP2A3; COL1A2; PDHB; COX7A2L; COX6C; NDUFA6; TGFBR2; NDUFA4; NOS3; PLCB4; NDUFA1; ATP5F1C; COL1A1; PARP1; NDUFA8; NDUFA9; COX4I1; PRKCZ; PPIF; COX7A2; SLC25A4; COX6A1; UQCRFS1; C…
DCIS_Pure	Cysteine and methionine metabolism - Homo sapiens (human)	KEGG	0.000354456	GSS; MAT1A; MDH2; CTH; BHMT; AHCYL2; GCLC; GOT2; IL4I1; GOT1; LDHA; LDHC; MAT2A; MAT2B; MTR; BCAT2; BCAT1; CDO1; KYAT3; SDSL; SDS; PSAT1; AHCY
DCIS_Pure	Phagosome - Homo sapiens (human)	KEGG	0.000365924	ATP6V1F; ACTG1; HLA-DPB1; ITGA2; DYNC1H1; HLA-G; ITGA5; HLA-E; CORO1A; FCGR3A; CANX; HLA-DRA; MARCO; TUBA3E; RAB5C; DYNC2H1; THBS2; THBS3; THBS1; HLA-DQB1; C3; ATP6V1B2; ATP6V0C; ITGB3; ITGB2; RAB5A; TUBB8; PIKFYVE; PLA2R1; HLA-DRB3; MRC2; FCGR2C; LAMP2; LAMP1; C1R; TUBA4A; HGS; SEC61B; ATP6V1C1; TUBB2B; SEC22B; TUBAL3; MPO; STX7; TLR2; NOS1; COLEC12; ITGAM; COLEC11; STX18; ACTB; HLA-DQA1; HLA-DQ…
DCIS_Pure	Thermogenesis - Homo sapiens (human)	KEGG	0.000374247	ATP5F1A; ATP5F1B; ACTG1; NDUFB8; UQCR10; ADCY8; NDUFB5; NDUFB4; PRKAA1; FRS2; MAPK14; NDUFAF4; TSC2; NDUFAF6; ACSL4; UQCRH; SOS2; ATP5MC1; COX6B1; ATP5MC2; UQCRB; TSC1; NDUFV2; NDUFV1; MAP3K5; COX6A2; NRAS; NDUFB11; RPS6KB2; PNPLA2; AKT1S1; PRKG1; NDUFAF3; PRKACA; ATP5ME; PLIN1; COX6C; NDUFA6; ATP5F1C; NDUFA4; NDUFC2-KCTD14; NDUFA1; COA4; CREB5; COA6; NDUFA8; NDUFA9; SMARCE1; SLC25A20; SMARCD3; S…
DCIS_Pure	Endocytosis - Homo sapiens (human)	KEGG	0.000496986	HSPA2; RAB11FIP5; EHD4; EHD3; EHD2; EHD1; SNX4; CHMP4A; HSPA8; HLA-G; RAB11FIP1; HLA-E; GRK3; IST1; ARF6; CHMP2A; CLTA; SMAP1; CLTC; ARRB1; HGS; ARAP1; IGF2R; AP2B1; CHMP5; EPS15; AP2S1; SNX12; SPG21; GRK6; GRK7; VPS28; WASHC5; GRK2; PARD6B; PARD6A; ARF4; SMAD2; PML; CAPZB; SH3KBP1; TGFBR2; SRC; RAB5A; RAB5C; VPS45; RHOA; ARPC2; RAB35; SH3GLB2; EPN2; AGAP2; AGAP3; AP2A1; SNF8; EPS15L1; WIPF2; MVB…
DCIS_Pure	Spinocerebellar ataxia - Homo sapiens (human)	KEGG	0.000564465	CIC; VLDLR; KCNC3; ATG101; PSMD4; PSMD6; PSMD3; PSMD2; PUM2; ATXN10; AFG3L2; VDAC3; BECN1; VDAC1; ATP2A1; GRIN3A; ATXN3L; CACNA1A; RBPJ; ATP2A3; MAP3K5; PSMA2; PSMA1; PSMA6; PSMA7; PSMA4; PSMC1; PSMC2; PSMC3; ADRM1; PSMC5; PSMC6; PLCB4; WIPI2; SLC25A6; SLC25A4; ATG2A; NRBF2; TBP; GTF2B; PSMD13; PSMD12; GRM1; AKT3; PPIF; PSMB5; PSMB4; PSMB3; PSMB2; PSMB1; ATXN1
DCIS_Pure	Oxidative phosphorylation - Homo sapiens (human)	KEGG	0.000597019	ATP5F1B; ATP6V1F; NDUFB8; UQCR10; NDUFB5; NDUFB4; UQCRQ; PPA2; UQCRH; ATP5MC1; COX6B1; ATP5MC2; UQCRB; ATP5F1C; NDUFV2; NDUFV1; NDUFC2-KCTD14; ATP4A; NDUFB11; ATP5ME; COX7A2L; COX6C; NDUFA6; ATP6V0C; NDUFA4; COX15; NDUFA1; NDUFA8; NDUFA9; COX4I1; COX7A2; COX6A1; ATP6V1B2; COX6A2; UQCRFS1; ATP5F1E; CYC1; ATP5F1A; ATP5PB; COX7C; NDUFS1; NDUFS3; NDUFS4; NDUFS7; ATP6V1C1; UQCRC2; SDHD; UQCRC1
DCIS_Pure	Alanine, aspartate and glutamate metabolism - Homo sapiens (human)	KEGG	0.000669052	GOT1; GLS; GPT2; NIT2; ASNS; GLUD1; GOT2; GLUL; RIMKLB; ADSS2; GPT; GFPT1; GFPT2; FOLH1; ASS1; IL4I1; GLS2; ASL
DCIS_Pure	Complement and coagulation cascades - Homo sapiens (human)	KEGG	0.000992138	CD55; CD59; SERPINA1; SERPINA5; C4BPA; C9; C3; FGG; C6; FGB; CFHR2; ITGB2; VTN; CR1; F12; CLU; THBD; CR2; F2; BDKRB2; F5; CFH; CFI; F8; C3AR1; KNG1; CFB; C1QB; C1QA; FGA; PLG; ITGAM; C1R
DCIS_Pure	Glycolysis / Gluconeogenesis - Homo sapiens (human)	KEGG	0.00145148	PCK2; FBP2; BPGM; ALDH3A1; GAPDH; TPI1; AKR1A1; PGAM2; FBP1; ADPGK; PGAM1; PFKP; PFKL; PDHB; LDHA; PKM; GPI; GCK; ENO3; ENO4; ALDH9A1; ALDH7A1; ALDH1B1; GALM; ALDOB; ADH5; LDHC
DCIS_Pure	Glycine, serine and threonine metabolism - Homo sapiens (human)	KEGG	0.00206791	SRR; GRHPR; AOC2; SDSL; BHMT; BPGM; PIPOX; ALDH7A1; PGAM1; SDS; PSAT1; MAOA; SARDH; PGAM2; CHDH; GCAT; CTH; SHMT2
DCIS_Pure	Central carbon metabolism in cancer - Homo sapiens (human)	KEGG	0.00306561	PDGFRB; SLC7A5; MAP2K1; AKT3; IDH1; SCO2; PGAM1; GLS; RAF1; NRAS; PFKP; PFKL; PGAM2; PDHB; LDHA; PKM; SIRT3; IDH2; GCK; FGFR2; KRAS; SLC16A3; G6PD; PTEN; MAPK1; LDHC; GLS2
DCIS_Pure	RNA transport - Homo sapiens (human)	KEGG	0.00328587	SMN2; RPP38; NUP58; SEH1L; PABPC1; EIF2B4; PABPC3; NUP85; FMR1; EIF2S1; EIF2S3; EIF2S2; XPO1; EIF3I; ACIN1; NUP62; NCBP2; PHAX; RAN; EIF3A; EIF3B; EIF3F; EIF3G; EIF5B; NMD3; SAP18; EIF1; DDX39B; EIF4B; NUP210; MAGOH; EEF1A2; RPP40; POM121; RNPS1; NUP107; SNUPN; NUP93; RANGAP1; EIF2B3; CASC3; NUP155; PYM1; THOC3; XPO5; THOC5; TARDBP; RPP25L; EIF4G3; EIF4G2; TACC3; GEMIN5; SUMO3; EIF4EBP1; EIF4EBP3…
DCIS_Pure	Salmonella infection - Homo sapiens (human)	KEGG	0.00345377	NAIP; TNFSF10; ACTG1; PIK3C2B; ACTR10; GAPDH; HSP90B1; RIPK1; MAP2K1; AKT3; M6PR; MLKL; MAP2K4; DCTN2; S100A10; DCTN1; RAF1; NCKAP1; DCTN5; TXN; ARHGEF26; TUBA3E; RAB5C; NLRP3; STX10; RHOG; DYNLL2; GSDMD; ARF6; TRADD; HSP90AB1; MAPK1; ACBD3; FADD; PYCARD; DYNLRB1; DCTN3; MAPK14; ANXA2; RAB5A; TUBB8; FHOD1; ARPC2; MYL10; TXN2; PLEKHM1; KLC2; DYNC1H1; TUBA4A; RHOA; DYNC2H1; FLNB; TUBB2B; IL18; CTNN…
DCIS_Pure	Citrate cycle (TCA cycle) - Homo sapiens (human)	KEGG	0.00424075	IDH3A; PCK2; OGDH; IDH3B; IDH2; IDH1; PC; SUCLG1; MDH2; ACO1; ACLY; PDHB; SDHD; FH
DCIS_Pure	Viral myocarditis - Homo sapiens (human)	KEGG	0.00516917	DMD; ACTG1; LAMA1; HLA-G; HLA-E; HLA-DRA; MYH6; BID; SGCD; HLA-DQB1; ICAM1; HLA-DPB1; LAMA2; ITGB2; HLA-DRB3; CD55; DAG1; CASP3; EIF4G3; EIF4G2; ACTB; HLA-DQA1; HLA-DQA2
DCIS_Pure	Focal adhesion - Homo sapiens (human)	KEGG	0.00854312	PDGFRB; ACTG1; MAP2K1; ITGA9; ITGA1; ITGA2; LAMA2; ILK; RAP1A; CTNNB1; BAD; AKT3; LAMB1; CRK; LAMB2; RAF1; TNN; LAMC1; FLNB; THBS2; COL2A1; LAMA3; TLN2; THBS3; THBS1; MAPK1; COL1A2; PARVA; LAMA1; ITGB3; PDGFC; LAMA4; LAMA5; ITGB7; TNR; COL9A2; MYL10; SRC; ITGA5; COL4A5; TNC; RHOA; VTN; COL6A3; ACTN1; SOS2; FN1; PIP5K1C; BUB1B-PAK6; XIAP; ROCK2; PTEN; CDC42; SPP1; ARHGAP35; COL1A1; COL6A1; PDPK1; …
DCIS_Pure	Platelet activation - Homo sapiens (human)	KEGG	0.00854692	RASGRP2; ACTG1; ITGA2; ARHGEF12; RAP1A; MAPK14; AKT3; GNAI2; GNAI3; FCER1G; TLN2; PIK3R6; MAPK1; PRKG1; PRKACA; LYN; FGG; FGA; FGB; GNA13; SRC; ITGB3; NOS3; PLCB4; RHOA; PRKCZ; PLA2G4C; LCP2; PLA2G4A; ADCY5; F2; ADCY7; ADCY1; SNAP23; SYK; ADCY8; ROCK2; COL1A2; ARHGAP35; COL1A1; ACTB
DCIS_Pure	Human papillomavirus infection - Homo sapiens (human)	KEGG	0.00942143	PPP2R3C; AKT3; TYK2; DLG1; RBPJ; PARD6B; PARD6A; MAGI1; FADD; KRAS; CREB5; OASL; UBR4; FN1; BAK1; PTEN; ITGA9; ATP6V1F; CDKN1B; ITGA2; HLA-G; ITGA5; HLA-E; LAMB1; LAMB2; CHD4; MAML1; TSC2; THBS2; THBS3; THBS1; PRKACA; PKM; COL4A5; COL2A1; LAMC1; CSNK1A1; TBP; IRF9; EIF4EBP1; PPP2R5E; HES2; PDGFRB; SPP1; IFNB1; RAF1; TSC1; STAT1; PSEN1; TRADD; RPS6KB2; MAPK1; ITGA1; ATP6V0C; LAMA2; LAMA3; LAMA4; L…
DCIS_Pure	Fructose and mannose metabolism - Homo sapiens (human)	KEGG	0.011704	ALDOB; PFKFB3; GMPPA; PFKFB4; TKFC; FCSK; TPI1; GMDS; GFUS; FBP1; FBP2; AKR1B1; PFKP; PFKL
DCIS_Pure	Sphingolipid signaling pathway - Homo sapiens (human)	KEGG	0.011848	PPP2R1B; PPP2R3C; ADORA3; MAPK14; MAP2K1; AKT3; SGMS2; NSMAF; GNAI2; GNAI3; CERS6; FCER1G; CERS2; RAF1; BID; NRAS; TRADD; MAP3K5; MAPK1; SPTLC1; NOS3; PLCB4; PRKCE; CERS4; PRKCZ; PPP2R5E; RHOA; KRAS; DEGS1; DEGS2; BDKRB2; PLD2; KNG1; ROCK2; PTEN; GNA12; GNA13; PDPK1; S1PR1
DCIS_Pure	Cardiac muscle contraction - Homo sapiens (human)	KEGG	0.0120443	TPM4; ATP2A1; ATP2A3; UQCR10; UQCRQ; TNNC1; UQCRH; COX6B1; UQCRB; SLC9A6; MYH6; RYR2; TPM3; SLC8A1; COX7A2L; COX6C; ATP1B3; COX4I1; CACNA2D2; COX7A2; COX6A1; HRC; COX6A2; CYC1; ATP1A3; ATP1A1; UQCRFS1; UQCRC2; COX7C; UQCRC1
DCIS_Pure	Drug metabolism - other enzymes - Homo sapiens (human)	KEGG	0.0120575	NME1-NME2; GSTA2; MGST2; UGT1A9; UGT1A6; CMPK1; HPRT1; ITPA; XDH; DPYS; UGT2B15; RRM2B; UGT2B7; UMPS; UCK2; CES1; TK2; DUT; GMPS; GSTT2B; GSTT1; UCKL1; GSTM1; GSTM3; GSTM5; GSTP1; TYMP; MPO
DCIS_Pure	Arrhythmogenic right ventricular cardiomyopathy - Homo sapiens (human)	KEGG	0.0131797	ITGA9; RYR2; DMD; ATP2A1; ATP2A3; ITGA1; ITGA2; ITGA5; CTNNB1; ACTG1; SGCD; DSC2; JUP; DSG2; CDH2; LAMA1; LAMA2; ITGB7; DSP; SLC8A1; DAG1; CACNA2D2; LMNA; CTNNA1; ITGB3; ACTN3; ACTB
DCIS_Pure	Pyruvate metabolism - Homo sapiens (human)	KEGG	0.0153657	PCK2; GRHPR; ADH5; PC; ALDH7A1; LDHA; ACAT1; AKR1A1; ALDH1B1; MDH2; ME2; LDHD; GLO1; PDHB; LDHC; ALDH9A1; FH; PKM
DCIS_Pure	Pathogenic Escherichia coli infection - Homo sapiens (human)	KEGG	0.0170618	MYH10; MYH11; TNFSF10; CLDN16; ACTG1; MYO1H; MYO1D; GAPDH; MYO1A; RIPK1; CTTN; EZR; NCKAP1; TMED10; TUBA3E; NLRP3; BAIAP2L1; MYH9; ARF6; TRADD; PYCARD; MAPK1; IL1R1; FADD; GNA12; CLDN3; CLDN7; SRC; ARHGEF12; TUBB8; ARPC2; NAIP; CASP4; SEC24D; TUBAL3; SEC24B; OCLN; TUBA4A; RHOA; WIPF1; TUBB2B; IL18; MAPK14; F2; TJP1; CASP3; TAB2; PTPN11; ARPC5L; MYO6; ROCK2; BAK1; NCL; GNA13; ARPC1B; WIPF3; WIPF2;…
DCIS_Pure	cGMP-PKG signaling pathway - Homo sapiens (human)	KEGG	0.0192408	NFATC2; ATP2A1; ATP2A3; ADORA3; MAP2K1; BAD; AKT3; VDAC3; SRF; VDAC1; RAF1; GNAI3; MYH6; CALM3; CNGB1; GNAI2; PIK3R6; MAPK1; PRKG1; KCNMB3; SLC8A1; ATP1A3; GTF2I; NPPC; NOS3; PLCB4; CREB5; MEF2D; PRKCE; SLC25A6; SLC25A4; ADCY7; ATP2B1; RHOA; ATP1B3; ADCY5; GTF2IRD1; BDKRB2; ADCY1; IRS4; KNG1; ADCY8; IRS1; ROCK2; PDE2A; MEF2C; GNA12; GNA13; ATP1A1; GNA11; PPIF
DCIS_Pure	Amino sugar and nucleotide sugar metabolism - Homo sapiens (human)	KEGG	0.019343	RENBP; GCK; GPI; CYB5R1; HEXA; CHIT1; HEXB; GMPPA; FCSK; GMDS; GFUS; GNE; NANP; NANS; GFPT1; UAP1L1; GFPT2; PGM3
DCIS_Pure	Amoebiasis - Homo sapiens (human)	KEGG	0.0203568	LAMA2; PRDX1; RAB5A; LAMA3; LAMB1; LAMA4; LAMB2; IL1R1; C9; PRKACA; SERPINB6; LAMA1; NOS2; ITGB2; PLCB4; LAMA5; RAB5C; MUC2; GNA11; CTSG; SERPINB9; COL4A5; SERPINB3; LAMC1; SERPINB4; CASP3; ACTN1; ADCY1; FN1; TLR2; COL1A2; ITGAM; COL1A1
DCIS_Pure	Staphylococcus aureus infection - Homo sapiens (human)	KEGG	0.021049	KRT31; FCGR3A; KRT37; KRT9; HLA-DRA; KRT33B; HLA-DQB1; ICAM1; C3; HLA-DQA2; DSG1; HLA-DPB1; KRT28; ITGB2; HLA-DRB3; FPR3; FCGR2C; FGG; CFH; CFI; C3AR1; CFB; C1QB; C1QA; PLG; KRT15; ITGAM; C1R; SELP; HLA-DQA1; KRT19
DCIS_Pure	PI3K-Akt signaling pathway - Homo sapiens (human)	KEGG	0.0217978	PCK2; PPP2R3C; AKT3; GNG10; GNG12; HSP90AB1; MAGI2; MAGI1; ERBB3; ERBB4; CREB5; FGFR2; KRAS; FN1; SYK; TLR2; PTEN; GNG2; ITGA9; ITGA1; ITGA2; ITGA5; HSP90B1; PDGFC; LAMB1; LAMB2; COL2A1; THBS2; THBS3; THBS1; PIK3R6; JAK2; SPP1; IGF2; COL4A5; LAMC1; FGF3; FGF2; EIF4B; VTN; EIF4EBP1; PPP2R5E; PDGFRB; MAP2K1; IFNB1; TSC2; PIK3AP1; TSC1; RPS6KB2; MAPK1; RAF1; CDKN1B; LAMA1; LAMA2; LAMA3; NTF4; LAMA5;…
DCIS_Pure	Various types of N-glycan biosynthesis - Homo sapiens (human)	KEGG	0.0247091	RPN1; RPN2; ALG9; HEXA; HEXB; MAN2A2; MAN1B1; ALG2; DDOST; MAN1C1; MGAT4A; MGAT4B; B4GALT3; ALG14; MAN1A2
DCIS_Pure	Lysine degradation - Homo sapiens (human)	KEGG	0.0248824	DHTKD1; GCDH; EHMT2; AASS; PLOD3; ACAT1; DOT1L; SETDB1; SETDB2; KMT2C; ASH1L; SETMAR; SUV39H1; ALDH9A1; ALDH7A1; ALDH1B1; HADH; PIPOX; ECHS1; NSD1; PRDM9; SMYD1
DCIS_Pure	Gap junction - Homo sapiens (human)	KEGG	0.0252974	PDGFRB; MAP2K1; MAP2K5; TUBAL3; RAF1; GNAI3; TUBA3E; MAP3K2; GNAI2; NRAS; MAPK1; PRKG1; GRM5; TUBB2B; GRM1; SRC; PDGFC; PLCB4; TUBB8; TJP1; TUBA4A; KRAS; ADCY5; ADCY7; ADCY1; ADCY8; PRKACA; GNA11; SOS2
DCIS_Pure	Protein digestion and absorption - Homo sapiens (human)	KEGG	0.0270594	KCNE3; COL11A2; KCNK5; PRSS3; COL2A1; SLC7A8; CPA3; COL27A1; COL28A1; SLC8A1; ATP1A3; DPP4; COL8A2; COL8A1; COL25A1; COL9A2; ATP1B3; COL4A5; COL23A1; COL24A1; COL15A1; SLC3A2; COL14A1; COL1A2; ATP1A1; COL1A1; COL6A1; COL6A3; COL6A2; COL6A5; SLC1A1; COL12A1; COL6A6
DCIS_Pure	Phenylalanine metabolism - Homo sapiens (human)	KEGG	0.0273101	AOC2; ALDH3A1; MIF; MAOA; GOT2; IL4I1; GOT1; HPD
DCIS_Pure	Selenocompound metabolism - Homo sapiens (human)	KEGG	0.0273101	PAPSS2; MTR; TXNRD2; SEPHS1; MARS2; KYAT3; CTH; TXNRD3
DCIS_Pure	Purine metabolism - Homo sapiens (human)	KEGG	0.0276211	NME1-NME2; AK4; PAPSS2; ALLC; PRPS1; HPRT1; XDH; PAICS; RRM2B; HDDC3; GMPR2; PRPS2; ENPP4; PFAS; PKM; ENTPD5; ENTPD2; NUDT2; PRUNE1; NUDT5; NT5C3B; ATIC; ADA; NT5M; PDE8A; GMPS; ADCY5; AK9; ADCY7; ADCY1; AK3; PNP; AK1; ADCY8; PDE2A; PDE6C; ITPA; ADSS2; DGUOK; NT5C
DCIS_Pure	SNARE interactions in vesicular transport - Homo sapiens (human)	KEGG	0.0288696	VAMP1; STX8; BET1; SEC22B; VAMP7; SNAP23; STX2; STX7; USE1; VTI1B; GOSR2; STX18; BNIP1
DCIS_Pure	Apelin signaling pathway - Homo sapiens (human)	KEGG	0.0294407	SMAD4; NRAS; PRKAA1; MAP2K1; AKT3; BECN1; GNAI2; GNAI3; PLIN1; CALM3; RAF1; RYR2; GNG10; CAMK4; GNG12; RPS6KB2; PIK3R6; MAPK1; GNB4; SLC8A1; SPP1; JAG1; NOS1; NOS2; NOS3; PLCB4; PRKCE; GNB1; MRAS; GNB2; CDH1; SMAD2; PRKACA; KRAS; ADCY5; ADCY7; ADCY1; ADCY8; MEF2C; GNG2; GNA13; MEF2D
DCIS_Pure	N-Glycan biosynthesis - Homo sapiens (human)	KEGG	0.0296139	DOLK; RPN1; GANAB; ALG9; ST6GAL1; ALG2; MOGS; ALG6; MAN2A2; MAN1B1; RPN2; DDOST; MAN1C1; MGAT4B; MGAT4A; B4GALT3; ALG14; MAN1A2
DCIS_Pure	Pyrimidine metabolism - Homo sapiens (human)	KEGG	0.0299297	ENTPD5; DCTD; NT5M; UMPS; UCKL1; NME1-NME2; NT5C; UCK2; AK9; UPRT; NT5C3B; DPYS; TYMS; TYMP; TK2; CMPK1; RRM2B; DUT; NUDT2; PNP
DCIS_Pure	Tight junction - Homo sapiens (human)	KEGG	0.0356338	MYH10; MYH11; PPP2R1B; AMOTL2; SYNPO; ACTG1; HSPA4; RAP1A; MYL6; MSN; CTTN; EZR; RAPGEF2; TUBAL3; CLDN16; DLG1; TUBA3E; MYH9; PARD6B; PARD6A; MAP3K5; NF2; MAGI1; MARVELD2; CLDN3; CLDN7; RAB8B; SRC; ARHGEF18; ARPC2; PRKCE; PRKCZ; CGNL1; PRKAA1; OCLN; TUBA4A; RHOA; WAS; ACTN1; TJP1; ARPC1B; MICALL2; ROCK2; ARHGAP17; CDC42; PRKACA; WHAMM; ACTB; MYL6B; ARPC5L
DCIS_Pure	Propanoate metabolism - Homo sapiens (human)	KEGG	0.0370187	MLYCD; ACADS; ECHS1; ACSS3; PCCA; MMUT; LDHA; ACAT1; SUCLG1; BCKDHA; MCEE; DBT; LDHC
DCIS_Pure	Other glycan degradation - Homo sapiens (human)	KEGG	0.0393209	MAN2B2; HEXA; HEXB; GLB1; NEU1; GBA2; FUCA1; NEU2
DCIS_Pure	Thyroid hormone signaling pathway - Homo sapiens (human)	KEGG	0.0404907	ACTG1; ATP2A3; NRAS; MED24; MAP2K1; CTNNB1; BAD; AKT3; PLCE1; RAF1; ATP2A1; NCOA3; MYH6; STAT1; TSC2; TBC1D4; PFKP; PFKL; DIO2; ATP1A3; SRC; ITGB3; PLCB4; MED16; MED30; RXRA; ATP1B3; PLCD3; KRAS; NOTCH4; SLC16A2; NOTCH1; MAPK1; PRKACA; ATP1A1; PDPK1; ACTB
DCIS_Pure	Translation	Reactome	1.82175e-22	RPN1; RPN2; RPS26; RARS1; RPS10; EIF3I; EIF3L; EIF3M; TSFM; EIF3A; EIF3B; EIF3F; EIF3G; MRPL54; MRPL55; MRPL51; MRPL58; EIF2B4; MRPL36; SPCS1; NARS1; MRPL38; RPL35A; RPL14; RPL17; RPL10; RPL12; RPL13; RPL18; RPS7; MRRF; EEF1G; EEF1D; MRPL42; GADD45GIP1; CARS1; MRPL47; MRPL46; MRPL45; MRPL48; RPL37A; RPL8; RPL9; RPL6; PABPC1; RPL4; RPS27A; RPL3; TARS2; EIF5B; IARS1; RPL7A; EIF4A2; SRP14; RPL10A; T…
DCIS_Pure	Metabolism of proteins	Reactome	8.63075e-22	HSPA5; PCSK2; SUMO3; PCSK1; CPE; HIPK2; SEC23IP; THBS1; FKBP8; UBE2V2; OTUD7A; COMMD8; CDC73; COMMD3; COMMD7; MRPL54; MRPL55; NAPB; MRPL58; NR5A2; HSPA8; CAPZA2; WRN; MUC2; MUC1; SP3; NUP93; F2; FBXO17; MUC19; MUC12; ALK; H2AX; TRAPPC3; PTEN; GADD45GIP1; CTBP1; CAPZB; MAVS; RARS1; C1GALT1C1; RPS27A; HSP90B1; CETN2; GPLD1; APOA5; LMO7; TMEM132A; APOA2; CCT8; RPL7A; APOB; CCT2; CCT3; CCT7; CCT5; GM…
DCIS_Pure	Metabolism	Reactome	3.86167e-15	BPHL; GPAT4; MOCS3; SBF2; RARS1; HPSE2; ASS1; OGDH; NCAN; SPR; FIG4; N6AMT1; SPTLC1; RPS3A; LMBRD1; NADK2; B3GALT5; PCCA; ALOXE3; NUP93; PTGR1; PTGR2; PIK3C2B; SMARCD3; OSBPL2; COX6A1; GBA2; UCKL1; GM2A; RPS24; AHR; PTEN; STARD3; IP6K1; HSD17B12; UGCG; HSD17B11; PGLS; RPS27A; ASNS; MGST2; TSPOAP1; PTGDS; CBR1; APOA2; RPL7A; APOB; TTR; ISCA2; PAICS; DIO2; KYAT3; CERS6; UCK2; DSE; CHST6; HLCS; PSAP…
DCIS_Pure	Metabolism of RNA	Reactome	8.29843e-14	KHSRP; COL23A1; NCBP2; UTP18; HSPA8; PRPF8; SRSF11; ANP32A; PDCD11; NUDT21; PRPF6; SNRNP200; DDX39B; DHX15; SUPT5H; CTU1; CWC15; RPS17; HBS1L; NOL11; MAGOH; DUS2; DHX9; DIMT1; RPP40; RPS12; NUP93; RPL35A; RPL14; RPL17; RPL10; CHERP; RPL12; RPL13; THOC3; RPL18; THOC5; MAPK14; GTF2F1; SNRPD2; TSEN15; DDX42; PQBP1; DDX46; DDX5; MPHOSPH10; DDX1; HNRNPH1; CNOT4; NUP205; HSD17B10; RPL37A; SYF2; ELAVL1;…
DCIS_Pure	Cap-dependent Translation Initiation	Reactome	3.73653e-12	RPS13; RPS12; RPS11; RPS10; RPL5; RPS16; RPL8; RPL9; RPL6; PABPC1; RPS19; RPS18; EIF5; RPS7; RPL37A; RPS27A; EIF2B3; RPL36AL; EIF2S1; RPS9; RPS8; EIF3I; RPL7A; EIF3L; EIF3M; EIF5B; RPL27; RPS14; RPL21; EIF3F; EIF3G; RPS26; EIF2S3; RPL7; RPS3A; RPS17; EIF2S2; RPL4; RPL36A; RPS27; RPS24; RPLP1; RPS23; RPL23A; RPS21; RPL35A; EIF2B4; RPS28; RPS29; RPL14; RPL17; RPL10; EIF4H; RPL12; RPL13; RPL3; RPL18…
DCIS_Pure	Eukaryotic Translation Initiation	Reactome	3.73653e-12	RPS13; RPS12; RPS11; RPS10; RPL5; RPS16; RPL8; RPL9; RPL6; PABPC1; RPS19; RPS18; EIF5; RPS7; RPL37A; RPS27A; EIF2B3; RPL36AL; EIF2S1; RPS9; RPS8; EIF3I; RPL7A; EIF3L; EIF3M; EIF5B; RPL27; RPS14; RPL21; EIF3F; EIF3G; RPS26; EIF2S3; RPL7; RPS3A; RPS17; EIF2S2; RPL4; RPL36A; RPS27; RPS24; RPLP1; RPS23; RPL23A; RPS21; RPL35A; EIF2B4; RPS28; RPS29; RPL14; RPL17; RPL10; EIF4H; RPL12; RPL13; RPL3; RPL18…
DCIS_Pure	GTP hydrolysis and joining of the 60S ribosomal subunit	Reactome	2.37408e-11	RPS13; RPS12; RPS11; RPS10; RPL5; RPS16; RPL8; RPL9; RPL6; RPL7; RPS19; RPS27A; EIF5; RPS7; RPL37A; RPL36AL; EIF2S1; RPS9; RPS8; EIF3I; RPL7A; EIF3L; EIF3M; EIF5B; RPL27; RPS14; RPL21; EIF3F; EIF3G; RPS26; EIF2S3; RPS3A; RPS17; EIF2S2; RPL4; RPL36A; RPS27; RPS24; RPS18; RPS23; RPL23A; RPS21; RPL35A; RPLP1; RPS28; RPS29; RPL14; RPL17; RPL10; EIF4H; RPL12; RPL13; RPL3; RPL18; EIF4B; RPS20; RPLP0; R…
DCIS_Pure	L13a-mediated translational silencing of Ceruloplasmin expression	Reactome	5.25413e-11	RPS13; RPS12; RPS11; RPS10; RPL5; RPS16; RPL8; RPL9; RPL6; PABPC1; RPS19; RPS27A; RPL35A; RPS7; RPL37A; RPL36AL; EIF2S1; RPS9; RPS8; EIF3I; RPL7A; EIF3L; EIF3M; EIF3A; RPL27; RPS14; RPL21; EIF3F; EIF3G; RPS26; EIF2S3; RPL7; RPS3A; RPS17; EIF2S2; RPL4; RPL36A; RPS27; RPS24; RPS18; RPS23; RPL23A; RPS21; RPLP1; RPS28; RPS29; RPL14; RPL17; RPL10; EIF4H; RPL12; RPL13; RPL3; RPL18; EIF4B; RPS20; RPLP0;…
DCIS_Pure	Neutrophil degranulation	Reactome	1.95004e-10	NME1-NME2; HUWE1; TSPAN14; MIF; IST1; IDH1; S100A11; S100A12; MS4A3; GSN; TYROBP; COMMD3; GSDMD; JUP; LYZ; HSP90AB1; CAPN1; HEBP2; SERPINB6; PRTN3; A1BG; HSPA8; GPI; RAB5C; CRACR2A; CTSA; ENPP4; CTSC; CTSG; GM2A; SERPINB1; SERPINB3; HBB; UBR4; DBNL; ORM1; ORM2; CNN2; SNAP23; SLC2A3; AZU1; TLR2; LRRC7; ATP8B4; COPB1; ACLY; TMEM179B; CD300A; STBD1; NIT2; PDXK; QSOX1; NCSTN; ANXA2; LAIR1; ARHGAP9; X…
DCIS_Pure	mRNA Splicing - Major Pathway	Reactome	2.92751e-10	RBM5; SYF2; ELAVL1; NCBP2; SF3B5; SF3B4; HSPA8; HNRNPA0; SF3B2; DHX38; PRPF8; SRSF11; SF3A1; HNRNPH2; CPSF7; NUDT21; RBMX; CPSF3; PRPF3; CPSF1; PRPF6; SRSF5; SNRNP200; SRSF7; GPKOW; SRSF2; DHX15; HNRNPR; U2AF2; HNRNPU; EFTUD2; HNRNPK; HNRNPL; HNRNPM; SF3A2; FIP1L1; HNRNPC; HNRNPD; MAGOH; TRA2B; HNRNPA2B1; POLR2K; DHX9; CDC5L; HNRNPA1; LSM8; RNPS1; SRSF4; HNRNPA3; LSM6; LSM7; ALYREF; LSM2; POLR2C;…
DCIS_Pure	SRP-dependent cotranslational protein targeting to membrane	Reactome	5.78567e-10	RPS13; RPS12; RPS11; RPS10; RPS17; RPS16; SPCS2; RPL9; RPL6; RPL7; RPL4; RPS18; RPN2; RPS7; DDOST; RPS27A; RPL37A; RPL36AL; RPS9; RPS8; RPL7A; SRPRB; RPL8; SPCS1; SEC61B; RPL27; RPS14; RPL21; RPS26; RPN1; SRP14; RPS3A; RPS20; RPS19; RPL36A; RPS27; RPS24; RPL5; RPS23; RPL23A; RPS21; RPL35A; RPLP1; RPS28; RPS29; RPL14; RPL17; RPL10; RPL12; RPL13; RPL3; RPL18; SPCS3; RPLP0; RPL34; RPL31; TRAM1; SSR2…
DCIS_Pure	mRNA Splicing	Reactome	1.42848e-09	RBM5; SYF2; ELAVL1; NCBP2; SF3B5; SF3B4; HSPA8; HNRNPA0; SF3B2; DHX38; PRPF8; SRSF11; SF3A1; HNRNPH2; CPSF7; NUDT21; RBMX; CPSF3; PRPF3; CPSF1; PRPF6; SRSF5; SNRNP200; SRSF7; GPKOW; SRSF2; DHX15; HNRNPR; U2AF2; HNRNPU; EFTUD2; FIP1L1; HNRNPK; HNRNPL; HNRNPM; SF3A2; PDCD7; HNRNPC; HNRNPD; MAGOH; TRA2B; HNRNPA2B1; POLR2K; DHX9; CDC5L; HNRNPA1; LSM8; RNPS1; SRSF4; HNRNPA3; LSM6; LSM7; ALYREF; LSM2; …
DCIS_Pure	Formation of a pool of free 40S subunits	Reactome	3.30994e-09	RPS13; RPS12; RPS11; RPS10; RPL5; RPS16; RPL8; RPL9; RPL6; RPL7; RPS19; RPS27A; RPL35A; RPS7; RPL37A; RPL36AL; RPS9; RPS8; EIF3I; RPL7A; EIF3L; EIF3M; EIF3A; RPL27; RPS14; RPL21; EIF3F; EIF3G; RPS26; RPS3A; RPS17; RPL4; RPL36A; RPS27; RPS24; RPS18; RPS23; RPL23A; RPS21; RPLP1; RPS28; RPS29; RPL14; RPL17; RPL10; RPL12; RPL13; RPL3; RPL18; RPS20; RPLP0; RPL34; RPL31; RPL10A; EIF3B
DCIS_Pure	Selenoamino acid metabolism	Reactome	4.08596e-09	RPS13; RPS12; RPS11; SARS1; RPS17; RPS16; RPL8; RPL9; RPL6; RPL7; RPL4; RPS18; AIMP2; MAT1A; RPS7; RPS10; RPS27A; RARS1; LARS1; RPL36AL; CTH; RPS9; RPS8; IARS1; RPL7A; RPL23A; RPL27; RPS14; RPL21; RPS26; RPL37A; EEFSEC; RPS19; RPL36A; RPS27; RPS24; RPL5; RPS23; RPS20; RPS21; RPL35A; RPLP1; RPS28; RPS29; RPL14; RPL17; RPL10; RPL12; RPL13; RPL3; RPL18; PAPSS2; DARS1; RPS3A; AHCY; RPLP0; RPL34; RPL3…
DCIS_Pure	Nonsense Mediated Decay (NMD) independent of the Exon Junction Complex (EJC)	Reactome	4.11334e-09	RPS13; RPS12; RPS11; RPS10; RPS17; RPS16; NCBP2; RPL9; RPL6; PABPC1; RPL4; RPS18; RPS24; RPS7; RPL37A; RPS27A; RPL36AL; RPS9; RPS8; RPL7A; RPL8; RPS26; RPL27; RPS14; RPL21; ETF1; RPL7; RPS3A; RPS19; RPL36A; RPS27; GSPT1; RPL5; RPS23; RPL23A; RPS21; RPL35A; RPLP1; RPS28; RPS29; RPL14; RPL17; RPL10; RPL12; RPL13; RPL3; RPL18; RPS20; RPLP0; RPL34; RPL31; RPL10A
DCIS_Pure	Eukaryotic Translation Elongation	Reactome	4.11334e-09	RPS13; RPS12; RPS11; RPS10; RPS17; RPS16; RPL8; RPL9; RPL6; RPL7; RPLP1; RPS18; RPL35A; RPS7; RPL37A; RPS27A; RPL36AL; RPS9; RPS8; RPL7A; RPL23A; RPL27; RPS14; RPL21; RPS26; RPS3A; RPL4; EEF1A2; RPL36A; RPS27; RPS24; RPL5; RPS23; RPS20; RPS21; RPS28; RPS29; RPL14; RPL17; RPL10; RPL12; RPL13; RPL3; RPL18; RPLP0; EEF1G; RPL34; RPS19; RPL31; RPL10A; EEF1D; EEF2
DCIS_Pure	Response of EIF2AK4 (GCN2) to amino acid deficiency	Reactome	4.69165e-09	RPS13; RPS12; RPS11; RPS10; RPS17; RPS16; RPL8; RPL9; RPL6; RPL7; RPL4; RPS18; RPL35A; RPS7; RPL37A; RPS27A; RPL36AL; EIF2S1; RPS9; RPS8; CEBPB; RPL7A; RPL23A; RPL27; RPS14; RPL21; RPS26; EIF2S3; RPS3A; EIF2S2; RPS19; RPL36A; RPS27; RPS24; RPL5; RPS23; RPS20; RPS21; RPLP1; RPS28; RPS29; RPL14; GCN1; RPL17; RPL10; RPL12; RPL13; RPL3; RPL18; RPLP0; RPL34; ASNS; RPL31; RPL10A
DCIS_Pure	Eukaryotic Translation Termination	Reactome	5.8348e-09	RPS13; RPS12; RPS11; RPS10; RPS17; RPS16; RPL8; RPL9; RPL6; RPL7; RPL4; RPS18; RPS24; RPS7; RPL37A; RPS27A; RPL36AL; RPS9; RPS8; RPL7A; RPL23A; RPS26; RPL27; RPS14; RPL21; ETF1; N6AMT1; RPS3A; RPS19; RPL36A; RPS27; GSPT1; RPL5; RPS23; RPS20; RPS21; RPL35A; RPLP1; RPS28; RPS29; RPL14; RPL17; RPL10; RPL12; RPL13; RPL3; RPL18; RPLP0; RPL34; RPL31; RPL10A
DCIS_Pure	Post-translational protein modification	Reactome	9.85186e-09	SUMO3; HSPA8; HIPK2; SEC23IP; THBS1; FKBP8; SAR1B; OTUD7A; COMMD8; CDC73; COMMD3; COMMD7; NAPB; NR5A2; WRN; MUC2; MUC1; SP3; NUP93; F2; FBXO17; MUC19; MUC12; ALK; TRAPPC3; PTEN; CTBP1; CAPZB; ALB; RPS27A; HSP90B1; GPLD1; APOA5; TMEM132A; APOA2; ATXN3L; APOE; APOB; CETN2; GMDS; NTM; BRCC3; RNF40; VASH1; TOP1; PSMD12; ZNF350; GOSR2; GFPT1; GFPT2; GANAB; SMAD4; OTUD5; IGFBP5; SMAD2; TAF10; POLB; DCT…
DCIS_Pure	Metabolism of amino acids and derivatives	Reactome	1.01051e-08	GRHPR; CDO1; DHTKD1; RARS1; HIBADH; ASS1; OGDH; PRODH2; RPS26; GOT2; EEFSEC; GOT1; HOGA1; BCAT2; BCAT1; MAT1A; RPL14; RPL17; RPL10; RPL12; RPL13; GPT; RPL18; DARS1; ECHS1; DBT; HSD17B10; RPL37A; RPL8; RPL9; RPL6; RPL7; RPL4; RPL5; RPL3; GLUL; BCKDK; PDHX; IARS1; RPL7A; UROC1; SLC25A13; AKT1S1; DIO2; RPL10A; PDHB; KYAT3; RIMKLB; CHDH; IVD; SDSL; ACAD8; PRODH; SARDH; RPLP1; RPLP0; RPL35A; RPS7; RPS…
DCIS_Pure	Nonsense Mediated Decay (NMD) enhanced by the Exon Junction Complex (EJC)	Reactome	1.58316e-08	RPS13; RPS12; RPS11; RPS10; RPS17; RPS16; NCBP2; RPL9; RPL6; PABPC1; RPL4; RPS18; RPS24; RPS7; RPL37A; RPS27A; RPL36AL; MAGOH; RPS9; RPS8; RPL7A; RPL8; RPS26; RPL27; RPS14; RPL21; ETF1; RPL7; RPS3A; RPS19; RPL36A; RPS27; GSPT1; RPL5; RNPS1; RPS23; RPS21; RPL35A; RPLP1; RPS28; RPS29; RPL14; RPL17; RPL10; RPL12; RPL13; RPL3; RPL18; CASC3; RPS20; RPLP0; RPL34; RPL23A; RPL31; RPL10A
DCIS_Pure	Nonsense-Mediated Decay (NMD)	Reactome	1.58316e-08	RPS13; RPS12; RPS11; RPS10; RPS17; RPS16; NCBP2; RPL9; RPL6; PABPC1; RPL4; RPS18; RPS24; RPS7; RPL37A; RPS27A; RPL36AL; MAGOH; RPS9; RPS8; RPL7A; RPL8; RPS26; RPL27; RPS14; RPL21; ETF1; RPL7; RPS3A; RPS19; RPL36A; RPS27; GSPT1; RPL5; RNPS1; RPS23; RPS21; RPL35A; RPLP1; RPS28; RPS29; RPL14; RPL17; RPL10; RPL12; RPL13; RPL3; RPL18; CASC3; RPS20; RPLP0; RPL34; RPL23A; RPL31; RPL10A
DCIS_Pure	Activation of the mRNA upon binding of the cap-binding complex and eIFs, and subsequent binding to 43S	Reactome	1.7327e-08	RPS13; RPS12; RPS11; RPS10; RPS17; RPS16; RPS14; PABPC1; RPS19; RPS18; RPS7; EIF2S1; RPS9; EIF2S2; EIF3I; EIF3L; EIF3M; EIF3A; EIF3B; EIF3F; EIF3G; EIF2S3; RPS3A; RPS8; RPS26; RPS27; RPS24; RPS27A; RPS23; RPS20; RPS21; RPS28; RPS29; EIF4H; EIF4B; EIF4EBP1; EIF4A2
DCIS_Pure	Peptide chain elongation	Reactome	1.78419e-08	RPS13; RPS12; RPS11; RPS10; RPL5; RPS16; RPL8; RPL9; RPL6; RPL7; RPL4; RPS27A; RPL35A; RPS7; RPL37A; RPL36AL; RPS9; RPS8; RPL7A; RPL23A; RPL27; RPS14; RPL21; RPS26; RPS3A; RPS17; RPS19; RPL36A; RPS27; RPS24; RPS18; RPS23; RPS20; RPS21; RPLP1; RPS28; RPS29; RPL14; RPL17; RPL10; RPL12; RPL13; RPL3; RPL18; RPLP0; RPL34; RPL31; RPL10A; EEF2
DCIS_Pure	Selenocysteine synthesis	Reactome	1.89432e-08	RPS13; RPS12; RPS11; SARS1; RPL5; RPS16; RPL8; RPL9; RPL6; RPL7; RPL4; RPS27A; RPL35A; RPS7; RPS10; RPL36AL; RPS9; RPS8; RPL7A; RPL23A; RPL27; RPS14; RPL21; RPS26; RPL37A; EEFSEC; RPS17; RPS19; RPL36A; RPS27; RPS24; RPS18; RPS23; RPS20; RPS21; RPLP1; RPS28; RPS29; RPL14; RPL17; RPL10; RPL12; RPL13; RPL3; RPL18; RPS3A; RPLP0; RPL34; RPL31; RPL10A
DCIS_Pure	Extracellular matrix organization	Reactome	2.95905e-08	TIMP1; CAPN1; BGN; P4HA2; MFAP4; MFAP1; FBLN2; FBLN1; FBLN5; DCN; NCAN; COL11A2; ADAMTS3; NID1; P3H3; FMOD; CDH1; FGG; FGA; FGB; P4HB; CTSG; COL23A1; COL15A1; FN1; PXDN; ITGA9; MMP16; DMD; ITGA1; ITGA2; HSPG2; ITGA5; NCSTN; ITGB3; CD151; LAMB1; LAMB2; TTR; THBS1; NID2; COL27A1; COL1A2; EFEMP1; COL4A5; PLEC; DAG1; LAMC1; FGF2; SCUBE3; SDC1; ITGAM; ITGAE; COL12A1; CAPNS1; MMP15; ADAMTS16; COL2A1; L…
DCIS_Pure	Processing of Capped Intron-Containing Pre-mRNA	Reactome	3.16944e-08	NCBP2; HSPA8; PRPF8; SRSF11; PPWD1; PRPF3; PRPF6; SNRNP200; DDX39B; THOC5; NUP210; MAGOH; DHX9; NUP93; CHERP; COL23A1; THOC3; CWC15; GTF2F1; SNRPD2; DDX42; PQBP1; DDX46; DDX5; NUP205; SYF2; ELAVL1; SEH1L; DHX15; NUP85; DHX38; NUDT21; SRSF5; SRSF4; SRSF7; SRSF2; U2AF2; EFTUD2; SF3A1; SF3A2; POM121; RNPS1; ALYREF; POLR2E; POLR2G; POLR2F; POLR2C; POLR2B; POLR2K; SNRPB2; SRRT; RBM22; NUP155; BUD31; H…
DCIS_Pure	Ribosomal scanning and start codon recognition	Reactome	4.1587e-08	RPS13; RPS12; RPS11; RPS10; RPS17; RPS16; RPS14; RPS19; RPS18; EIF5; RPS7; EIF2S1; RPS9; EIF2S2; EIF3I; EIF3L; EIF3M; EIF3A; EIF3B; EIF3F; EIF3G; EIF2S3; RPS8; RPS26; RPS27; RPS24; RPS27A; RPS23; RPS20; RPS21; RPS28; RPS29; EIF4H; EIF4B; RPS3A; EIF4A2
DCIS_Pure	Translation initiation complex formation	Reactome	4.1587e-08	RPS13; RPS12; RPS11; RPS10; RPS17; RPS16; RPS14; PABPC1; RPS19; RPS18; RPS7; EIF2S1; RPS9; EIF2S2; EIF3I; EIF3L; EIF3M; EIF3A; EIF3B; EIF3F; EIF3G; EIF2S3; RPS8; RPS26; RPS27; RPS24; RPS27A; RPS23; RPS20; RPS21; RPS28; RPS29; EIF4H; EIF4B; RPS3A; EIF4A2
DCIS_Pure	Platelet degranulation	Reactome	9.33701e-08	TIMP1; TMSB4X; PSAP; TEX264; APOOL; STXBP2; RAB27B; CLU; CDC37L1; SERPINA1; SERPINA3; SERPINA4; CALM3; CAP1; APOH; THBS1; MANF; TF; HSPA5; FGG; FGA; FGB; A1BG; IGF2; PCYOX1L; ITGB3; FAM3C; ANXA5; WDR1; VTI1B; FN1; LGALS3BP; QSOX1; LAMP2; GTPBP2; TUBA4A; HRG; PLEK; TAGLN2; ORM1; CYB5R1; ACTN1; F5; ORM2; F8; KNG1; RARRES2; CALU; PCDH7; PLG; PFN1; SPP2; ABCC4; ALB; CHID1; SELP; PPIA; PF4
DCIS_Pure	Formation of the ternary complex, and subsequently, the 43S complex	Reactome	2.78368e-07	RPS13; RPS12; RPS11; RPS10; RPS17; RPS16; RPS14; RPS19; RPS18; RPS7; EIF2S1; RPS9; EIF2S2; EIF3I; EIF3L; EIF3M; EIF3A; EIF3B; EIF3F; EIF3G; EIF2S3; RPS8; RPS26; RPS27; RPS24; RPS27A; RPS23; RPS20; RPS21; RPS28; RPS29; RPS3A
DCIS_Pure	Response to elevated platelet cytosolic Ca2+	Reactome	4.44116e-07	TIMP1; TMSB4X; RARRES2; TEX264; APOOL; STXBP2; PF4; CLU; CDC37L1; SERPINA1; SERPINA3; SERPINA4; CALM3; CAP1; APOH; THBS1; MANF; TF; HSPA5; FGG; FGA; FGB; A1BG; IGF2; PCYOX1L; ITGB3; FAM3C; ANXA5; WDR1; VTI1B; RAB27B; LGALS3BP; QSOX1; LAMP2; GTPBP2; TUBA4A; HRG; PLEK; TAGLN2; F5; CYB5R1; ACTN1; ORM1; ORM2; FN1; F8; KNG1; PSAP; CALU; PCDH7; PLG; PFN1; SPP2; ABCC4; ALB; CHID1; SELP; PPIA
DCIS_Pure	Asparagine N-linked glycosylation	Reactome	7.93417e-07	DOLK; RPN1; RPN2; DYNLL2; SPTB; TRIM13; MAN1B1; SEC23IP; CANX; TMED10; NAPB; COG2; CTSC; COG6; SEC24D; PSMC1; MAN1A2; TRAPPC3; ARCN1; KDELR2; KDELR1; CAPZB; ALG9; ALG2; GORASP1; RPS27A; ALG6; ARF4; GFUS; COPZ1; DERL1; GMDS; PPP6C; SLC35A1; B4GALT3; UBXN1; SEC24B; MAN2A2; PGM3; COPB1; CD55; CTSA; MOGS; ST8SIA2; GOSR2; GFPT1; GFPT2; GANAB; RAD23B; PRKCSH; DCTN2; DCTN3; DCTN1; DCTN5; BET1; TMED3; AC…
DCIS_Pure	Platelet activation, signaling and aggregation	Reactome	8.68124e-07	TIMP1; FAM3C; HSPA5; GNG10; GNG12; MANF; LYN; FGG; FGA; FGB; A1BG; WDR1; APOOL; TEX264; HRG; RAB27B; YWHAZ; ORM1; FN1; SYK; PTPN11; GNG2; LAT; RASGRP2; CYB5R1; ALB; QSOX1; CRK; RAF1; CAP1; APOH; THBS1; PIK3R6; IGF2; PCYOX1L; RHOA; RHOG; CALM3; ARRB1; PSAP; PFN1; ORM2; RAP1A; MAPK14; STXBP2; TUBA4A; GNAI2; GNAI3; FCER1G; PLEK; MAPK1; SRC; GNB4; GNB1; GNB2; LAMP2; CLU; TAGLN2; F2; F5; F8; KNG1; RAR…
DCIS_Pure	Cellular response to starvation	Reactome	9.74836e-07	RPS13; RPS12; RPS11; ATP6V1F; RPS17; RPS16; RPL8; RPL9; RPL6; RPL7; RPL4; RPS18; RPL35A; RPS7; RPS10; RPS27A; RPL36AL; EIF2S1; RPS9; RPS8; CEBPB; RPL7A; RPL23A; RPL27; RPS14; RPL21; RPS26; RPL37A; EIF2S3; RPS3A; ATP6V1B2; EIF2S2; RPS19; RPL36A; RPS27; RPS24; RPL5; RPS23; RPS20; RPS21; RPLP1; RPS28; RPS29; RPL14; GCN1; RPL17; RPL10; RPL12; RPL13; RPL3; RPL18; ATP6V0C; RPLP0; RPL34; ASNS; RPL31; RP…
DCIS_Pure	Innate Immune System	Reactome	1.15062e-06	CPNE1; ACTG1; LAT2; NME1-NME2; HSPA8; TSPAN14; IGHG1; IGHG2; MIF; IGKV1D-39; IST1; MUC20; CTSB; BPIFB6; CGAS; S100A11; IGKC; S100A12; PSMD6; MS4A3; TRAF3; GSN; SUGT1; CALM3; IGHV3-9; COMMD3; GSDMD; JUP; LYZ; MUC12; HSP90AB1; CTSC; PSMD13; CNPY3; CAPN1; FADD; IRAK2; RELB; LYN; KRAS; SIRPA; FGA; FGB; A1BG; DHX9; HUWE1; GPI; RAB5C; DEGS1; CRACR2A; TRIM25; ENPP4; LRRC7; CAPZA1; CTSG; GM2A; IGHV2-70; …
DCIS_Pure	Regulation of Insulin-like Growth Factor (IGF) transport and uptake by Insulin-like Growth Factor Binding Proteins (IGFBPs)	Reactome	1.26386e-06	LAMC1; IGFBP4; TIMP1; ITIH2; QSOX1; VCAN; HSP90B1; ENAM; ADAM10; PRKCSH; LAMB1; APOA5; LAMB2; TMEM132A; APOA2; SERPINA1; APOE; APOB; CTSG; FSTL1; PNPLA2; TF; MGAT4A; CDH2; FGA; C3; IGF2; PDIA6; P4HB; CHRDL1; VWA1; IGFBP2; IGFBP3; GPC3; TNC; IGFBP5; CP; AFP; HRC; F2; FGG; F5; FN1; KNG1; ALB; CALU; IGFALS; PLG; SPP1; SPP2; WFS1; MMP2; CKAP4
DCIS_Pure	Mitochondrial translation elongation	Reactome	1.38833e-06	MRPL23; MRPL22; OXA1L; MRPS17; MRPS14; MRPS12; MRPS11; MRPL42; TSFM; MRPS36; MRPS31; MRPS30; MRPS33; MRPL54; MRPL55; MRPL51; MRPL58; MRPL36; MRPL11; MRPL13; MRPL14; MRPL16; MRPL17; MRPS18B; MRPS18C; DAP3; MRPL2; MRPL38; MRPL9; MRPS28; GFM1; MRPS25; MRPS23; MRPS21; MRPS35; GADD45GIP1; MRPL47; MRPL46; MRPL45; MRPL48; TUFM
DCIS_Pure	Mitochondrial translation	Reactome	1.43249e-06	MRPL23; MRPL22; OXA1L; MRPS17; MRPS14; MRPS12; MRPS11; MRPL42; TSFM; MRPS36; MRPS31; MRPS30; MRPS33; MRPL54; MRPL55; MRPL51; MRPL58; MRPL36; MRPL11; MRPL13; MRPL14; MRPL16; MRPL17; MRPS18B; MRPS18C; DAP3; MRPL2; MRPL38; MRPL9; MTFMT; MRRF; MRPS28; GFM1; MRPS25; MRPS23; MRPS21; MRPS35; GADD45GIP1; MRPL47; MRPL46; MRPL45; MRPL48; TUFM
DCIS_Pure	Post-translational protein phosphorylation	Reactome	5.15312e-06	LAMC1; IGFBP4; TIMP1; ITIH2; QSOX1; VCAN; HSP90B1; ENAM; ADAM10; PRKCSH; LAMB1; APOA5; LAMB2; TMEM132A; APOA2; SERPINA1; APOE; APOB; FSTL1; PNPLA2; TF; MGAT4A; CDH2; FGA; C3; PDIA6; P4HB; CHRDL1; VWA1; IGFBP3; GPC3; TNC; IGFBP5; CP; AFP; HRC; FGG; F5; FN1; KNG1; ALB; CALU; SPP1; SPP2; WFS1; CKAP4
DCIS_Pure	Programmed Cell Death	Reactome	5.58957e-06	TNFSF10; NMT1; DYNLL2; HMGB2; SDCBP; RIPK1; BAD; CDKN2A; MLKL; STK26; VIM; GSN; YWHAZ; TP63; BCL2L11; CARD8; CDH1; STUB1; BID; YWHAQ; GSDMD; DCC; TRADD; CFLAR; MAPK1; FADD; YWHAB; DSG1; DAPK3; DSG2; UNC5A; FNTA; UNC5B; ACIN1; DFFB; APPL1; PLEC; DSP; SATB1; DNM1L; OCLN; LMNA; H1-5; CTNNB1; TJP1; DBNL; CASP3; MAGED1; XIAP; PDCD6IP; BAK1; AKT3; SEPTIN4; FLOT1; MAPT; HSP90AA1; YWHAE
DCIS_Pure	The citric acid (TCA) cycle and respiratory electron transport	Reactome	6.35149e-06	ATP5F1B; UQCRH; NDUFB8; UQCR10; NDUFB5; NDUFB4; UQCRQ; FH; NDUFAF6; MDH2; NDUFAF3; ME2; ATP5MC1; COX6B1; VDAC1; ATP5MC2; UQCRB; ATP5F1C; IDH3A; NDUFV2; OGDH; IDH3B; NDUFB11; TMEM186; GLO1; PDHB; NNT; LDHA; COX6C; LDHC; NDUFA6; PDHX; NDUFA4; ETFB; NDUFA1; IDH2; NDUFV1; TIMMDC1; ETFDH; NDUFA9; COX4I1; SUCLG1; NDUFA8; COX6A1; ATP5ME; COX7A2L; SLC16A8; NDUFAF4; ACAD9; SLC16A3; ATP5F1E; CYC1; ATP5F1A;…
DCIS_Pure	RHOBTB GTPase Cycle	Reactome	6.79488e-06	HSP90AB1; ACTN1; DDX39B; ACTG1; CCT7; CCT2; MSI2; TXNL1; RBBP6; ROCK2; VIM; SPEN; STK38; MYO6; RBMX; CPSF7; HSP90AA1; ACTB; HNRNPC; TRA2B; CUL3
DCIS_Pure	RHOBTB2 GTPase cycle	Reactome	7.79122e-06	ACTN1; DDX39B; ACTG1; CCT2; MSI2; TXNL1; CCT7; RBMX; HSP90AB1; MYO6; STK38; HSP90AA1; ACTB; HNRNPC; TRA2B; CUL3
DCIS_Pure	Vesicle-mediated transport	Reactome	8.5457e-06	UBQLN1; SYTL1; DYNLL2; HSPA8; FCHO2; HBB; HPS4; AKT3; SEC23IP; PLIN3; TMED10; DENND2B; GAPVD1; CALM3; BLOC1S1; HYOU1; GRK2; GRK3; GOLGA1; GOLGA4; NAPB; CLINT1; RALGAPA2; SPTB; RAB5A; RAB5C; CAPZA2; COG2; TMF1; CTSC; COG6; YWHAB; GOLIM4; LRP1; SEC24B; MAN1A2; SYT8; RAB27B; SCOC; SNAP23; KIF25; KIF5A; TRAPPC3; ARCN1; PIP5K1C; SBF2; COLEC12; COLEC11; COPB1; PICALM; KLC2; KDELR1; KIF5B; CAPZB; COPS8;…
DCIS_Pure	Mitochondrial translation termination	Reactome	1.11064e-05	MRPL23; MRPL22; OXA1L; MRPS17; MRPS14; MRPS12; MRPS11; MRPS35; MRPS36; MRPS31; MRPS30; MRPS33; MRPL54; MRPL55; MRPL51; MRPL58; MRPL36; MRPL11; MRPL13; MRPL14; MRPL16; MRPL17; MRPS18B; MRPS18C; DAP3; MRPL2; MRPL38; MRPL9; MRRF; MRPS28; MRPS25; MRPS23; MRPS21; MRPL42; GADD45GIP1; MRPL47; MRPL46; MRPL45; MRPL48
DCIS_Pure	Mitochondrial translation initiation	Reactome	1.11064e-05	MRPL23; MRPL22; OXA1L; MRPS17; MRPS14; MRPS12; MRPS11; MRPS35; MRPS36; MRPS31; MRPS30; MRPS33; MRPL54; MRPL55; MRPL51; MRPL58; MRPL36; MRPL11; MRPL13; MRPL14; MRPL16; MRPL17; MRPS18B; MRPS18C; DAP3; MRPL2; MRPL38; MRPL9; MTFMT; MRPS28; MRPS25; MRPS23; MRPS21; MRPL42; GADD45GIP1; MRPL47; MRPL46; MRPL45; MRPL48
DCIS_Pure	Metabolism of carbohydrates	Reactome	1.11219e-05	PCK2; MAN2B2; LYVE1; BGN; TPI1; FBP1; FBP2; B3GAT3; HPSE2; SLC25A13; SLC25A11; DCN; NCAN; CALM3; B3GNT2; NDST1; FMOD; GOT2; RPIA; GOT1; NUP210; PYGM; B3GALT5; GPI; CRYL1; NUP93; FUT11; CSPG5; NUP205; SEH1L; HSPG2; NUP85; AKR1A1; PC; TKT; B4GALT3; PKM; POM121; GCK; PHKA1; PHKA2; CHST2; CHST6; SDC1; G6PD; TKFC; SLC35B3; NUP155; RBKS; PGAM2; PGAM1; LUM; DSE; NUP62; SHPK; NUP107; NAGLU; GAPDH; ENO3; …
DCIS_Pure	Respiratory electron transport, ATP synthesis by chemiosmotic coupling, and heat production by uncoupling proteins.	Reactome	2.84789e-05	UQCRH; NDUFB8; UQCR10; NDUFB5; NDUFB4; UQCRQ; NDUFAF4; NDUFAF6; ATP5F1B; NDUFAF3; ATP5MC1; COX6B1; ATP5MC2; UQCRB; NDUFV2; TIMMDC1; ATP5F1E; NDUFB11; TMEM186; ATP5ME; COX6C; NDUFA6; NDUFA4; ETFB; NDUFA1; NDUFV1; ETFDH; NDUFA9; COX4I1; NDUFA8; COX6A1; COX7A2L; ACAD9; SDHD; CYC1; ATP5F1A; ATP5PB; ATP5F1C; NDUFS1; NDUFS3; NDUFS4; NDUFS7; UQCRFS1; UQCRC2; COX7C; UQCRC1
DCIS_Pure	RHO GTPase cycle	Reactome	2.92574e-05	ADD3; ACTG1; OPHN1; PKP4; LEMD3; DDX39B; FMNL2; ARHGEF7; PARD6A; HSP90AB1; ARHGAP27; ARHGAP26; TMEM59; PLXND1; ABCD3; CUL3; ARHGEF12; DIAPH2; ARHGEF17; ARHGEF18; LRRC1; GMIP; SHMT2; TOR1AIP1; PLD2; SNAP23; RBBP6; EPSTI1; VIM; SPEN; ARHGAP17; GRB7; ACTB; DBT; AKAP13; CAPZB; STARD13; STMN2; FRS2; ARHGAP9; CLTC; ARHGAP6; NCKAP1; PREX2; CCT2; CCT7; JUP; HINT2; CDC42BPB; FAM169A; CKAP4; FAM135A; ARHGA…
DCIS_Pure	Apoptosis	Reactome	3.77788e-05	TNFSF10; NMT1; DYNLL2; HMGB2; RIPK1; BAD; CDKN2A; STK26; VIM; GSN; YWHAZ; TP63; BCL2L11; CARD8; CDH1; BID; YWHAQ; DCC; TRADD; CFLAR; MAPK1; FADD; YWHAB; DSG1; DAPK3; DSG2; UNC5A; FNTA; UNC5B; ACIN1; DFFB; APPL1; PLEC; DSP; SATB1; OCLN; LMNA; H1-5; CTNNB1; TJP1; DBNL; CASP3; MAGED1; XIAP; BAK1; AKT3; SEPTIN4; MAPT; DNM1L; YWHAE
DCIS_Pure	Respiratory electron transport	Reactome	3.98643e-05	UQCRH; NDUFB8; UQCR10; NDUFB5; NDUFB4; UQCRQ; NDUFAF4; NDUFAF6; NDUFAF3; COX6B1; UQCRB; NDUFV2; TIMMDC1; NDUFB11; TMEM186; COX6C; NDUFA6; NDUFA4; ETFB; NDUFA1; NDUFV1; ETFDH; NDUFA9; COX4I1; NDUFA8; COX6A1; COX7A2L; ACAD9; CYC1; SDHD; NDUFS1; NDUFS3; NDUFS4; NDUFS7; UQCRFS1; UQCRC2; COX7C; UQCRC1
DCIS_Pure	Non-integrin membrane-ECM interactions	Reactome	4.16711e-05	DMD; ITGA2; HSPG2; LAMA2; LAMB1; LAMB2; TTR; CASK; THBS1; LAMA1; ITGB3; LAMA3; LAMA4; LAMA5; VTN; DAG1; TNC; LAMC1; FGF2; ACTN1; SDC1; NTN4
DCIS_Pure	Cytosolic tRNA aminoacylation	Reactome	4.7099e-05	TARS1; IARS1; SARS1; NARS1; AIMP2; WARS1; DARS1; FARSB; FARSA; CARS1; RARS1; LARS1; KARS1; HARS1; GARS1
DCIS_Pure	Pentose phosphate pathway	Reactome	5.81917e-05	PGD; PRPS2; SHPK; PRPS1; G6PD; PGLS; RBKS; TKT; RPE; RPIA; DERA
DCIS_Pure	Purinergic signaling in leishmaniasis infection	Reactome	8.55806e-05	IL18; TXN; ENTPD5; SUGT1; NLRP3; C3AR1; CTSG; HSP90AB1; C3; PYCARD; PSTPIP1; P2RX4; P2RX7
DCIS_Pure	Cell recruitment (pro-inflammatory response)	Reactome	8.55806e-05	IL18; TXN; ENTPD5; SUGT1; NLRP3; C3AR1; CTSG; HSP90AB1; C3; PYCARD; PSTPIP1; P2RX4; P2RX7
DCIS_Pure	Collagen biosynthesis and modifying enzymes	Reactome	8.8359e-05	COL11A2; P4HA2; COL6A6; COL2A1; TLL2; ADAMTS3; PLOD3; COL27A1; P3H3; COL28A1; COL8A2; COL8A1; COL25A1; P4HB; COL9A2; COL4A5; COL23A1; COL24A1; COL6A3; COL15A1; COL14A1; COL1A2; COL1A1; COL6A1; SERPINH1; COL6A2; COL6A5; PPIB; COL12A1; CRTAP
DCIS_Pure	UCH proteinases	Reactome	0.000106185	FOXK2; PSMB11; PSMB10; PSMD4; PSMF1; PSMD6; INO80; PSMD3; PSMD2; ASXL2; PSMA2; PSMA1; PSMA6; PSMA7; PSMA4; PSMC1; PSMC2; PSMC3; ADRM1; PSMC5; PSMC6; TGFBR2; RPS27A; PSME4; PSMB8; H2AC1; PSME1; USP15; UCHL5; INO80D; ACTB; PSMD13; PSMD12; MBD5; PSMB9; ACTR8; PSMB5; PSMB4; PSMB3; PSMB2; PSMB1
DCIS_Pure	COPI-mediated anterograde transport	Reactome	0.000107406	CAPZB; ACTR10; GORASP1; SPTB; TMED9; DCTN2; DCTN3; DCTN1; SPTBN1; DCTN5; COPZ1; BET1; TMED3; DYNLL2; NSF; ARF4; NAPB; COPG1; TMED10; CD55; CD59; COPE; COG2; COG6; COPB1; USO1; DYNC1H1; GOSR2; CAPZA2; CAPZA1; ARCN1; ACTR1A; KDELR2; KDELR1; FOLR1
DCIS_Pure	ECM proteoglycans	Reactome	0.000123504	ITGA9; ITGA2; HSPG2; VCAN; LAMA2; BGN; LAMB1; LAMB2; LUM; LAMA5; DCN; LAMC1; NCAN; ASPN; FMOD; LAMA1; ITGB3; LAMA3; LAMA4; MATN4; TNR; COL9A2; VTN; DAG1; TNC; TNN
DCIS_Pure	RHOBTB1 GTPase cycle	Reactome	0.000128031	CCT2; TXNL1; CCT7; ROCK2; VIM; SPEN; STK38; MYO6; RBMX; CPSF7; RBBP6; HNRNPC; TRA2B; CUL3
DCIS_Pure	ER to Golgi Anterograde Transport	Reactome	0.000139212	CAPZB; SEC31A; CD55; GORASP1; CD59; NSF; SEC23IP; DCTN2; DCTN3; DCTN1; SPTBN1; TMED10; COPZ1; SERPINA1; BET1; TMED3; DYNLL2; TMED9; ARF4; PPP6C; NAPB; COPG1; DCTN5; LMAN2L; TFG; SPTB; COPE; COG2; CTSC; COG6; GOSR2; USO1; DYNC1H1; SEC24B; MCFD2; SAR1B; CAPZA2; CAPZA1; SEC22B; ACTR10; F5; SEC24D; F8; TRAPPC3; ARCN1; TRAPPC6A; ACTR1A; KDELR2; COPB1; KDELR1; FOLR1
DCIS_Pure	Binding and Uptake of Ligands by Scavenger Receptors	Reactome	0.000148813	COLEC12; MARCO; APOB; APOE; HYOU1; HPR; COL1A1; ALB; SAA2; HBA2; HBB; HPX; COL1A2; HSP90B1; COLEC11; HSP90AA1; FTH1; LRP1; FTL; HSPH1; STAB2
DCIS_Pure	Transport to the Golgi and subsequent modification	Reactome	0.00015401	CAPZB; SEC31A; ST6GAL1; GORASP1; CD59; NSF; SEC23IP; DCTN2; DCTN3; DCTN1; SPTBN1; TMED10; COPZ1; SERPINA1; BET1; TMED3; DYNLL2; TMED9; ARF4; PPP6C; NAPB; COPE; COPG1; B4GALT3; DCTN5; LMAN2L; TFG; SPTB; SEC22B; COG2; CTSC; MAN2A2; COG6; GOSR2; MAN1C1; USO1; DYNC1H1; SEC24B; MCFD2; SAR1B; MAN1A2; F5; CAPZA2; CAPZA1; ACTR10; CD55; SEC24D; F8; TRAPPC3; ST8SIA2; ARCN1; FOLR1; TRAPPC6A; MGAT4A; ACTR1A;…
DCIS_Pure	Signaling by Rho GTPases	Reactome	0.00015665	AKAP13; ACTG1; DYNLL2; OPHN1; MYL6; PKP4; ADD3; LEMD3; DDX39B; CALM3; FMNL2; FMNL3; BUB1B; PARD6A; HSP90AB1; ARHGAP27; ARHGAP26; TMEM59; CDH1; PLXND1; ABCD3; MAPRE1; CUL3; CENPO; CENPN; ARHGEF12; DIAPH2; ARHGEF17; ARHGEF18; LETM1; CENPC; RANGAP1; TOR1AIP1; GMIP; SHMT2; KIDINS220; H2AX; PMF1-BGLAP; PLD2; SNAP23; ARPC1B; KIF5B; RBBP6; EPSTI1; VIM; SPEN; ARHGAP17; GRB7; KIF5A; KLC2; YWHAE; DBT; SPC2…
DCIS_Pure	Hemostasis	Reactome	0.000164133	TIMP1; FAM3C; MIF; IGKV1D-39; PPIL2; IGKC; IGKV1-39; IGKV1-5; GNAI3; CALM3; IGHV3-9; GNG10; GNG12; MANF; PRKG1; TAGLN2; KRAS; FGA; PRTN3; A1BG; RAB5A; SIRPA; ATP1B3; CABLES1; IGHV2-70; APOOL; TEX264; ATP2B1; HRG; GATA5; GATA1; PLA2G4A; MAPK14; RAB27B; YWHAZ; INPP5D; ORM1; FN1; KIF25; KIF5A; KIF5B; GRB14; F8; NOS1; STXBP2; GNG2; GRB7; PSG9; LAT; KLC2; PSG3; RASGRP2; CAPZB; ATP2A1; SLC7A8; ATP2A3; …
DCIS_Pure	Membrane Trafficking	Reactome	0.00017032	UBQLN1; SYTL1; DYNLL2; HSPA8; FCHO2; HPS4; AKT3; SEC23IP; PLIN3; TMED10; DENND2B; GAPVD1; CALM3; BLOC1S1; GRK2; GRK3; GOLGA1; GOLGA4; NAPB; CLINT1; RALGAPA2; SPTB; RAB5A; RAB5C; COG2; TMF1; CTSC; COG6; YWHAB; GOLIM4; SEC24B; MAN1A2; SYT8; RAB27B; SCOC; SNAP23; KIF25; KIF5A; TRAPPC3; ARCN1; F8; SBF2; COPB1; PICALM; KLC2; KDELR1; KIF5B; CAPZB; COPS8; COPS3; GORASP1; RPS27A; DNM1; CLTC; PAFAH1B3; AP…
DCIS_Pure	Collagen formation	Reactome	0.000171387	COL11A2; P4HA2; CD151; COL2A1; LOXL1; TLL2; LOXL3; ADAMTS3; PLOD3; COL27A1; P3H3; COL28A1; P4HB; COL8A2; COL8A1; LAMA3; COL25A1; CTSB; COL9A2; COL4A5; PLEC; COL23A1; COL24A1; COL6A3; COL15A1; COL14A1; CRTAP; COL1A2; COL12A1; COL1A1; COL6A1; SERPINH1; COL6A2; COL6A5; PPIB; PXDN; COL6A6
DCIS_Pure	Cellular responses to stress	Reactome	0.000198982	HSF1; HSPA2; HSPA5; HSPA4; HSPA9; HSPA8; HBB; FKBP4; TNRC6C; COX6A1; CLOCK; MAP3K5; HSP90AB1; H1-5; PHC3; NUP210; CUL3; CDKN2A; SOD3; P4HB; CAMK2G; NUP93; RPL14; RPL17; SMARCD3; RPL12; RPL13; RPL18; H2AX; DNAJA1; PTGES3; NUP205; RPL37A; RPL8; RPL9; RPL6; CDKN1B; RPL4; RPL5; NUP85; EP400; COX6B1; STIP1; XPO1; RPL7A; CDC16; HSPH1; AKT1S1; RPS3A; TXNRD2; COX6C; POM121; MRE11; NUDT2; UBE2E1; SCMH1; N…
DCIS_Pure	Axon guidance	Reactome	0.000238225	MYH10; ACTG1; LYPLA2; SPTB; MYL6; LAMB1; SEMA4D; DLG1; LHX2; NCAN; TYROBP; ARHGEF7; PRNP; DCC; CACNA1G; HSP90AB1; DCX; PLXND1; LYN; ARHGEF12; HSPA8; LDB1; USP33; CSNK2A1; KRAS; HJV; GRB10; PTPN11; ROBO2; LAMA1; GFRA1; GRB7; GFRA2; ACTB; ITGA9; EVL; VLDLR; ITGA1; ITGA2; RPS27A; ITGA5; FRS2; EPHB1; DNM1; CLTC; CHL1; AP2B1; AP2S1; PLXNB1; CAP1; DPYSL5; DPYSL2; UNC5B; ARPC2; UNC5A; KCNQ2; COL4A5; DAG…
DCIS_Pure	FGFR2 alternative splicing	Reactome	0.000302299	GTF2F1; RBFOX2; NCBP2; HNRNPA1; TIA1; POLR2E; POLR2G; POLR2F; HNRNPH1; HNRNPM; TIAL1; POLR2B; POLR2C; FGFR2; POLR2K
DCIS_Pure	Immune System	Reactome	0.000331777	HSPA5; HSPA8; IGHG1; IGHG2; IL6ST; IGKV1D-39; BPIFB6; TYK2; SAR1B; ACTG1; IGHV3-9; COMMD3; MIB2; RNF114; IRAK2; HEBP2; DHX9; SIRPA; MUC2; MUC1; CAMK2G; F2; MUC19; EEF2; IGHG3; MUC12; DBNL; ORM1; ORM2; SNAP23; DDX41; GRB10; GM2A; CLEC2D; PTEN; COLEC12; COLEC11; LAT; ACLY; RASGRP2; ATP6V1F; EVL; TNFSF14; CDKN1B; RPS27A; MX2; HSP90B1; LMO7; IFIT3; IGKC; IFIT1; IGLV7-46; CCT8; LILRB4; TANK; IGLV7-43;…
DCIS_Pure	Collagen chain trimerization	Reactome	0.000339864	COL15A1; COL8A1; COL25A1; COL11A2; COL8A2; COL9A2; COL6A5; COL14A1; COL27A1; COL4A5; COL1A2; COL28A1; COL23A1; COL1A1; COL6A1; COL24A1; COL6A3; COL6A2; COL2A1; COL12A1; COL6A6
DCIS_Pure	Cellular response to heat stress	Reactome	0.000346565	HSF1; HSPA2; NUP58; SEH1L; BAG3; HSPA9; HSPA8; NUP85; FKBP4; RPA3; POM121; NUP62; HSPA5; BAG5; HSPA4; BAG2; HSP90AB1; MAPK1; AKT1S1; NUP210; YWHAE; HSPB2; NUP107; CAMK2G; NUP93; VCP; HSPH1; BAG4; HSPA14; PTGES3; DNAJC7; DNAJC2; RPA2; NUP155; HSP90AA1; SERPINH1; DEDD2; NUP205
DCIS_Pure	Intra-Golgi and retrograde Golgi-to-ER traffic	Reactome	0.000381764	CAPZB; DYNLL2; DYNC1H1; NSF; DCTN2; DCTN3; DCTN1; PAFAH1B3; PLIN3; TMED10; COPZ1; RAB36; IGF2R; TMED3; RACGAP1; ACTR10; COPE; TMED9; ARF4; GOLGA1; GOLGA4; NAPB; GCC1; COPG1; DCTN5; KIF21A; SURF4; COPB1; ACTR1A; VPS45; KIF6; COG2; TMF1; KIF18A; MAN2A2; KIF18B; GOSR2; GOLIM4; MAN1C1; STX18; TRIP11; PLA2G4A; GALNT1; MAN1A2; CAPZA2; CAPZA1; SEC22B; SCOC; KIF1B; RAB33B; KIF25; KIF5A; KIF5B; ARCN1; STX…
DCIS_Pure	Nervous system development	Reactome	0.000400961	MYH10; ACTG1; LYPLA2; SPTB; MYL6; LAMB1; SEMA4D; DLG1; LHX2; NCAN; TYROBP; ARHGEF7; PRNP; DCC; CACNA1G; HSP90AB1; DCX; PLXND1; LYN; ARHGEF12; HSPA8; LDB1; USP33; CSNK2A1; KRAS; HJV; GRB10; PTPN11; ROBO2; LAMA1; ADGRG6; GFRA1; GRB7; GFRA2; ACTB; ITGA9; EVL; VLDLR; ITGA1; ITGA2; RPS27A; ITGA5; FRS2; EPHB1; DNM1; CLTC; CHL1; AP2B1; AP2S1; PLXNB1; SOX10; CAP1; DPYSL5; DPYSL2; UNC5B; ARPC2; UNC5A; KCN…
DCIS_Pure	Signaling by Rho GTPases, Miro GTPases and RHOBTB3	Reactome	0.000438206	AKAP13; ACTG1; DYNLL2; OPHN1; MYL6; PKP4; ADD3; LEMD3; PLIN3; DDX39B; CALM3; FMNL2; FMNL3; BUB1B; PARD6A; HSP90AB1; ARHGAP27; ARHGAP26; TMEM59; CDH1; PLXND1; ABCD3; MAPRE1; CUL3; CENPO; CENPN; ARHGEF12; DIAPH2; ARHGEF17; ARHGEF18; LETM1; CENPC; RANGAP1; TOR1AIP1; GMIP; SHMT2; KIDINS220; H2AX; PMF1-BGLAP; PLD2; SNAP23; ARPC1B; KIF5B; RBBP6; EPSTI1; VIM; SPEN; ARHGAP17; GRB7; KIF5A; KLC2; YWHAE; DB…
DCIS_Pure	Mitochondrial Fatty Acid Beta-Oxidation	Reactome	0.000438562	DBI; HADH; MCAT; ACADVL; ECHS1; HADHB; ACSF2; PCCA; ACADM; MMUT; ACADS; ACBD6; ACOT9; MMAA; MECR; DECR1; ACOT2; MCEE
DCIS_Pure	tRNA Aminoacylation	Reactome	0.000485979	TARS1; IARS1; SARS1; TARS2; FARSB; NARS1; AIMP2; MARS2; WARS1; DARS1; LARS1; FARSA; DARS2; PPA2; RARS1; CARS1; HARS2; KARS1; HARS1; GARS1
DCIS_Pure	Glucose metabolism	Reactome	0.000502721	PCK2; PPP2R1B; ADPGK; BPGM; NUP85; TPI1; PGAM2; MDH2; FBP2; PGAM1; SLC25A13; SLC25A11; NUP62; SEH1L; PFKP; PC; PFKL; GOT2; GOT1; NUP210; PKM; POM121; GPI; NUP107; GCK; NUP93; GAPDH; ENO3; ALDOB; PFKFB3; NUP58; PFKFB4; PRKACA; NUP155; NUP205; FBP1
DCIS_Pure	TP53 Regulates Metabolic Genes	Reactome	0.000523882	GLS2; PRDX5; PRDX2; PRDX1; AKT3; TNRC6C; COX6B1; GLS; TSC2; TSC1; YWHAZ; TP63; YWHAQ; RRM2B; YWHAB; COX6C; YWHAE; NDUFA4; GPI; RRAGC; TXN; COX4I1; PRKAA1; COX6A1; COX7A2L; G6PD; PTEN; GPX2; AGO3; COX7C; LAMTOR2
DCIS_Pure	Cellular responses to external stimuli	Reactome	0.00056265	HSF1; HSPA2; HSPA5; HSPA4; HSPA9; HSPA8; HBB; FKBP4; TNRC6C; COX6A1; CLOCK; MAP3K5; HSP90AB1; H1-5; PHC3; NUP210; CUL3; CDKN2A; SOD3; P4HB; CAMK2G; NUP93; RPL14; RPL17; SMARCD3; RPL12; RPL13; RPL18; H2AX; DNAJA1; PTGES3; CSRP1; NUP205; RPL37A; RPL8; RPL9; RPL6; CDKN1B; RPL4; RPL5; NUP85; EP400; COX6B1; STIP1; XPO1; RPL7A; CDC16; HSPH1; AKT1S1; RPS3A; TXNRD2; COX6C; POM121; MRE11; NUDT2; UBE2E1; S…
DCIS_Pure	Laminin interactions	Reactome	0.000614434	LAMA1; LAMA2; LAMA3; LAMA4; LAMA5; ITGA1; ITGA2; HSPG2; NID2; NID1; LAMC1; LAMB1; LAMB2
DCIS_Pure	PERK regulates gene expression	Reactome	0.000692603	EIF2AK3; EIF2S1; EIF2S3; HSPA5; EIF2S2
DCIS_Pure	mRNA Splicing - Minor Pathway	Reactome	0.000706497	NCBP2; SF3B5; SF3B4; SF3B2; PRPF8; PRPF6; SNRNP200; SRSF7; SRSF2; EFTUD2; PDCD7; LSM2; POLR2E; POLR2G; POLR2F; POLR2C; POLR2B; SNRPB; POLR2K; DDX23; GTF2F1; SNRPD2; DDX42
DCIS_Pure	Apoptotic cleavage of cell adhesion proteins	Reactome	0.000723841	OCLN; TJP1; CASP3; DSP; CTNNB1; CDH1; DSG2; DSG1
DCIS_Pure	Regulation of HSF1-mediated heat shock response	Reactome	0.000830456	HSF1; BAG3; NUP58; BAG4; HSPA4; HSPA9; HSPA8; NUP85; FKBP4; DNAJC2; HSPB2; NUP62; HSPA5; BAG5; HSPA2; BAG2; MAPK1; NUP210; YWHAE; POM121; NUP107; NUP93; SEH1L; HSPH1; HSPA14; DNAJC7; RPA3; RPA2; NUP155; SERPINH1; DEDD2; NUP205
DCIS_Pure	Apoptotic cleavage of cellular proteins	Reactome	0.000996185	OCLN; SATB1; TJP1; DBNL; FNTA; CDH1; GSN; ACIN1; DSP; VIM; CTNNB1; STK26; PLEC; MAPT; DSG2; LMNA; DSG1; CASP3
DCIS_Pure	Golgi-to-ER retrograde transport	Reactome	0.00118085	CAPZB; DYNLL2; NSF; DCTN2; DCTN3; DCTN1; TMED10; COPZ1; TMED3; RACGAP1; ACTR10; TMED9; ARF4; NAPB; COPE; COPG1; DCTN5; KIF21A; SURF4; GALNT1; ACTR1A; SEC22B; KIF6; KIF18A; KIF18B; COPB1; DYNC1H1; PLA2G4A; BNIP1; PAFAH1B3; CAPZA2; CAPZA1; KIF1B; KIF25; KIF5A; KIF5B; ARCN1; USE1; KDELR2; STX18; KLC2; KDELR1
DCIS_Pure	AURKA Activation by TPX2	Reactome	0.00128764	NDE1; PRKAR2B; DCTN2; DCTN3; DCTN1; TPX2; CETN2; AURKA; OFD1; MAPRE1; NINL; YWHAE; CENPJ; CEP63; CEP250; CEP192; PCNT; CCP110; DYNC1H1; TUBA4A; CEP152; CEP131; TUBG1; CEP76; PRKACA; ACTR1A; HSP90AA1; CNTRL; CKAP5
DCIS_Pure	PKA activation	Reactome	0.00177598	ADCY5; ADCY7; ADCY1; ADCY8; PRKAR2A; NBEA; PRKAR2B; PRKACA; PRKAR1A; PRKAR1B
DCIS_Pure	Apoptotic execution phase	Reactome	0.00186178	HMGB2; CTNNB1; GSN; STK26; H1-5; DSG2; DSG1; FNTA; ACIN1; DFFB; CDH1; PLEC; DSP; SATB1; OCLN; LMNA; TJP1; DBNL; CASP3; VIM; MAPT; DNM1L
DCIS_Pure	Mitochondrial protein import	Reactome	0.00199896	NDUFB8; HSPA9; TIMM9; TOMM20; ATP5MC1; VDAC1; SLC25A13; CHCHD3; PMPCA; CHCHD5; TIMM13; TIMM10; LDHD; TIMM50; MTX1; COA4; COA6; SLC25A6; SLC25A4; TIMM10B; SAMM50; BCS1L; CYC1; ATP5F1A; ATP5F1B; CHCHD4
DCIS_Pure	Gluconeogenesis	Reactome	0.00205024	PCK2; ALDOB; GPI; GAPDH; PC; TPI1; ENO3; PGAM2; MDH2; FBP2; PGAM1; GOT2; GOT1; SLC25A13; SLC25A11; FBP1
DCIS_Pure	Signaling by Receptor Tyrosine Kinases	Reactome	0.00212596	NCBP2; MUC20; AKT3; CALM3; STUB1; ARHGEF7; LYN; CDH5; ERBB3; ERBB4; FLRT2; FGFR2; KRAS; GTF2F1; GRB10; PTPN11; TIAL1; ELMO1; ATP6V1F; RRAD; GABRG2; RPS27A; FRS2; PDGFC; DNM1; CLTC; CRK; AP2B1; NCKAP1; AP2S1; APOE; CHD4; THBS2; THBS3; EGR4; THBS1; JUP; JAK2; CDK5R2; PRKACA; CHEK1; IGF2; GRB7; POLR2E; POLR2G; POLR2F; POLR2C; POLR2B; PTPN3; RHOA; FGF3; FGF2; POLR2K; RBFOX2; COL4A5; MEF2C; MEF2D; NAB…
DCIS_Pure	Metabolism of nucleotides	Reactome	0.00216214	NME1-NME2; ENTPD2; TXN; NT5M; CMPK1; HPRT1; DCTD; ITPA; XDH; DPYS; PAICS; RRM2B; GMPR2; PFAS; ENTPD5; UMPS; NUDT1; UCK2; NUDT5; NUDT13; TK2; ADA; NUDT18; DUT; GMPS; AK9; ATIC; SAMHD1; UCKL1; PNP; AK1; AK4; TYMS; TYMP; ADSS2; DGUOK; NT5C
DCIS_Pure	Ketone body metabolism	Reactome	0.00228693	ACAT1; ACSS3; HMGCL; OXCT1; AACS; BDH2; BDH1
DCIS_Pure	Caspase activation via Dependence Receptors in the absence of ligand	Reactome	0.00228693	CASP3; UNC5B; MAGED1; UNC5A; DCC; APPL1; DAPK3
DCIS_Pure	Folding of actin by CCT/TriC	Reactome	0.00228693	CCT8; CCT2; CCT3; CCT7; CCT5; ACTB; CCT6B
DCIS_Pure	The NLRP3 inflammasome	Reactome	0.00228693	TXN; SUGT1; NLRP3; HSP90AB1; PYCARD; PSTPIP1; P2RX7
DCIS_Pure	Cellular response to chemical stress	Reactome	0.0023464	PTK6; PRDX6; PRDX5; RPS27A; PRDX2; PRDX1; HBB; COX6B1; ERO1A; TXN; SKP2; NLRP3; GSTP1; TXNRD2; P4HB; COX6C; CUL3; NDUFA4; SOD3; NUDT2; RXRA; TXN2; COX4I1; SMARCD3; BLVRB; BLVRA; HBA2; COX6A1; COX7A2L; ALB; HMOX2; GPX1; KEAP1; GPX3; GPX2; COX7C
DCIS_Pure	Oncogenic MAPK signaling	Reactome	0.00241104	RAP1A; MAP2K1; ARRB1; RAF1; AP3B1; QKI; BCL2L11; CALM3; NRAS; MAPK1; JAK2; MARK3; YWHAB; FGG; FGA; FGB; SRC; ITGB3; CAMK2G; MRAS; SND1; LMNA; KRAS; AGTRAP; FN1; SHOC2; FAM114A2
DCIS_Pure	EPHA-mediated growth cone collapse	Reactome	0.00252276	MYH10; MYH11; SRC; MYH9; ROCK2; MYL6; RHOA; LYN; YES1
DCIS_Pure	Synthesis of Ketone Bodies	Reactome	0.00289941	ACAT1; ACSS3; HMGCL; AACS; BDH2; BDH1
DCIS_Pure	MAP2K and MAPK activation	Reactome	0.00294603	SRC; ITGB3; WDR83; FN1; ARRB1; NRAS; RAP1A; MAP2K1; MAPK1; LAMTOR2; MARK3; YWHAB; FGG; RAF1; FGA; FGB; KRAS
DCIS_Pure	Loss of Nlp from mitotic centrosomes	Reactome	0.00306561	NDE1; PRKAR2B; DCTN2; DCTN3; DCTN1; CETN2; OFD1; MAPRE1; NINL; YWHAE; CENPJ; CEP63; CEP250; CEP192; PCNT; CCP110; DYNC1H1; TUBA4A; CEP152; CEP131; TUBG1; CEP76; PRKACA; ACTR1A; HSP90AA1; CNTRL; CKAP5
DCIS_Pure	Loss of proteins required for interphase microtubule organization from the centrosome	Reactome	0.00306561	NDE1; PRKAR2B; DCTN2; DCTN3; DCTN1; CETN2; OFD1; MAPRE1; NINL; YWHAE; CENPJ; CEP63; CEP250; CEP192; PCNT; CCP110; DYNC1H1; TUBA4A; CEP152; CEP131; TUBG1; CEP76; PRKACA; ACTR1A; HSP90AA1; CNTRL; CKAP5
DCIS_Pure	Transcriptional Regulation by TP53	Reactome	0.00310553	HIPK2; AKT3; TNRC6C; CCNT1; TPX2; SUPT5H; CDKN2A; GPI; WRN; PRMT1; BRD7; COX6A1; CSNK2A1; GTF2F1; L3MBTL1; PTEN; CNOT4; CDKN1B; RPS27A; RAD1; COX6B1; CHD3; TP53RK; CHD4; TRIAP1; RRM2B; COX6C; CHEK1; MRE11; POLR2E; IGFBP3; POLR2G; POLR2F; POLR2C; POLR2B; POLR2K; TAF1; TBP; G6PD; COX7C; GPX2; PRDM1; LAMTOR2; CTDP1; MAPK14; TAF10; FANCD2; GLS; TSC2; TSC1; TP63; EHMT2; NBN; PML; PRDX5; NDUFA4; RBL2; …
DCIS_Pure	Choline catabolism	Reactome	0.00334795	CHDH; SLC44A1; SARDH; BHMT; ALDH7A1
DCIS_Pure	Beta oxidation of decanoyl-CoA to octanoyl-CoA-CoA	Reactome	0.00334795	HADHB; HADH; ACADM; MECR; ECHS1
DCIS_Pure	Branched-chain amino acid catabolism	Reactome	0.00363738	IVD; HSD17B10; ACAT1; ACAD8; BCAT2; BCAT1; ECHS1; BCKDK; BCKDHA; HIBADH; DBT
DCIS_Pure	Protein localization	Reactome	0.00364614	EPHX2; BAG6; NDUFB8; HSPA9; UBL4A; TIMM9; ATP5MC1; TOMM20; SLC25A17; PEX10; VDAC1; IDE; SLC25A13; CHCHD3; PMPCA; CHCHD5; SEC61B; DHRS4; PRNP; ECH1; TIMM13; TIMM10; LDHD; ABCD3; IDH1; NOS2; RPS27A; MTX1; PEX26; HMGCL; COA4; MPV17; COA6; SLC25A6; SGTA; PEX11B; TIMM10B; ACOT4; SAMM50; PXMP4; TIMM50; MLYCD; CHCHD4; PIPOX; ACOX2; SLC25A4; BCS1L; CYC1; ATP5F1A; ATP5F1B; ACOT2; ECI2; DECR2; GSTK1
DCIS_Pure	Disease	Reactome	0.00382878	CDK9; ACTG1; NCBP2; DYNLL2; IGHG1; IGHG2; IGHG3; IGKV1D-39; AKT3; HDAC10; CCNT1; TYK2; IGKV1-39; CANX; SUGT1; PRKAR1B; CALM3; CDH1; IGHV3-9; SUPT5H; RBPJ; GNG10; GNG12; HSP90AB1; FAM114A2; GOLGA4; CAPN1; SV2A; LYN; FGG; NUP210; FGA; FGB; IGKV1-5; ERBB3; ENTPD5; RAB5A; ERBB4; ADCY5; IDH1; CAMK2G; NUP93; PTH2R; RAMP2; IGHV2-70; NMT1; PYCARD; FGFR2; KRAS; MAPK14; ADCY7; GTF2F1; ADCY1; FN1; SYK; ARPC…
DCIS_Pure	Signaling downstream of RAS mutants	Reactome	0.00397166	ARRB1; SRC; ITGB3; CALM3; FN1; CAMK2G; NRAS; RAP1A; MAP2K1; MAPK1; JAK2; MARK3; YWHAB; FGG; RAF1; FGA; FGB; KRAS
DCIS_Pure	Signaling by RAS mutants	Reactome	0.00397166	ARRB1; SRC; ITGB3; CALM3; FN1; CAMK2G; NRAS; RAP1A; MAP2K1; MAPK1; JAK2; MARK3; YWHAB; FGG; RAF1; FGA; FGB; KRAS
DCIS_Pure	Paradoxical activation of RAF signaling by kinase inactive BRAF	Reactome	0.00397166	ARRB1; SRC; ITGB3; CALM3; FN1; CAMK2G; NRAS; RAP1A; MAP2K1; MAPK1; JAK2; MARK3; YWHAB; FGG; RAF1; FGA; FGB; KRAS
DCIS_Pure	Signaling by moderate kinase activity BRAF mutants	Reactome	0.00397166	ARRB1; SRC; ITGB3; CALM3; FN1; CAMK2G; NRAS; RAP1A; MAP2K1; MAPK1; JAK2; MARK3; YWHAB; FGG; RAF1; FGA; FGB; KRAS
DCIS_Pure	Signaling by RAF1 mutants	Reactome	0.00397166	ARRB1; SRC; ITGB3; CALM3; FN1; CAMK2G; NRAS; RAP1A; MAP2K1; MAPK1; JAK2; MARK3; YWHAB; FGG; RAF1; FGA; FGB; KRAS
DCIS_Pure	RHOF GTPase cycle	Reactome	0.00397166	CAPZB; ACTN1; TOR1AIP1; ADD3; ACTB; DIAPH2; FARP1; BAIAP2L2; BAIAP2L1; SNAP23; ARHGAP32; SYDE1; BASP1; FAM169A; ESYT1; POTEE; RHOF; STEAP3
DCIS_Pure	L1CAM interactions	Reactome	0.00416538	ITGA9; LAMA1; ITGA1; LYPLA2; SPTB; ITGA5; SCN9A; LAMB1; MAP2K1; CLTA; CLTC; CHL1; AP2B1; SPTBN1; DLG1; AP2S1; LAMC1; NCAN; ALCAM; MAPK1; RANBP9; DCX; ITGA2; SRC; ITGB3; HSPA8; DPYSL2; KCNQ2; AP2A1; SDCBP; CSNK2A1; MSN; EZR; SCN1B; DNM1; SCN5A
DCIS_Pure	N-glycan trimming in the ER and Calnexin/Calreticulin cycle	Reactome	0.00425043	VCP; GANAB; RAD23B; MOGS; RPS27A; PDIA3; TRIM13; MAN1B1; DERL1; AMFR; PRKCSH; PSMC1; UBXN1; CANX; UGGT1
DCIS_Pure	Glucagon signaling in metabolic regulation	Reactome	0.00425043	ADCY5; ADCY7; ADCY1; GNB1; ADCY8; GNG10; GNG12; GNB2; PRKAR2A; PRKAR2B; PRKACA; PRKAR1A; PRKAR1B; GNB4; GNG2
DCIS_Pure	Glycolysis	Reactome	0.00483192	PPP2R1B; BPGM; NUP85; TPI1; PGAM2; ADPGK; PGAM1; NUP62; SEH1L; PFKP; PFKL; NUP210; PKM; POM121; GPI; NUP107; GCK; NUP93; GAPDH; ENO3; ALDOB; PFKFB3; NUP58; PFKFB4; PRKACA; NUP155; NUP205
DCIS_Pure	mitochondrial fatty acid beta-oxidation of saturated fatty acids	Reactome	0.00502233	HADH; ACADS; HADHB; ECHS1; ACADVL; MECR; ACADM
DCIS_Pure	SUMOylation	Reactome	0.00509323	NUP58; SEH1L; SUMO3; NUP85; HIPK2; CDKN2A; MITF; CBX4; XRCC4; MDC1; CHD3; NSMCE4A; PIAS3; PARK7; CETN2; MRTFA; PARP1; HNRNPK; NR5A2; PHC3; PML; ZNF350; NFKB2; HNRNPC; NUP210; CASP8AP2; NR3C2; NR3C1; SP3; POM121; NSMCE2; NUP107; WRN; SAFB; TRIM27; NUP93; RXRA; RANGAP1; HERC2; UBA2; SATB1; SCMH1; NUP62; NPM1; ALK; RNF168; H4-16; TOP1; ZNF131; DDX5; SAE1; PIAS1; MBD1; RAD52; NUP155; CTBP1; SMC3; NUP…
DCIS_Pure	PKA-mediated phosphorylation of CREB	Reactome	0.00529345	ADCY5; ADCY7; ADCY1; ADCY8; PRKAR2A; NBEA; PRKAR2B; PRKACA; PRKAR1A; PRKAR1B
DCIS_Pure	Scavenging by Class A Receptors	Reactome	0.00529345	MARCO; APOB; COL1A1; HSP90B1; APOE; COL1A2; COLEC11; COLEC12; FTH1; FTL
DCIS_Pure	Signaling by NTRK1 (TRKA)	Reactome	0.00542065	PPP2R1B; CLTC; RRAD; JUNB; JUND; RAP1A; FRS2; MAPK14; MAP2K1; DNM1; MAP2K5; CRK; AP2B1; AP2S1; CHD4; NRAS; EGR4; MAPK1; CDK5R2; YWHAB; DUSP3; SRC; SRF; ASCL1; KIDINS220; REST; TPH1; AP2A1; RHOA; KRAS; IRS1; MEF2C; ARC; MEF2D; CLTA; NAB1; RALB; RALA; NAB2
DCIS_Pure	Regulation of necroptotic cell death	Reactome	0.00575532	TNFSF10; STUB1; PDCD6IP; TRADD; SDCBP; RIPK1; CFLAR; FLOT1; MLKL; FADD; HSP90AA1
DCIS_Pure	RIPK1-mediated regulated necrosis	Reactome	0.00575532	TNFSF10; STUB1; PDCD6IP; TRADD; SDCBP; RIPK1; CFLAR; FLOT1; MLKL; FADD; HSP90AA1
DCIS_Pure	Glutathione conjugation	Reactome	0.00581811	GSS; GSTT2B; GSTT1; GSTM5; GSTM1; GSTM3; GCLC; GSTA2; GGCT; MGST2; GSTP1; AKR1A1; GGT5; OPLAH; GGT1; GSTK1
DCIS_Pure	SARS-CoV Infections	Reactome	0.00591937	GANAB; ST6GAL1; FKBP4; RCOR1; PRKCSH; TYK2; AP2B1; IL1R1; CHD3; CHD4; S1PR1; ST6GALNAC2; HSP90AB1; JAK2; CANX; SAP18; NR3C1; PARP9; PARP6; COMT; REST; ATP1B3; AP2A1; ST6GALNAC4; GALNT1; RIPK1; AP2S1; PTGES3; MOGS; ROCK2; DDX5; ATP1A3; ATP1A1; FKBP1A; GATAD2B; HSP90AA1; GATAD2A; SIGMAR1
DCIS_Pure	Neddylation	Reactome	0.00653668	COPS8; PSMA4; PSMB11; PSMB10; PSMD4; PSMF1; PSMD6; COMMD7; PSMD3; FBXO15; DCAF13; FBXO2; DCAF16; FBXO6; CUL3; LMO7; ASB2; PSMA2; COMMD8; SKP2; ASB7; RBBP5; PSMA1; ASB9; ANKRD9; KBTBD8; FBXW8; GAN; FBXO21; COP1; PSMA6; PSMA7; OBSL1; COPS3; PSMC1; PSMC2; PSMC3; PSMC5; PSMC6; FBXW7; KBTBD7; RPS27A; DCAF5; FBXO17; PSME4; PSME1; DCUN1D1; DCUN1D4; KLHL3; NAE1; PSMD2; COPS7B; FBXW2; FBXL8; COMMD3; SOCS2…
DCIS_Pure	CREB1 phosphorylation through the activation of Adenylate Cyclase	Reactome	0.00663612	ADCY1; ADCY8; PRKAR2A; PRKAR2B; PRKACA; PRKAR1A; PRKAR1B; CALM3
DCIS_Pure	Advanced glycosylation endproduct receptor signaling	Reactome	0.00663612	CAPZA2; CAPZA1; PRKCSH; SAA2; MAPK1; S100A12; DDOST; S100B
DCIS_Pure	SUMO E3 ligases SUMOylate target proteins	Reactome	0.00688255	NUP58; SEH1L; SUMO3; NUP85; HIPK2; CDKN2A; MITF; CBX4; XRCC4; MDC1; CHD3; NSMCE4A; PIAS3; PARK7; CETN2; MRTFA; PARP1; HNRNPK; NR5A2; PHC3; PML; ZNF350; NFKB2; HNRNPC; NUP210; CASP8AP2; NR3C2; NR3C1; SP3; POM121; NSMCE2; NUP107; WRN; SAFB; TRIM27; NUP93; RXRA; RANGAP1; HERC2; SATB1; SCMH1; NUP62; NPM1; ALK; RNF168; H4-16; TOP1; ZNF131; DDX5; PIAS1; MBD1; RAD52; NUP155; CTBP1; SMC3; NUP205
DCIS_Pure	Integration of provirus	Reactome	0.00697809	PSIP1; BANF1; XRCC5; XRCC4; PPIA; XRCC6
DCIS_Pure	Deubiquitination	Reactome	0.00733032	PSMF1; USP28; USP25; FKBP8; OTUD7A; PSMB10; TRIM25; TNIP3; MYSM1; USP33; PTEN; CYLD; ACTB; MAVS; FOXK2; RPS27A; INO80; TOMM20; ATXN3L; USP47; ASXL2; BECN1; BRCC3; H2AC1; CCP110; RHOA; PSMD13; PSMD12; TADA3; ACTR8; RAD23B; PSMB11; RAD23A; SMAD4; OTUD5; SMAD2; TAF10; POLB; ARRB1; VDAC3; VDAC1; IDE; SKP2; NLRP3; PSMA2; PSMA1; PSMA6; PSMA7; PSMA4; VCPIP1; TGFBR2; USP3; H2BC1; UCHL5; KEAP1; PSMB9; PSM…
DCIS_Pure	Recruitment of NuMA to mitotic centrosomes	Reactome	0.00759452	NUMA1; NDE1; PRKAR2B; DCTN2; DCTN3; DCTN1; CETN2; OFD1; MAPRE1; NINL; YWHAE; CENPJ; CEP63; CEP250; CEP192; PCNT; CCP110; DYNC1H1; TUBA4A; CEP152; CEP131; TUBG1; CEP76; PRKACA; ACTR1A; HSP90AA1; CNTRL; TUBGCP4; CKAP5
DCIS_Pure	Signaling by PDGF	Reactome	0.00759887	SRC; PDGFC; STAT1; PDGFRB; COL9A2; NRAS; PTPN11; THBS2; THBS3; THBS1; PLG; COL4A5; SPP1; GRB7; COL6A1; CRK; COL6A3; COL6A2; KRAS; COL6A5; COL6A6
DCIS_Pure	PKA activation in glucagon signalling	Reactome	0.0077304	ADCY5; ADCY7; ADCY1; ADCY8; PRKAR2A; PRKAR2B; PRKACA; PRKAR1A; PRKAR1B
DCIS_Pure	Detoxification of Reactive Oxygen Species	Reactome	0.00825234	GPX1; P4HB; SOD3; TXN; PRDX2; PRDX6; NUDT2; GSTP1; PRDX1; ERO1A; TXN2; GPX3; GPX2; TXNRD2; PRDX5
DCIS_Pure	SUMOylation of DNA damage response and repair proteins	Reactome	0.00827458	RNF168; SEH1L; SUMO3; NUP85; CBX4; XRCC4; NUP62; SMC3; CETN2; PHC3; PML; NUP210; CDKN2A; POM121; NSMCE2; NUP107; WRN; MDC1; NUP93; PARP1; HERC2; SCMH1; NSMCE4A; NUP58; PIAS1; RAD52; NUP155; NUP205
DCIS_Pure	HSP90 chaperone cycle for steroid hormone receptors (SHR)	Reactome	0.00839604	NR3C2; NR3C1; DNAJA1; FKBP4; HSPA2; PTGES3; HSPA8; HSP90AB1; HSP90AA1; STIP1
DCIS_Pure	COPII-mediated vesicle transport	Reactome	0.00871456	GORASP1; CD59; SEC23IP; SEC31A; TMED10; SERPINA1; BET1; NSF; PPP6C; NAPB; LMAN2L; CTSC; SEC24D; USO1; SEC24B; MCFD2; SAR1B; SEC22B; F5; F8; TFG; TRAPPC6A; TRAPPC3; GOSR2; FOLR1
DCIS_Pure	mRNA Capping	Reactome	0.00874654	GTF2F1; NCBP2; SUPT5H; POLR2B; POLR2E; POLR2G; POLR2F; POLR2C; CDK7; MNAT1; RNGTT; POLR2K; RNMT
DCIS_Pure	Regulated Necrosis	Reactome	0.00874654	TP63; TNFSF10; STUB1; GSDMD; PDCD6IP; TRADD; SDCBP; RIPK1; CFLAR; FLOT1; MLKL; FADD; HSP90AA1
DCIS_Pure	Caspase activation via extrinsic apoptotic signalling pathway	Reactome	0.00882751	TNFSF10; CASP3; CFLAR; UNC5B; MAGED1; UNC5A; DCC; TRADD; RIPK1; APPL1; FADD; DAPK3
DCIS_Pure	tRNA processing in the nucleus	Reactome	0.00892397	RPP38; SEH1L; NUP85; RTRAF; CPSF1; NUP62; RAN; NUP210; RPP40; POM121; NUP107; NUP93; TSEN54; TSEN34; CLP1; TSEN15; NUP58; DDX1; NUP155; ZBTB8OS; TRNT1; NUP205
DCIS_Pure	2-LTR circle formation	Reactome	0.00945596	BANF1; XRCC5; PSIP1; XRCC4; XRCC6
DCIS_Pure	Ca-dependent events	Reactome	0.0105539	ADCY5; ADCY7; ADCY1; GRK2; CAMK2G; ADCY8; CAMK4; PRKAR2A; NBEA; MAPK1; PRKACA; PRKAR1A; PRKAR1B; PRKAR2B; PLA2G4A; CALM3
DCIS_Pure	HIV Life Cycle	Reactome	0.0106459	NMT1; SEH1L; CHMP4A; RPS27A; NUP85; CTDP1; CHMP2A; CCNT1; RNGTT; XRCC5; XRCC4; CHMP5; XRCC6; XPO1; NUP62; NCBP2; RANBP1; RAN; SUPT5H; VPS28; GTF2B; CDK9; NUP210; RNMT; POM121; NUP107; NUP93; POLR2E; POLR2G; POLR2F; POLR2C; POLR2B; MVB12B; PSIP1; MNAT1; POLR2K; GTF2F1; TAF1; TBP; NUP58; PDCD6IP; BANF1; TAF10; NUP205; NUP155; CDK7; TAF9B; PPIA
DCIS_Pure	p130Cas linkage to MAPK signaling for integrins	Reactome	0.0113371	SRC; ITGB3; FN1; RAP1A; CRK; FGG; FGA; FGB
DCIS_Pure	Inflammasomes	Reactome	0.0113371	TXN; SUGT1; NLRP1; NLRP3; HSP90AB1; PYCARD; PSTPIP1; P2RX7
DCIS_Pure	Integrin cell surface interactions	Reactome	0.0116523	ITGA9; COL23A1; ITGA1; ITGA2; HSPG2; ITGA5; LUM; THBS1; ICAM1; CDH1; FGG; FGA; FGB; ITGB3; ITGB2; ITGB7; CD44; COL9A2; VTN; TNC; FN1; SPP1; ITGAM; ITGAE
DCIS_Pure	Activation of the pre-replicative complex	Reactome	0.011704	POLA2; ORC2; CDK2; MCM4; RPA2; MCM3; POLE; POLE4; POLE3; RPA3; MCM7; PRIM1; ORC1; MCM2
DCIS_Pure	Cooperation of Prefoldin and TriC/CCT in actin and tubulin folding	Reactome	0.011704	CCT8; PFDN2; TUBA3E; VBP1; CCT2; CCT3; CCT7; CCT5; TUBAL3; TUBA4A; TUBA4B; TUBB2B; ACTB; CCT6B
DCIS_Pure	Cargo concentration in the ER	Reactome	0.011704	SERPINA1; CTSC; F5; SEC22B; F8; CD59; SEC24D; SEC24B; GOSR2; MCFD2; SAR1B; LMAN2L; FOLR1; TMED10
DCIS_Pure	RHO GTPases Activate Formins	Reactome	0.0125183	SCAI; PPP2R1B; EVL; ACTG1; SEH1L; DYNLL2; ZWINT; DSN1; NUP85; NDE1; SPC24; XPO1; FMNL2; FMNL3; BUB1B; MRTFA; AURKB; MAPRE1; CENPO; RPS27; SRF; CLASP2; DIAPH2; NUP107; KIF18A; CENPN; CENPC; RANGAP1; SRC; DYNC1H1; RHOA; TAOK1; RCC2; PMF1-BGLAP; SGO1; PFN1; PPP2R5E; ACTB; CKAP5; CDC42
DCIS_Pure	RNA Pol II CTD phosphorylation and interaction with CE	Reactome	0.0125689	GTF2F1; SUPT5H; POLR2B; POLR2E; POLR2G; POLR2F; POLR2C; CDK7; MNAT1; RNGTT; POLR2K; RNMT
DCIS_Pure	RNA Pol II CTD phosphorylation and interaction with CE during HIV infection	Reactome	0.0125689	GTF2F1; SUPT5H; POLR2B; POLR2E; POLR2G; POLR2F; POLR2C; CDK7; MNAT1; RNGTT; POLR2K; RNMT
DCIS_Pure	Protein folding	Reactome	0.0128375	VBP1; PDCL; FBXO6; FKBP9; CCT8; TUBA3E; CCT2; CCT3; GNG10; CCT7; GNG12; CCT5; DCAF7; FBXW2; FBXW7; PFDN2; GNB4; GNB1; GNB2; ARFGEF2; TUBA4A; TUBA4B; CSNK2A1; TUBB2B; TUBAL3; TBCD; FBXL5; TBCB; TBCA; GNG2; GNA11; ACTB; CCT6B
DCIS_Pure	Regulation of Complement cascade	Reactome	0.013181	IGKC; CD55; IGKV1-12; CD59; IGHG1; IGHG2; IGHG3; IGKV1D-39; IGLC6; IGKV2-28; IGKV2-29; IGKV1-39; IGLV7-46; IGLV7-43; CD81; C4BPA; IGKV1D-12; C9; C3; IGLV8-61; C6; CFHR2; IGKV2D-28; VTN; IGHV2-70; IGKV2-30; CLU; CR2; F2; CR1; IGKV1-5; CFH; CFI; C3AR1; CFB; C1QB; C1QA; IGLV4-60; IGHV3-9; IGKV3D-11; C1R
DCIS_Pure	Signaling by NTRKs	Reactome	0.013181	PPP2R1B; CLTC; RRAD; JUNB; JUND; RAP1A; FRS2; MAPK14; MAP2K1; DNM1; MAP2K5; NTF4; CRK; AP2B1; AP2S1; CHD4; NRAS; EGR4; MAPK1; CDK5R2; YWHAB; DUSP3; SRC; SRF; ASCL1; KIDINS220; REST; TPH1; AP2A1; RHOA; KRAS; PTPN11; IRS1; MEF2C; ARC; MEF2D; CLTA; NAB1; RALB; RALA; NAB2
DCIS_Pure	VLDLR internalisation and degradation	Reactome	0.0140148	AP2S1; VLDLR; CLTA; CLTC; AP2A1; AP2B1
DCIS_Pure	Insulin processing	Reactome	0.0140148	PCSK2; PCSK1; CPE; ERO1A; SLC30A5; SLC30A7
DCIS_Pure	Regulation of PLK1 Activity at G2/M Transition	Reactome	0.0142854	RPS27A; DCTN2; PRKAR2B; NDE1; DCTN3; DCTN1; CETN2; AURKA; OFD1; MAPRE1; NINL; YWHAE; CENPJ; CEP63; CEP250; CEP192; PCNT; CCP110; DYNC1H1; TUBA4A; CCNB2; CEP152; CEP131; TUBG1; CEP76; PRKACA; ACTR1A; HSP90AA1; CNTRL; CKAP5
DCIS_Pure	DNA Replication Pre-Initiation	Reactome	0.0147814	POLA2; RPS27A; ORC2; CDK2; MCM4; RPA2; MCM3; POLE; POLE4; POLE3; RPA3; MCM7; PRIM1; ORC1; MCM2
DCIS_Pure	Assembly of collagen fibrils and other multimeric structures	Reactome	0.0153657	COL15A1; TLL2; LOXL3; COL8A2; COL6A5; CTSB; COL9A2; COL8A1; CD151; COL4A5; LAMA3; PLEC; COL6A1; COL6A3; COL6A2; LOXL1; PXDN; COL6A6
DCIS_Pure	SUMOylation of transcription cofactors	Reactome	0.0153657	HIPK2; ALK; MRTFA; SUMO3; SCMH1; SAFB; MBD1; ZNF131; PIAS3; PARK7; ZNF350; PHC3; PIAS1; CTBP1; CBX4; NPM1; CASP8AP2; DDX5
DCIS_Pure	RAF activation	Reactome	0.0157056	SRC; PPP2R1B; CALM3; CAMK2G; NRAS; MRAS; MAP2K1; SHOC2; JAK2; MARK3; YWHAB; PPP2R5E; RAF1; KRAS
DCIS_Pure	COPI-independent Golgi-to-ER retrograde traffic	Reactome	0.0157056	CAPZA2; CAPZA1; DYNLL2; CAPZB; ACTR10; ACTR1A; DYNC1H1; DCTN2; DCTN3; PLA2G4A; DCTN1; GALNT1; PAFAH1B3; DCTN5
DCIS_Pure	Adherens junctions interactions	Reactome	0.0165964	CDH11; CTNNB1; CDH17; CDH4; NECTIN2; JUP; NECTIN1; CTNND1; CDH1; CDH3; CDH2; CDH5; CTNNA1
DCIS_Pure	Negative regulation of MAPK pathway	Reactome	0.0165994	PEBP1; PPP2R1B; BRAP; PPP5C; PAQR3; RPS27A; NRAS; YWHAB; MAP2K1; MAPK1; PTPN7; RAF1; MARK3; PTPN3; PPP2R5E; DUSP1; KRAS
DCIS_Pure	Signaling by NOTCH3	Reactome	0.0165994	NEURL1B; PTCRA; RPS27A; STAT1; MAML1; PSEN2; RBPJ; TACC3; NOTCH1; MIB2; NCSTN; ADAM10; NEURL1; DLGAP5; PLXND1; JAG1; PSEN1
DCIS_Pure	HIV Infection	Reactome	0.0166531	NMT1; NCBP2; TAF10; CHMP4A; RPS27A; NUP85; CTDP1; CHMP2A; CCNT1; RNGTT; XRCC5; XRCC4; CHMP5; XRCC6; XPO1; AP2S1; NUP62; SEH1L; RANBP1; RAN; SUPT5H; VPS28; AP2B1; GTF2B; CDK9; AP1B1; NUP210; RNMT; POM121; NUP107; NUP93; SLC25A6; SLC25A4; POLR2E; POLR2G; POLR2F; AP2A1; POLR2C; POLR2B; MVB12B; PSIP1; MNAT1; NPM1; POLR2K; GTF2F1; ALK; TAF1; TBP; NUP58; PDCD6IP; BANF1; CD247; NUP205; NUP155; CDK7; TAF…
DCIS_Pure	Signaling by BRAF and RAF fusions	Reactome	0.0169537	RAP1A; MAP2K1; ARRB1; RAF1; AP3B1; QKI; BCL2L11; CALM3; MAPK1; JAK2; MARK3; FGG; FGA; FGB; SRC; ITGB3; CAMK2G; SND1; LMNA; AGTRAP; FN1; FAM114A2
DCIS_Pure	Recruitment of mitotic centrosome proteins and complexes	Reactome	0.0171286	NDE1; PRKAR2B; DCTN2; DCTN3; DCTN1; CETN2; OFD1; MAPRE1; NINL; YWHAE; CENPJ; CEP63; CEP250; CEP192; PCNT; CCP110; DYNC1H1; TUBA4A; CEP152; CEP131; TUBG1; CEP76; PRKACA; ACTR1A; HSP90AA1; CNTRL; TUBGCP4; CKAP5
DCIS_Pure	Centrosome maturation	Reactome	0.0171286	NDE1; PRKAR2B; DCTN2; DCTN3; DCTN1; CETN2; OFD1; MAPRE1; NINL; YWHAE; CENPJ; CEP63; CEP250; CEP192; PCNT; CCP110; DYNC1H1; TUBA4A; CEP152; CEP131; TUBG1; CEP76; PRKACA; ACTR1A; HSP90AA1; CNTRL; TUBGCP4; CKAP5
DCIS_Pure	COPI-dependent Golgi-to-ER retrograde traffic	Reactome	0.0171286	NSF; TMED10; COPZ1; TMED3; RACGAP1; TMED9; ARF4; NAPB; COPG1; KIF21A; SURF4; COPE; KIF6; KIF18A; KIF18B; COPB1; BNIP1; SEC22B; KIF1B; KIF25; KIF5A; KIF5B; ARCN1; USE1; KDELR2; STX18; KLC2; KDELR1
DCIS_Pure	Activation of NMDA receptors and postsynaptic events	Reactome	0.0172711	PRKAA1; PRKAR2A; PRKAR2B; DLG1; PPM1E; CALM3; CAMK1; ARHGEF7; NRAS; CAMK4; CASK; GRIN3A; NBEA; MAPK1; SRC; CAMK2G; LRRC7; PRKAR1A; PRKAR1B; KRAS; ADCY1; ADCY8; KIF17; PRKACA; MAPT; PDPK1
DCIS_Pure	VEGFR2 mediated vascular permeability	Reactome	0.0174108	MAPKAP1; NOS3; CALM3; PRR5; CTNNB1; JUP; AKT3; CTNND1; HSP90AA1; PDPK1; CDH5; CTNNA1
DCIS_Pure	RHOD GTPase cycle	Reactome	0.0177954	EFHD2; CAPZB; ACTN1; TOR1AIP1; ADD3; PGRMC2; DIAPH2; MOSPD2; RACGAP1; ESYT1; ARHGAP17; ARHGAP32; STBD1; WHAMM; STEAP3; ARHGAP35; LEMD3; HINT2; ARHGAP26
DCIS_Pure	Rap1 signalling	Reactome	0.0180961	YWHAZ; RASGRP2; RAP1GAP; RAP1A; PRKG1; YWHAB; PRKACA; RAF1
DCIS_Pure	mRNA 3,-end processing	Reactome	0.0185078	SRSF5; SRSF4; SRSF7; DDX39B; RNPS1; NCBP2; SRSF2; CLP1; U2AF2; ALYREF; CASC3; DHX38; THOC3; SRSF11; CPSF1; CPSF7; FIP1L1; NUDT21; CPSF3; MAGOH; THOC5
DCIS_Pure	Diseases of programmed cell death	Reactome	0.0185277	POLA2; CAPNS1; PRDX2; PRDX1; FOXO3; CAST; PRIM1; CAPN1; LMNA; YWHAE
DCIS_Pure	Citric acid cycle (TCA cycle)	Reactome	0.0185277	IDH3A; OGDH; IDH3B; IDH2; SUCLG1; MDH2; ME2; FH; NNT; SDHD
DCIS_Pure	Complement cascade	Reactome	0.0187533	CFHR2; IGKC; CD55; IGKV1-12; CD59; IGHG1; IGHG2; IGHG3; IGKV1D-39; IGLC6; IGKV2-28; IGKV2-29; IGKV1-39; IGLV7-46; IGHV3-9; IGLV7-43; CD81; C4BPA; IGKV1D-12; C9; C3; IGLV8-61; C6; FCN3; IGKV2D-28; VTN; IGHV2-70; IGKV2-30; CLU; CR2; F2; CR1; IGKV1-5; CFH; CFI; C3AR1; CFB; C1QB; C1QA; IGLV4-60; COLEC11; IGKV3D-11; C1R
DCIS_Pure	Interactions of Rev with host cellular proteins	Reactome	0.0192648	XPO1; NUP62; ALK; SEH1L; NUP107; RAN; RANBP1; NUP58; NUP93; NUP85; NUP155; NPM1; POM121; NUP210; NUP205
DCIS_Pure	Glycosaminoglycan metabolism	Reactome	0.0197563	HS3ST6; LYVE1; STAB2; HS2ST1; CHPF2; HSPG2; VCAN; BGN; B3GAT3; HPSE2; LUM; DCN; DSE; NCAN; B3GNT2; NDST1; HS3ST3A1; FMOD; B4GALT3; GPC3; KERA; CD44; NAGLU; PAPSS2; GPC4; GPC6; GLCE; CHST2; CHST6; CHST12; ARSB; CSPG5; HEXA; SDC1; HEXB; GLB1; SLC35B3; OGN
DCIS_Pure	G-protein mediated events	Reactome	0.0202033	ADCY5; ADCY7; PLCB4; ADCY1; GRK2; CAMK2G; ADCY8; CAMK4; PRKAR2A; NBEA; MAPK1; PRKACA; PRKAR1A; PRKAR1B; GNA11; PRKAR2B; PLA2G4A; GNAI2; GNAI3; CALM3
DCIS_Pure	DNA replication initiation	Reactome	0.0203835	POLA2; POLE; POLE4; PRIM1; POLE3
DCIS_Pure	Netrin mediated repulsion signals	Reactome	0.0203835	UNC5B; SRC; PTPN11; UNC5A; DCC
DCIS_Pure	Recycling of eIF2:GDP	Reactome	0.0203835	EIF2B4; EIF2S1; EIF2B3; EIF2S3; EIF2S2
DCIS_Pure	Synthesis, secretion, and inactivation of Glucose-dependent Insulinotropic Polypeptide (GIP)	Reactome	0.0203835	PCSK1; DPP4; SPCS1; SPCS2; SPCS3
DCIS_Pure	InlA-mediated entry of Listeria monocytogenes into host cells	Reactome	0.0203835	CTNNB1; CDH1; RPS27A; CBLL1; CTNND1
DCIS_Pure	Glucagon-like Peptide-1 (GLP1) regulates insulin secretion	Reactome	0.0206744	ADCY5; GNB1; GNB4; GNG10; GNG12; GNB2; PRKAR2A; ADCY8; RAP1A; PRKAR2B; PRKACA; PRKAR1A; PRKAR1B; GNG2
DCIS_Pure	Thrombin signalling through proteinase activated receptors (PARs)	Reactome	0.0221074	SRC; F2; GNB1; ARRB1; GNG10; GNB4; GNB2; MAPK1; GNG2; GNA13; GNA11; GNA12; GNG12
DCIS_Pure	Potential therapeutics for SARS	Reactome	0.0221818	FKBP4; RCOR1; TYK2; AP2B1; IL1R1; CHD3; CHD4; S1PR1; HSP90AB1; JAK2; SAP18; NR3C1; ATP1B3; REST; COMT; AP2A1; RIPK1; AP2S1; PTGES3; ROCK2; ATP1A3; ATP1A1; FKBP1A; GATAD2B; HSP90AA1; GATAD2A; SIGMAR1
DCIS_Pure	Cell-Cell communication	Reactome	0.0235041	CDH11; CLDN16; CDH17; SDK1; ILK; CTNNB1; CD151; LIMS1; PARD6A; CTNND1; FBLIM1; FYB1; SPTBN1; TYROBP; PARD6B; CASK; NECTIN2; JUP; NECTIN1; MAGI2; CDH1; CDH3; PARVA; CDH5; CDH4; CLDN7; SRC; LAMA3; CLDN3; SIRPA; FERMT2; PLEC; KIRREL1; CTNNA1; ACTN3; ACTN1; CDH2; PTPN11; PKHD1
DCIS_Pure	Transport of Mature Transcript to Cytoplasm	Reactome	0.0237604	NCBP2; NUP85; DHX38; SRSF11; CPSF3; CPSF1; SRSF5; SRSF4; SRSF7; NUP62; SEH1L; SRSF2; U2AF2; FIP1L1; NUP210; MAGOH; POM121; RNPS1; NUP107; NUP93; ALYREF; CASC3; THOC3; DDX39B; THOC5; NUP58; NUP155; NUP205
DCIS_Pure	Biosynthesis of the N-glycan precursor (dolichol lipid-linked oligosaccharide, LLO) and transfer to a nascent protein	Reactome	0.0243293	DOLK; ALG9; ST6GAL1; ALG2; ALG6; GFUS; GNE; FCSK; GMDS; SLC35A1; NANP; NANS; RENBP; CTSA; GMPPA; PGM3; ST6GALNAC4; ALG14; ST6GALNAC2; SLC17A5; ST8SIA2; GLB1; GFPT1; GFPT2; NEU1; NEU2
DCIS_Pure	Cooperation of PDCL (PhLP1) and TRiC/CCT in G-protein beta folding	Reactome	0.0247091	CCT8; GNB1; CCT3; GNA11; GNG10; CCT7; GNG12; CCT5; CCT2; GNG2; PDCL; GNB4; GNB2; CSNK2A1; CCT6B
DCIS_Pure	RHO GTPases activate KTN1	Reactome	0.0248058	KIF5A; KIF5B; RHOA; RHOG; KLC2; CDC42
DCIS_Pure	p38MAPK events	Reactome	0.0248058	SRC; NRAS; MAPK14; RALB; RALA; KRAS
DCIS_Pure	Dermatan sulfate biosynthesis	Reactome	0.0248058	DCN; NCAN; CSPG5; VCAN; BGN; DSE
DCIS_Pure	A tetrasaccharide linker sequence is required for GAG synthesis	Reactome	0.0248749	DCN; NCAN; CSPG5; SDC1; HSPG2; VCAN; BGN; GPC3; GPC4; GPC6; B3GAT3
DCIS_Pure	Formation of tubulin folding intermediates by CCT/TriC	Reactome	0.0248749	CCT8; TUBAL3; TUBA3E; CCT2; CCT3; CCT7; CCT5; TUBA4A; TUBA4B; TUBB2B; CCT6B
DCIS_Pure	Synthesis of substrates in N-glycan biosythesis	Reactome	0.0248824	DOLK; ST6GAL1; GFUS; GNE; FCSK; GMDS; SLC35A1; NANP; NANS; RENBP; CTSA; GMPPA; PGM3; ST6GALNAC4; ST6GALNAC2; SLC17A5; ST8SIA2; GLB1; GFPT1; GFPT2; NEU1; NEU2
DCIS_Pure	Abortive elongation of HIV-1 transcript in the absence of Tat	Reactome	0.026062	GTF2F1; NCBP2; SUPT5H; CTDP1; POLR2E; POLR2G; POLR2F; POLR2C; POLR2B; POLR2K
DCIS_Pure	Translation of structural proteins	Reactome	0.026062	GANAB; PARP9; ST6GAL1; MOGS; GALNT1; PRKCSH; PARP6; ST6GALNAC4; ST6GALNAC2; CANX
DCIS_Pure	Translation of structural proteins	Reactome	0.026062	GANAB; PARP9; ST6GAL1; MOGS; GALNT1; PRKCSH; PARP6; ST6GALNAC4; ST6GALNAC2; CANX
DCIS_Pure	Signaling by FGFR2	Reactome	0.0266962	NCBP2; MKNK1; FRS2; HNRNPH1; FGFR2; NRAS; MAPK1; HNRNPM; SRC; RPS27A; HNRNPA1; POLR2E; POLR2G; POLR2F; POLR2C; POLR2B; FGF3; FGF2; POLR2K; KRAS; GTF2F1; RBFOX2; PTPN11; TIA1; TIAL1
DCIS_Pure	Methylation	Reactome	0.0267918	MAT2A; MAT2B; MTR; COMT; MAT1A; N6AMT1; AHCY
DCIS_Pure	PTK6 Regulates RHO GTPases, RAS GTPase and MAP kinases	Reactome	0.0267918	PTK6; NRAS; ARHGAP35; CRK; RHOA; ELMO1; KRAS
DCIS_Pure	Common Pathway of Fibrin Clot Formation	Reactome	0.0269477	F2; SERPINA5; F8; PRTN3; THBD; FGG; FGA; FGB; F5
DCIS_Pure	Sema4D induced cell migration and growth-cone collapse	Reactome	0.0269477	MYH10; MYH11; ARHGEF12; PLXNB1; MYH9; ROCK2; MYL6; RHOA; SEMA4D
DCIS_Pure	Syndecan interactions	Reactome	0.0269477	ITGB3; SDC1; ITGA2; ACTN1; CASK; VTN; TNC; THBS1; FGF2
DCIS_Pure	Degradation of the extracellular matrix	Reactome	0.0270594	MMP15; MMP16; CAPNS1; TIMP1; HSPG2; NCSTN; ADAM10; ADAM15; ADAMTS16; LAMB1; DCN; TLL2; PSEN1; NID1; CAPN1; CDH1; LAMA3; COL25A1; LAMA5; CD44; CTSB; COL9A2; CTSG; COL23A1; LAMC1; TPSAB1; SCUBE3; CASP3; COL14A1; PLG; SPP1; MMP2; COL12A1
DCIS_Pure	RNA Polymerase II Transcription Termination	Reactome	0.0271302	NCBP2; DHX38; SNRPB; SRSF11; CPSF7; NUDT21; CPSF3; CPSF1; SRSF5; SRSF4; SRSF7; DDX39B; SRSF2; U2AF2; LSM11; FIP1L1; MAGOH; RNPS1; ALYREF; CASC3; THOC3; THOC5; CLP1
DCIS_Pure	MHC class II antigen presentation	Reactome	0.0272843	HLA-DPB1; HLA-DRA; HLA-DQB1; HLA-DRB3; CTSA; CTSB; CTSC; CANX; AP2S1; AP2B1; AP1B1; SEC24D; DNM1; AP2A1; HLA-DQA2; CLTC; SEC24B; CLTA; SAR1B; HLA-DQA1; SEC31A
DCIS_Pure	TGF-beta receptor signaling in EMT (epithelial to mesenchymal transition)	Reactome	0.0273101	TGFBR2; ARHGEF18; RPS27A; PARD6A; PRKCZ; FKBP1A; PKHD1; RHOA
DCIS_Pure	Nuclear Envelope (NE) Reassembly	Reactome	0.0286056	SEH1L; CHMP4A; NUP85; IST1; CHMP2A; TUBA4A; POM121; LEMD3; TUBA4B; NUP62; RAN; VRK1; TUBB8; NUP107; NUP93; RANGAP1; ANKLE2; TUBA3E; LMNA; TUBB2B; CCNB2; TUBAL3; NUP58; BANF1; NUP155; NUP205
DCIS_Pure	Formation of Incision Complex in GG-NER	Reactome	0.0286403	RAD23B; RAD23A; USP45; ERCC1; SUMO3; RPS27A; CETN2; RPA3; RPA2; PIAS3; PARP1; PIAS1; CDK7; MNAT1; UBE2V2; CUL4B
DCIS_Pure	Sialic acid metabolism	Reactome	0.0288696	ST6GAL1; SLC17A5; ST8SIA2; GLB1; NEU1; SLC35A1; CTSA; GNE; NANP; NANS; ST6GALNAC4; ST6GALNAC2; NEU2
DCIS_Pure	Signalling to ERKs	Reactome	0.0288696	SRC; NRAS; KIDINS220; RAP1A; FRS2; MAPK14; MAP2K1; MAPK1; YWHAB; CRK; RALB; RALA; KRAS
DCIS_Pure	Host Interactions of HIV factors	Reactome	0.0293803	SEH1L; RPS27A; NUP85; CD247; CCNT1; AP2B1; XPO1; AP2S1; NUP62; RAN; AP1B1; RANBP1; POM121; NUP107; NUP93; SLC25A6; SLC25A4; AP2A1; NPM1; PSIP1; ALK; NUP210; NUP58; BANF1; PPIA; NUP155; CDK9; ELMO1; NUP205
DCIS_Pure	Cell junction organization	Reactome	0.0293803	CDH11; CDH2; CLDN16; CDH17; ILK; CTNNB1; CD151; LIMS1; CTNND1; FBLIM1; PARD6B; PARD6A; NECTIN2; JUP; NECTIN1; CDH1; CDH3; PARVA; CDH5; CDH4; CLDN7; SDK1; LAMA3; FERMT2; PLEC; CTNNA1; ACTN1; CLDN3; PKHD1
DCIS_Pure	Phase II - Conjugation of compounds	Reactome	0.0295248	GSS; UGT3A1; MAT1A; GSTA2; GGCT; MGST2; AKR1A1; UGT1A9; MAT2A; UGT1A6; OPLAH; PAPSS2; UGT2B15; ABHD10; GCLC; N6AMT1; UGT2B7; TPST2; MAT2B; MTR; COMT; ACSM2B; GGT1; GGT5; GSTT2B; GSTT1; BPNT2; GSTM1; GSTM3; GSTM5; SLC35B3; SULT2B1; GSTP1; AHCY; GSTK1
DCIS_Pure	PLC beta mediated events	Reactome	0.0296139	ADCY5; ADCY7; PLCB4; ADCY1; GRK2; CAMK2G; ADCY8; CAMK4; PRKAR2A; NBEA; MAPK1; PRKACA; PRKAR1A; PRKAR1B; GNA11; PRKAR2B; PLA2G4A; CALM3
DCIS_Pure	Complex I biogenesis	Reactome	0.0299297	NDUFA6; NDUFV2; NDUFV1; NDUFB8; NDUFA1; NDUFB5; NDUFB4; NDUFAF4; TIMMDC1; NDUFB11; NDUFS3; NDUFA8; NDUFS1; NDUFA9; NDUFAF6; NDUFS4; TMEM186; NDUFAF3; NDUFS7; ACAD9
DCIS_Pure	rRNA modification in the nucleus and cytosol	Reactome	0.0299297	DCAF13; DIMT1; UTP3; RPS14; WDR75; DHX37; PDCD11; RPS7; WDR36; NHP2; TBL3; UTP15; MPHOSPH10; NOC4L; PWP2; UTP18; NOL11; BUD23; RPS9; FBL
DCIS_Pure	rRNA processing in the nucleus and cytosol	Reactome	0.0299297	DCAF13; DIMT1; UTP3; RPS14; WDR75; DHX37; PDCD11; RPS7; WDR36; NHP2; TBL3; UTP15; MPHOSPH10; NOC4L; PWP2; UTP18; NOL11; BUD23; RPS9; FBL
DCIS_Pure	Late Phase of HIV Life Cycle	Reactome	0.0303082	NMT1; SEH1L; CHMP4A; RPS27A; NUP85; CTDP1; CHMP2A; CCNT1; RNGTT; CHMP5; XPO1; NUP62; NCBP2; RANBP1; RAN; SUPT5H; VPS28; GTF2B; CDK9; NUP210; RNMT; POM121; NUP107; NUP93; POLR2E; POLR2G; POLR2F; POLR2C; POLR2B; MVB12B; MNAT1; POLR2K; GTF2F1; TAF1; TBP; NUP58; PDCD6IP; TAF10; NUP205; NUP155; CDK7; TAF9B; PPIA
DCIS_Pure	Chaperonin-mediated protein folding	Reactome	0.0309571	VBP1; PDCL; FBXO6; FKBP9; CCT8; TUBA3E; CCT2; CCT3; GNG10; CCT7; GNG12; CCT5; DCAF7; FBXW2; FBXW7; PFDN2; GNB4; GNB1; GNB2; ARFGEF2; TUBA4A; TUBA4B; CSNK2A1; TUBB2B; TUBAL3; FBXL5; GNG2; GNA11; ACTB; CCT6B
DCIS_Pure	Vasopressin regulates renal water homeostasis via Aquaporins	Reactome	0.0312227	ADCY5; ADCY7; ADCY1; GNB1; ADCY8; GNG12; GNB2; PRKAR2A; PRKAR2B; GNG2; PRKAR1A; PRKAR1B; GNB4; PRKACA; GNG10
DCIS_Pure	Transport of Mature mRNA derived from an Intron-Containing Transcript	Reactome	0.0314087	NCBP2; NUP85; DHX38; SRSF11; SRSF5; SRSF4; SRSF7; NUP62; SEH1L; SRSF2; U2AF2; NUP210; MAGOH; POM121; RNPS1; NUP107; NUP93; ALYREF; CASC3; THOC3; DDX39B; THOC5; NUP58; NUP155; NUP205
DCIS_Pure	Anchoring of the basal body to the plasma membrane	Reactome	0.0324791	AHI1; DCTN2; NPHP1; PRKAR2B; NPHP4; NDE1; DCTN3; DCTN1; CETN2; OFD1; MAPRE1; NINL; YWHAE; CENPJ; CEP63; CEP250; CEP192; PCNT; CCP110; DYNC1H1; TUBA4A; CEP152; KIF24; CEP131; TUBG1; CEP76; PRKACA; ACTR1A; HSP90AA1; CNTRL; CKAP5
DCIS_Pure	Nucleotide Excision Repair	Reactome	0.0324791	COPS8; RAD23B; HMGN1; RAD23A; ERCC1; SUMO3; RPS27A; ZNF830; POLE; XRCC1; UBE2V2; USP45; CETN2; CUL4B; COPS3; PARP1; POLR2E; POLR2G; POLR2F; POLR2C; POLR2B; MNAT1; COPS7B; POLR2K; POLE4; RPA3; RPA2; PIAS3; PIAS1; POLE3; CDK7
DCIS_Pure	Heparan sulfate/heparin (HS-GAG) metabolism	Reactome	0.0328451	DCN; HS3ST6; NCAN; CSPG5; HS3ST3A1; NAGLU; HSPG2; VCAN; BGN; SDC1; GPC4; GLB1; GPC6; NDST1; B3GAT3; GLCE; HS2ST1; HPSE2; GPC3
DCIS_Pure	Integrin signaling	Reactome	0.0333353	RASGRP2; SRC; ITGB3; FN1; SYK; RAP1A; CRK; PDPK1; FGG; FGA; FGB
DCIS_Pure	Infection with Mycobacterium tuberculosis	Reactome	0.0333353	NOS2; TRIM27; RAB5A; RPS27A; HGS; CTSG; TLR2; CORO1A; LTF; MAPK1; RNF213
DCIS_Pure	Signaling by NOTCH4	Reactome	0.0333353	YWHAZ; RPS27A; MAML1; NOTCH4; PSEN2; PSEN1; TACC3; NCSTN; JAG1; RBPJ; FBXW7
DCIS_Pure	Calmodulin induced events	Reactome	0.0340141	ADCY5; ADCY7; ADCY1; GRK2; CAMK2G; ADCY8; CAMK4; PRKAR2A; NBEA; PRKAR2B; PRKACA; PRKAR1A; PRKAR1B; CALM3
DCIS_Pure	CaM pathway	Reactome	0.0340141	ADCY5; ADCY7; ADCY1; GRK2; CAMK2G; ADCY8; CAMK4; PRKAR2A; NBEA; PRKAR2B; PRKACA; PRKAR1A; PRKAR1B; CALM3
DCIS_Pure	Interactions of Vpr with host cellular proteins	Reactome	0.0340141	PSIP1; SEH1L; NUP107; NUP58; NUP93; NUP85; SLC25A6; BANF1; POM121; NUP155; NUP62; SLC25A4; NUP210; NUP205
DCIS_Pure	Developmental Biology	Reactome	0.0346572	KRT75; ACTG1; KRT31; LYPLA2; SPTB; KRT37; MYL6; GSC; PKP4; CASP14; LAMB1; KRT71; SEMA4D; DLG1; LHX2; NCAN; TYROBP; ARHGEF7; DSC2; DCC; CACNA1G; HSP90AB1; SMAD4; CAPN1; RPTN; PLXND1; LYN; CDH2; CDH4; KRT28; HSPA8; TSC22D1; FLI1; KRT3; LDB1; KLK5; USP33; CSNK2A1; KRAS; PRKAR2A; HJV; GRB10; PTPN11; ROBO2; ADGRG6; AKT3; GFRA1; GRB7; GFRA2; ACTB; ITGA9; CDSN; FOXP1; EVL; VLDLR; ACVR1C; ITGA1; ITGA2; R…
DCIS_Pure	Sema4D in semaphorin signaling	Reactome	0.0355537	MYH10; MYH11; ARHGEF12; PLXNB1; MYH9; ROCK2; MYL6; ARHGAP35; RHOA; SEMA4D
DCIS_Pure	Antigen Presentation: Folding, assembly and peptide loading of class I MHC	Reactome	0.0355537	HLA-H; HSPA5; HLA-G; PDIA3; HLA-E; SEC24D; SEC31A; SEC24B; SAR1B; CANX
DCIS_Pure	Sensory processing of sound	Reactome	0.0359412	EPB41L1; CAPZA2; CAPZA1; TWF2; CHRNA10; TMC2; CAPZB; TPRN; KCNQ4; MYH9; CASK; MSN; ATP2B1; EZR; SPTBN1; PCDH15; CACNA2D2; MYO7A; XIRP2; GSN
DCIS_Pure	Infectious disease	Reactome	0.0363977	CDK9; ACTG1; NCBP2; DYNLL2; IGHG1; IGHG2; IGHG3; FKBP4; CHMP2A; CCNT1; TYK2; IGKV1-39; CANX; SUGT1; CALM3; CDH1; IGHV3-9; SUPT5H; GNG10; GNG12; HSP90AB1; SAP18; SV2A; LYN; NUP210; ADM2; ENTPD5; RAB5A; ADCY5; TRIM27; NUP93; PTH2R; RAMP2; IGHV2-70; NMT1; PRKAR2B; IGKV1-5; MAPK14; ADCY7; GTF2F1; ADCY1; SYK; ARPC1B; SLC25A4; ADCY8; RCOR1; POLR2B; TLR2; DDX5; TAF10; GNG2; FKBP1A; IGKV3D-11; MAPK1; ACT…
DCIS_Pure	Rev-mediated nuclear export of HIV RNA	Reactome	0.0370187	XPO1; NUP62; SEH1L; NUP107; RAN; RANBP1; NUP58; NUP93; NUP85; NUP155; POM121; NUP210; NUP205
DCIS_Pure	Chylomicron assembly	Reactome	0.0371403	APOB; P4HB; APOE; APOC2; APOA2
DCIS_Pure	NOTCH4 Activation and Transmission of Signal to the Nucleus	Reactome	0.0371403	NOTCH4; PSEN2; PSEN1; JAG1; NCSTN
DCIS_Pure	Incretin synthesis, secretion, and inactivation	Reactome	0.0371403	PCSK1; DPP4; SPCS1; SPCS2; SPCS3
DCIS_Pure	Post NMDA receptor activation events	Reactome	0.0388969	DLG1; SRC; CAMK2G; PRKAR1B; ADCY1; CAMK1; ADCY8; LRRC7; NRAS; CAMK4; PRKAA1; PRKAR2A; MAPK1; PRKACA; PRKAR1A; MAPT; ARHGEF7; PRKAR2B; PDPK1; KRAS; CALM3
DCIS_Pure	Cristae formation	Reactome	0.0393209	ATP5F1E; ATP5F1A; ATP5F1B; ATP5F1C; ATP5PB; ATP5MC1; ATP5ME; ATP5MC2
DCIS_Pure	Formation of ATP by chemiosmotic coupling	Reactome	0.0393209	ATP5F1E; ATP5F1A; ATP5F1B; ATP5F1C; ATP5PB; ATP5MC1; ATP5ME; ATP5MC2
DCIS_Pure	Deregulated CDK5 triggers multiple neurodegenerative pathways in Alzheimer,s disease models	Reactome	0.0393209	CAPNS1; PRDX2; PRDX1; FOXO3; CAST; CAPN1; LMNA; YWHAE
DCIS_Pure	Neurodegenerative Diseases	Reactome	0.0393209	CAPNS1; PRDX2; PRDX1; FOXO3; CAST; CAPN1; LMNA; YWHAE
DCIS_Pure	Scavenging of heme from plasma	Reactome	0.0399747	LRP1; HPR; ALB; HBB; HPX; HBA2
DCIS_Pure	PECAM1 interactions	Reactome	0.0399747	SRC; ITGB3; INPP5D; PTPN11; LYN; YES1
DCIS_Pure	Unwinding of DNA	Reactome	0.0399747	GINS3; GINS4; MCM7; MCM4; MCM3; MCM2
DCIS_Pure	Josephin domain DUBs	Reactome	0.0399747	ATXN3L; RAD23B; RAD23A; RPS27A; PRKN; VCP
DCIS_Pure	Caspase-mediated cleavage of cytoskeletal proteins	Reactome	0.0399747	DBNL; CASP3; VIM; PLEC; MAPT; GSN
DCIS_Pure	Early Phase of HIV Life Cycle	Reactome	0.0399747	PSIP1; BANF1; XRCC5; XRCC4; PPIA; XRCC6
DCIS_Pure	Activated NOTCH1 Transmits Signal to the Nucleus	Reactome	0.0402328	NEURL1B; DTX1; PSEN2; PSEN1; RPS27A; NOTCH1; MIB2; NCSTN; ADAM10; NEURL1; ARRB1; JAG1
DCIS_Pure	GRB2:SOS provides linkage to MAPK signaling for Integrins	Reactome	0.0403146	SRC; ITGB3; FN1; RAP1A; FGG; FGA; FGB
DCIS_Pure	Constitutive Signaling by NOTCH1 HD Domain Mutants	Reactome	0.0403146	NEURL1B; RPS27A; NOTCH1; MIB2; ADAM10; NEURL1; JAG1
DCIS_Pure	Signaling by NOTCH1 HD Domain Mutants in Cancer	Reactome	0.0403146	NEURL1B; RPS27A; NOTCH1; MIB2; ADAM10; NEURL1; JAG1
DCIS_Pure	Prolonged ERK activation events	Reactome	0.0403146	KIDINS220; RAP1A; FRS2; MAP2K1; MAPK1; YWHAB; CRK
DCIS_Pure	Activation of BAD and translocation to mitochondria	Reactome	0.0403146	YWHAZ; BID; YWHAQ; BAD; AKT3; YWHAB; YWHAE
DCIS_Pure	Extra-nuclear estrogen signaling	Reactome	0.0403615	CDKN1B; FOXO3; AKT3; GNAI2; GNAI3; CALM3; NRAS; GNG12; MAPK1; GNG10; SRC; NOS3; SRF; GNB4; PRMT1; GNB1; GNB2; PRKCZ; PDPK1; KRAS; ZDHHC7; GNG2; HSP90AA1; MMP2
DCIS_Pure	FCGR3A-mediated IL10 synthesis	Reactome	0.0404907	IGKC; IGKV1-12; FCGR3A; IGHG1; IGHG2; IGHG3; IGKV1D-39; IGLC6; PRKAR2B; IGKV2-28; IGKV2-29; IGKV1-39; YES1; IGLV7-46; IGLV7-43; CALM3; IGHV3-9; IGKV1D-12; LYN; IGLV8-61; SRC; IGKV2D-28; IGHV2-70; IGKV2-30; PRKAR1B; IGKV1-5; ADCY5; ADCY7; ADCY1; SYK; ADCY8; IGLV4-60; CD247; PRKACA; IGKV3D-11; PRKAR2A; PRKAR1A
DCIS_Pure	RNA polymerase II transcribes snRNA genes	Reactome	0.0426837	NCBP2; CCNT1; INTS13; INTS12; INTS10; INTS14; SRRT; GTF2B; ELL2; INTS3; INTS7; POLR2E; SNAPC1; POLR2F; POLR2C; POLR2B; RPRD2; POLR2K; GTF2F1; TBP; PHAX; POLR2G; TAF8; CDK7; CDK9
DCIS_Pure	Intrinsic Pathway for Apoptosis	Reactome	0.0434763	YWHAZ; TP63; CDKN2A; BCL2L11; CASP3; DYNLL2; BID; YWHAQ; XIAP; BAK1; AKT3; BAD; CARD8; SEPTIN4; NMT1; YWHAB; MAPK1; YWHAE
DCIS_Pure	Recycling pathway of L1	Reactome	0.0436394	SRC; AP2S1; DPYSL2; EZR; MSN; CLTA; MAPK1; AP2A1; CLTC; DNM1; AP2B1
DCIS_Pure	Signaling by high-kinase activity BRAF mutants	Reactome	0.0436394	SRC; ITGB3; FN1; MARK3; RAP1A; MAP2K1; MAPK1; ARRB1; FGG; FGA; FGB
DCIS_Pure	Prefoldin mediated transfer of substrate to CCT/TriC	Reactome	0.0436394	CCT8; PFDN2; VBP1; CCT2; CCT3; CCT7; CCT5; TUBA4A; ACTB; TUBB2B; CCT6B
DCIS_Pure	Postmitotic nuclear pore complex (NPC) reformation	Reactome	0.0436394	NUP62; SEH1L; NUP107; RAN; NUP58; NUP93; NUP85; RANGAP1; NUP155; POM121; NUP205
DCIS_Pure	Global Genome Nucleotide Excision Repair (GG-NER)	Reactome	0.0443844	COPS8; RAD23B; RAD23A; COPS3; SUMO3; RPS27A; POLE; XRCC1; UBE2V2; CUL4B; USP45; CETN2; PIAS1; ERCC1; PARP1; MNAT1; COPS7B; RPA3; RPA2; PIAS3; POLE4; POLE3; CDK7
DCIS_Pure	rRNA processing	Reactome	0.0459041	DCAF13; DIMT1; UTP18; UTP3; RPS14; WDR75; DHX37; NSUN4; RPS7; WDR36; NHP2; TBL3; UTP15; MPHOSPH10; NOC4L; PWP2; PDCD11; NOL11; BUD23; RPS9; FBL
DCIS_Pure	Interferon gamma signaling	Reactome	0.0464423	TRIM38; TRIM31; HLA-G; HLA-E; HLA-H; MID1; HLA-DRA; STAT1; HLA-DQB1; ICAM1; HLA-DRB3; PML; JAK2; HLA-DPB1; TRIM29; CD44; TRIM25; CAMK2G; OASL; GBP5; GBP4; IRF9; TRIM45; TRIM3; PTPN11; IRF8; PIAS1; GBP2; HLA-DQA1; HLA-DQA2
DCIS_Pure	Deadenylation-dependent mRNA decay	Reactome	0.0471237	HBS1L; EXOSC1; PABPC1; LSM6; LSM7; LSM1; LSM2; NT5C3B; CNOT8; CNOT9; DIS3; DCP1B; EXOSC8; CNOT4; EXOSC3; CNOT1; PATL1; EIF4B; EIF4A2
DCIS_Pure	HSF1 activation	Reactome	0.047199	HSF1; VCP; HSPB2; HSPH1; PTGES3; FKBP4; HSP90AB1; HSP90AA1; SERPINH1; DEDD2
DCIS_Pure	NOTCH3 Activation and Transmission of Signal to the Nucleus	Reactome	0.047199	NEURL1B; RPS27A; PSEN2; PSEN1; TACC3; MIB2; NCSTN; ADAM10; NEURL1; JAG1
DCIS_Pure	G beta:gamma signalling through PI3Kgamma	Reactome	0.047199	GNB1; GNG10; GNG12; GNB2; PIK3R6; AKT3; GNG2; GNB4; PDPK1; RHOA
DCIS_Pure	DAG and IP3 signaling	Reactome	0.0478575	ADCY5; ADCY7; ADCY1; ADCY8; CAMK2G; PRKCE; CAMK4; PRKAR2A; NBEA; PRKAR2B; PRKACA; PRKAR1A; PRKAR1B; GRK2; CALM3
DCIS_Pure	RND1 GTPase cycle	Reactome	0.0478575	STMN2; TXNL1; KIDINS220; DSP; RBMX; ANKRD26; PKP4; EPSTI1; GRB7; TMEM59; STIP1; FRS2; LEMD3; FAM135A; ARHGAP35
DCIS_Pure	Metabolism of fat-soluble vitamins	Reactome	0.0478652	APOE; APOB; TTR; HSPG2; VKORC1; VKORC1L1; RBP4; RBP1; LRP1; APOC2; RDH11; GPC6; SDC1; GPC3; GPC4; APOA2; BCO1
DCIS_adjIDC	Other types of O-glycan biosynthesis - Homo sapiens (human)	KEGG	0.00924764	GALNT16; GALNT14; COLGALT1; ST6GAL2; GALNT13; POFUT2; OGT; POFUT1; POGLUT1; GXYLT2; GALNT5; POMT1; GALNT12; B4GALT2; RFNG; B3GLCT
DCIS_adjIDC	Axon guidance - Homo sapiens (human)	KEGG	0.0109918	EFNB3; PTK2; NFATC4; LIMK2; EPHA6; LIMK1; SRGAP1; SMO; PLCG2; TRPC6; TRPC4; ABL1; SEMA6D; SEMA4C; SEMA4F; SEMA6A; PLXNB2; PLXNB3; SEMA5A; BOC; PIK3CB; FYN; EPHA7; SLIT1; RGS3; EPHB2; RAC3; LRRC4; NCK2; CFL1; PPP3CA; SHH; CXCL12; NCK1; SEMA3C; LRIG2; SEMA3G; PLXNA3; NTN1; ROCK1; MET; SEMA5B; BMPR2; WNT5B; PPP3CB; PAK1; PAK3
DCIS_adjIDC	HIF-1 signaling pathway - Homo sapiens (human)	KEGG	0.0157452	MKNK2; EP300; EGFR; HIF1A; PLCG2; INSR; SERPINE1; TEK; HKDC1; PIK3CB; RPS6KB1; PFKM; TFRC; NFKB1; RELA; ANGPT1; ANGPT4; PDHA2; HK3; PRKCB; CYBB; ENO2; VHL; ALDOA; ALDOC; EIF4E; EGLN3; EGLN1; AKT1; TLR4
DCIS_adjIDC	Lysosome - Homo sapiens (human)	KEGG	0.0182838	GNS; CTSZ; GBA; AP1M2; AP1M1; AP3M1; NAPSA; AP4S1; ATP6AP1; NPC2; NPC1; GAA; GUSB; CTSH; ENTPD4; CTSL; CTSD; AP4E1; GGA2; MCOLN1; GALC; SLC11A2; SPAM1; CTSW; ARSG; ARSA; MANBA; SCARB2; GGA3; ATP6V0A4; ATP6V0A1; ATP6V0A2; SGSH; HYAL2
DCIS_adjIDC	Renin secretion - Homo sapiens (human)	KEGG	0.0255383	KCNJ2; PLCB3; GNAQ; ITPR1; GNAS; PTGER4; PDE1B; AQP1; PDE3A; CACNA1F; PDE3B; ADRB1; REN; PRKG2; CLCA2; PPP3CA; PPP3CB; CACNA1S; CLCA4; CALML4
DCIS_adjIDC	Steroid hormone biosynthesis - Homo sapiens (human)	KEGG	0.0277786	CYP7B1; UGT2B4; UGT2B11; CYP1B1; CYP21A2; UGT2A3; SRD5A2; CYP17A1; HSD3B1; HSD3B2; CYP11B2; AKR1C4; UGT2B28; SRD5A1; UGT1A3; AKR1C1; AKR1C2; HSD17B7
DCIS_adjIDC	Ferroptosis - Homo sapiens (human)	KEGG	0.0325713	MAP1LC3B2; GCLM; SLC11A2; NCOA4; ACSL6; CYBB; TFRC; ATG7; PCBP1; MAP1LC3A; TP53; MAP1LC3B; LPCAT3
DCIS_adjIDC	Base excision repair - Homo sapiens (human)	KEGG	0.0332679	PCNA; PARP4; PARP2; MBD4; POLD2; POLD3; NEIL3; NEIL2; NTHL1; POLL; OGG1
DCIS_adjIDC	Proteoglycans in cancer - Homo sapiens (human)	KEGG	0.0377257	WNT3A; PTK2; RRAS2; EGFR; HIF1A; GAB1; SMO; PLCG2; ARAF; NUDT16L1; CAV2; SLC9A1; FZD7; FZD8; TIAM1; PIK3CB; TWIST2; RPS6KB1; HBEGF; PXN; PPP1R12C; PDCD4; CTSL; TLR4; PRKCB; WNT5B; SHH; MDM2; ITPR1; PTPN6; HPSE; TP53; PPP1CC; TFAP4; AKT1; VAV3; VAV2; ROCK1; CBL; MAPK13; MET; IHH; ANK3; WNT9A; WNT10A; FLNA; FLNC; PAK1; WNT11
DCIS_adjIDC	RAC1 GTPase cycle	Reactome	0.00116014	SPATA13; TMPO; DOCK9; RALBP1; NCF4; MCF2; DOCK3; NISCH; DOCK1; SRGAP1; DOCK7; DOCK4; DOCK5; NOX1; CHN2; CHN1; WASL; FAM13B; SWAP70; FAM13A; DOCK10; IQGAP3; ARAP2; TIAM1; MPP7; ARHGAP22; ARHGAP21; TFRC; NHS; ARHGEF10; ARHGEF11; TRIO; FARP2; ARHGEF15; DIAPH3; PKN1; CDC42EP1; YKT6; CYBB; PLEKHG6; RASGRF2; ABI2; ERBIN; VAV3; VAV2; MCF2L; ARHGAP30; ARHGAP33; GIT2; ARHGEF25; PAK1; PAK3
DCIS_adjIDC	CDC42 GTPase cycle	Reactome	0.00130956	SPATA13; TMPO; DOCK9; RALBP1; MCF2; SRGAP1; DOCK7; NOX1; STOM; CHN1; ARFGAP2; WASL; FAM13B; DOCK10; IQGAP3; ARHGAP40; TIAM1; FGD2; ARHGAP22; ARHGAP21; TFRC; FNBP1L; DNMBP; ARHGEF10; ARHGEF11; TRIO; ARHGEF15; FGD3; DIAPH3; CDC42EP3; CDC42EP1; CDC42EP5; YKT6; ARAP2; RASGRF2; VAV3; WDR91; VAV2; MCF2L; ARHGAP30; ARHGAP33; GIT2; SH3PXD2A; ARHGEF25; PAK1; PAK3
DCIS_adjIDC	Glucocorticoid biosynthesis	Reactome	0.00215526	SERPINA6; CYP21A2; CYP17A1; HSD3B1; HSD3B2; CYP11B2
DCIS_adjIDC	Signaling by the B Cell Receptor (BCR)	Reactome	0.00248248	STIM1; NFKBIB; IGHV3-11; IGKV1-17; IGHV3-13; PLCG2; IGHV3-53; IGLC7; IGHV3-33; IGLV6-57; IGLV2-14; IGLC3; IGKV1D-33; SKP1; IGLV1-51; FYN; IGHV4-39; NFKB1; IGHV4-34; IGHV4-59; ORAI2; IGKV1-16; PRKCB; IGHD; BLK; IGHV3-23; ITPR1; PTPN6; RELA; NCK1; IGLV1-40; DAPP1; IGLV1-44; CUL1; PPP3CA; PPP3CB; CD19
DCIS_adjIDC	Cargo trafficking to the periciliary membrane	Reactome	0.00261523	RAB11FIP3; ARL13B; EXOC1; EXOC7; EXOC5; BBS1; PKD1; BBS2; TTC8; ARL6; SMO; UNC119B; RAB8A; CNGA4; PDE6D; CYS1
DCIS_adjIDC	O-glycosylation of TSR domain-containing proteins	Reactome	0.00316209	ADAMTS5; SPON2; ADAMTS7; ADAMTSL1; ADAMTS1; SEMA5B; SEMA5A; ADAMTS2; ADAMTSL5; ADAMTS10; ADAMTS13; ADAMTS4; B3GLCT; POFUT2; ADAMTS14
DCIS_adjIDC	Transcriptional regulation of white adipocyte differentiation	Reactome	0.00368222	EP300; MED28; NCOA1; THRAP3; MED11; MED13L; MED23; MED17; PPARG; MED12; MED13; MED14; MED15; CCNC; MED19; MED9; NCOR1
DCIS_adjIDC	RHOA GTPase cycle	Reactome	0.00546086	SCFD1; CAVIN1; VAV2; MCF2; ARHGEF2; SRGAP1; TMPO; ROCK1; STOM; FAM13A; ARHGEF10L; IQGAP3; ARHGAP40; TIAM1; ATP6AP1; ARHGEF3; ARHGAP22; ARHGAP21; TFRC; ARHGAP28; ARHGEF10; ARHGEF11; TRIO; ARHGEF15; DIAPH3; PKN1; ANLN; YKT6; RTKN; ARAP2; TJP2; PLEKHG6; RASGRF2; ERBIN; VAV3; CCDC115; MCF2L; TEX2; ARHGAP30; ACBD5; ARHGEF25
DCIS_adjIDC	O-linked glycosylation	Reactome	0.00606134	SPON2; ADAMTS10; ADAMTS13; ADAMTS7; ADAMTS14; GALNT5; POFUT2; ADAMTS5; ADAMTS4; B3GNT6; B3GNT7; ADAMTS1; ADAMTS2; GCNT7; MUC5AC; POMK; B3GLCT; ST3GAL2; ST3GAL1; ST3GAL4; MUC7; MUC6; ADAMTSL1; MUC17; MUC16; SEMA5B; GALNT16; GALNT14; GALNT12; GALNT13; SEMA5A; ADAMTSL5; POMT1
DCIS_adjIDC	Antigen activates B Cell Receptor (BCR) leading to generation of second messengers	Reactome	0.00632246	STIM1; IGHV3-11; IGKV1-17; IGHV3-13; PLCG2; IGHV3-53; IGLC7; IGHV3-33; IGLV6-57; IGLV2-14; IGLC3; IGKV1D-33; IGLV1-51; FYN; IGHV4-39; IGHV4-34; IGHV4-59; ORAI2; IGKV1-16; IGHD; BLK; IGHV3-23; ITPR1; NCK1; IGLV1-40; DAPP1; IGLV1-44; CD19
DCIS_adjIDC	SARS-CoV-1 Infection	Reactome	0.00752079	ST3GAL2; ST3GAL1; ZCRB1; CTSL; PARP16; ST3GAL4; SUMO1; PARP14; PARP10; VHL; ACE2; PARP4
DCIS_adjIDC	Androgen biosynthesis	Reactome	0.00780171	CYP17A1; SRD5A1; HSD3B1; HSD3B2; SRD5A2
DCIS_adjIDC	Ligand-receptor interactions	Reactome	0.00780171	GAS1; SHH; IHH; BOC; CDON
DCIS_adjIDC	Phosphate bond hydrolysis by NTPDase proteins	Reactome	0.00780171	ENTPD7; ENTPD6; ENTPD4; ENTPD1; ENTPD8
DCIS_adjIDC	SARS-CoV-2 Infection	Reactome	0.0100181	ST3GAL2; ST3GAL1; ZCRB1; CTSL; PARP16; ST3GAL4; SUMO1; PARP14; PARP10; VHL; ACE2; PARP4
DCIS_adjIDC	Metabolism of lipids	Reactome	0.0109324	PTGS1; AGK; TM7SF2; PCCB; PRKAG2; GPAT2; CYP4F8; PI4K2B; FDXR; CYP4F2; SQLE; CERS1; GK; PIK3CB; CYP46A1; LPCAT4; INPP4A; SUMO2; LIPH; ALOX5; TECRL; SCD5; PIK3C2A; GNPAT; OSBPL3; OSBPL6; OSBPL7; OSBPL5; PCYT1A; MBTPS1; ACSL6; PLEKHA4; PLEKHA5; PLEKHA6; HSD3B1; HSD3B2; PLEKHA8; STARD7; STARD10; TNFAIP8L1; GBA; SMPD2; ALDH3B1; BCHE; ACSBG2; DPEP2; THEM4; GK2; TPTE; GDPD1; PNPLA6; AGPAT3; PRKAB2; PIT…
DCIS_adjIDC	Initial triggering of complement	Reactome	0.0110475	IGLV5-45; IGHG4; IGHV3-11; IGKV1-17; IGHV3-13; IGHV3-53; IGLC7; IGHV3-33; IGLV6-57; IGLV2-14; IGLC3; IGKV1D-33; IGLV1-36; MBL2; IGLV3-12; IGLV1-51; C4B; IGHV4-39; C2; IGHV4-34; IGHV4-59; FCN2; IGLV5-37; IGKV1-16; IGHV3-23; IGLV1-40; CFD; IGLV1-44; MASP2
DCIS_adjIDC	Fcgamma receptor (FCGR) dependent phagocytosis	Reactome	0.0111194	IGLV5-45; PTK2; IGLV2-14; IGHG4; DOCK1; IGHV3-11; IGKV1-17; IGHV3-13; PLCG2; IGHV3-53; IGLC7; IGHV3-33; IGLV6-57; FCGR1A; IGLC3; ABL1; IGKV1D-33; IGLV1-36; IGLV3-12; IGLV1-51; PIK3CB; IGHV4-39; IGHV4-34; IGHV4-59; LIMK1; PLPP5; IGLV5-37; IGKV1-16; ARPC5; ARPC4; CFL1; IGHV3-23; ITPR1; NCK1; IGLV1-40; VAV3; VAV2; IGLV1-44; ABI2; PAK1; WASL
DCIS_adjIDC	RHO GTPase cycle	Reactome	0.0118888	SCFD1; CKB; MCF2; NISCH; CHN2; CHN1; CDC42EP3; DBN1; SEMA4F; CCDC88A; ARHGEF2; ARHGEF3; ARHGAP22; ARHGAP21; GOLGA3; ARHGAP28; ARHGEF10; ARHGEF11; ARHGEF15; DIAPH3; KCTD13; OSBPL11; TEX2; PAK1; PAK3; CAVIN1; DOCK9; DOCK3; RRAS2; DOCK7; DOCK4; DOCK5; NOX1; ARFGAP2; FAM13B; SWAP70; STAM; ARHGEF10L; FNBP1L; UACA; TIAM1; TFRC; SPATA13; ARL13B; FARP2; ERBIN; VAV3; VAV2; TNFAIP1; GIT2; RALBP1; NCF4; MPP…
DCIS_adjIDC	Regulation of actin dynamics for phagocytic cup formation	Reactome	0.0123161	IGLV5-45; PTK2; IGLV2-14; IGHG4; DOCK1; IGHV3-11; IGKV1-17; IGHV3-13; IGHV3-53; IGLC7; IGHV3-33; IGLV6-57; FCGR1A; IGLC3; ABL1; IGKV1D-33; IGLV1-36; IGLV3-12; IGLV1-51; IGHV4-39; IGHV4-34; IGHV4-59; LIMK1; IGLV5-37; IGKV1-16; ARPC5; ARPC4; CFL1; IGHV3-23; NCK1; IGLV1-40; VAV3; VAV2; IGLV1-44; ABI2; PAK1; WASL
DCIS_adjIDC	DCC mediated attractive signaling	Reactome	0.012688	TRIO; PTK2; NCK1; NTN1; DOCK1; FYN; WASL
DCIS_adjIDC	FCERI mediated Ca+2 mobilization	Reactome	0.0138271	IGLV5-45; IGHV3-11; IGKV1-17; IGHV3-13; PLCG2; IGHV3-53; IGLC7; IGHV3-33; IGLV6-57; IGLV2-14; IGLC3; IGKV1D-33; IGLV1-36; IGLV3-12; IGLV1-51; IGHV4-39; IGHV4-34; IGHV4-59; SHC1; IGLV5-37; IGKV1-16; IGHV3-23; ITPR1; ITK; IGLV1-40; VAV3; VAV2; IGLV1-44; PPP3CA; PPP3CB
DCIS_adjIDC	TP53 Regulates Transcription of Caspase Activators and Caspases	Reactome	0.0141646	CASP6; TP53; CASP1; ATM; PIDD1; CRADD
DCIS_adjIDC	Class I MHC mediated antigen processing & presentation	Reactome	0.0148763	TAP1; UBE2Q1; FBXW10; UBE2Q2; KLHL21; BTBD1; ITCH; ASB17; ASB18; HLA-B; HLA-A; TRIM39; KBTBD13; LRRC41; VHL; B2M; ASB13; FBXO4; FCGR1A; UBAC1; FBXO9; SPSB4; RCHY1; ASB1; TRIM71; SKP1; RNF19B; NCF4; CDC34; UBE3D; LTN1; FBXW9; FBXL12; ATG7; RNF111; WWP1; PJA2; FBXW4; CUL1; HLA-C; KLHL11; CTSL; LRSAM1; TRAF7; TRIM21; KLHL25; HERC1; SMURF2; KLHL2; UBE2R2; SEC24C; HECTD3; FBXW12; ANAPC5; ANAPC4; LNX1;…
DCIS_adjIDC	RHOB GTPase cycle	Reactome	0.0152817	ARHGEF10; ARHGEF11; CAVIN1; VAV2; MCF2; DIAPH3; PKN1; ERBIN; ROCK1; ARHGEF2; RTKN; ARHGEF3; MCF2L; STOM; ARHGAP21; TFRC; TJP2; ANLN; ARHGEF25; ARHGEF10L; IQGAP3
DCIS_adjIDC	Metabolism of nucleotides	Reactome	0.0198429	GSR; NUDT9; AMPD3; UPB1; ADPRM; DCK; CTPS1; DPYD; LHPP; IMPDH2; NT5C1A; NT5C2; TXNRD1; ENTPD7; ENTPD6; ENTPD4; ENTPD1; ENTPD8; GUK1; PUDP; GLRX; GART; GMPR; UPP1; AK8; NME1; AK2; NME2P1
DCIS_adjIDC	Transcriptional Regulation by E2F6	Reactome	0.021417	BRCA1; E2F6; COMMD3-BMI1; RBBP8; E2F1; PCGF6; RING1; EHMT1; EZH2; PHC1; RYBP; EPC1
DCIS_adjIDC	EPHB-mediated forward signaling	Reactome	0.021417	PTK2; LIMK2; LIMK1; FYN; ROCK1; ARPC5; ARPC4; TIAM1; WASL; CFL1; GRIN1; PAK1
DCIS_adjIDC	Endosomal/Vacuolar pathway	Reactome	0.0221942	CTSL; HLA-C; HLA-B; HLA-A; B2M; FAM20B
DCIS_adjIDC	Regulation of lipid metabolism by PPARalpha	Reactome	0.0223056	NCOA1; NCOA6; TBL1XR1; FABP1; TGS1; PPARA; SIN3B; NCOR1
DCIS_adjIDC	Antigen processing: Ubiquitination & Proteasome degradation	Reactome	0.0231721	UBE2Q1; FBXW12; FBXW10; UBE2Q2; KLHL21; BTBD1; ITCH; ASB17; ASB18; TRIM39; KBTBD13; LRRC41; VHL; ASB13; FBXO4; UBAC1; FBXO9; SPSB4; RCHY1; ASB1; TRIM71; SKP1; ANAPC5; LNX1; CDC34; UBE3D; LTN1; FBXW9; FBXL12; ATG7; RNF111; WWP1; PJA2; FBXW4; CUL1; KLHL11; LRSAM1; TRAF7; TRIM21; KLHL25; HERC1; SMURF2; HECTD3; UBE2R2; RNF19B; ANAPC4; TRIM41; LRR1; FBXL21P; ZNRF2; UBE2A; RNF123; UBE2C; FZR1; CDC23; C…
DCIS_adjIDC	Creation of C4 and C2 activators	Reactome	0.02505	IGLV5-45; IGHG4; IGHV3-11; IGKV1-17; IGHV3-13; IGHV3-53; IGLC7; IGHV3-33; IGLV6-57; IGLV2-14; IGLC3; IGKV1D-33; IGLV1-36; MBL2; IGLV3-12; IGLV1-51; IGHV4-39; IGHV4-34; IGHV4-59; FCN2; IGLV5-37; IGKV1-16; IGHV3-23; IGLV1-40; IGLV1-44; MASP2
DCIS_adjIDC	Nef mediated downregulation of MHC class I complex cell surface expression	Reactome	0.0251852	AP1M2; B2M; HLA-A; AP1M1; PACS1
DCIS_adjIDC	Abacavir transport and metabolism	Reactome	0.0251852	ABCB1; GUK1; NT5C2; ADH1A; SLC22A3
DCIS_adjIDC	Negative regulation of activity of TFAP2 (AP-2) family transcription factors	Reactome	0.0251852	SUMO1; TFAP2C; KCTD1; KCTD15; WWOX
DCIS_adjIDC	Maturation of nucleoprotein	Reactome	0.0251852	SUMO1; PARP4; PARP14; PARP10; PARP16
DCIS_adjIDC	Maturation of nucleoprotein	Reactome	0.0251852	SUMO1; PARP4; PARP14; PARP10; PARP16
DCIS_adjIDC	Membrane Trafficking	Reactome	0.0258097	SCFD1; AP1M2; PRKAG3; PRKAG2; FCHO1; SNAP91; AKT1; TXNDC5; DENND2C; BLOC1S3; DENND2D; TPD52; SYS1; GABARAP; GOLGA2; RAB11B; NAPA; AP1M1; C2CD5; COG1; PIK3C2A; RINT1; SEC24A; SEC24C; KIFC1; TRAPPC9; DCTN6; SLC2A8; TRAPPC1; SCARB2; KIF27; TRAPPC2; TRAPPC4; KDELR3; MYO5A; COPS6; KIF26A; KIF26B; COPS5; ARFGAP2; STAM; TMEM115; FNBP1L; MADD; AP4S1; CHMP7; VPS37D; VPS37A; TFRC; RABGEF1; MAP1LC3B; VTA1; …
DCIS_adjIDC	TP53 Regulates Transcription of Cell Death Genes	Reactome	0.0263422	CASP6; TP53; CASP1; BIRC5; ATM; BAX; PIDD1; TNFRSF10B; TNFRSF10A; PERP; TP53BP2; BNIP3L; TMEM219; CRADD
DCIS_adjIDC	Nucleobase catabolism	Reactome	0.0267908	ENTPD7; ENTPD6; UPP1; ENTPD4; ENTPD1; NUDT9; DPYD; ENTPD8; NT5C1A; UPB1; NT5C2; ADPRM
DCIS_adjIDC	G1/S-Specific Transcription	Reactome	0.0271281	PCNA; E2F1; CDC25A; CCNE1; CDT1; FBXO5; CDC45
DCIS_adjIDC	RHOC GTPase cycle	Reactome	0.0282593	TJP2; ARHGEF10; CAVIN1; VAV2; PKN1; ARHGEF11; DIAPH3; MCF2; ERBIN; ROCK1; RTKN; ANLN; MCF2L; TMPO; STOM; ARHGAP21; TFRC; ACBD5; ARHGEF25; ARHGEF10L; IQGAP3
DCIS_adjIDC	Role of phospholipids in phagocytosis	Reactome	0.0286871	IGLV5-45; FCGR1A; IGHG4; IGHV3-11; IGKV1-17; IGHV3-13; PLCG2; IGHV3-53; IGLC7; IGHV3-33; IGLV6-57; IGLV2-14; IGLC3; IGKV1D-33; IGLV1-36; IGLV3-12; PIK3CB; IGHV4-39; IGHV4-34; IGHV4-59; PLPP5; IGLV5-37; IGKV1-16; IGHV3-23; ITPR1; IGLV1-40; IGLV1-44; IGLV1-51
DCIS_adjIDC	Neurexins and neuroligins	Reactome	0.0288809	LIN7A; BEGAIN; DLG3; LIN7B; EPB41L5; APBA2; NLGN4Y; NLGN1; NRXN2; NRXN1; SYT7; DLGAP2; LRRTM3; SIPA1L1; APBA1; GRIN1; SHARPIN
DCIS_adjIDC	Complement cascade	Reactome	0.029624	IGLV5-45; IGHG4; IGHV3-11; IGKV1-17; IGHV3-13; C8A; IGHV3-53; IGLC7; IGHV3-33; IGLV6-57; IGLV2-14; IGLC3; IGKV1D-33; IGLV1-36; MBL2; IGLV3-12; IGLV1-51; C4B; IGHV4-39; C2; IGHV4-34; IGHV4-59; FCN2; CFHR1; IGLV5-37; IGKV1-16; CD46; IGHV3-23; IGLV1-40; CFD; IGLV1-44; MASP2; CPN2; CPN1; CD19
DCIS_adjIDC	CD22 mediated BCR regulation	Reactome	0.0296409	IGKV1-17; IGKV1D-33; IGLV1-40; IGLV1-44; IGLV1-51; IGHV4-39; IGKV1-16; IGHV3-11; IGHV3-13; IGHV4-59; IGLC3; IGHV3-53; IGLC7; IGHD; IGLV6-57; IGLV2-14; IGHV3-23; IGHV3-33; IGHV4-34; PTPN6
DCIS_adjIDC	Role of LAT2/NTAL/LAB on calcium mobilization	Reactome	0.0300057	IGLV5-45; IGHV3-11; IGKV1-17; IGHV3-13; IGHV3-53; IGLC7; IGHV3-33; IGLV6-57; IGLV2-14; IGLC3; IGKV1D-33; IGLV1-36; IGLV3-12; PIK3CB; FYN; IGHV4-39; IGHV4-34; IGHV4-59; SHC1; IGLV5-37; IGKV1-16; IGHV3-23; IGLV1-40; IGLV1-44; IGLV1-51
DCIS_adjIDC	FCGR activation	Reactome	0.0316869	IGLV5-45; FCGR1A; IGHG4; IGKV1-16; IGKV1-17; IGHV3-13; IGHV3-53; IGLC7; IGHV3-33; IGLV6-57; IGLV2-14; IGLC3; IGKV1D-33; IGLV1-36; IGLV3-12; IGLV1-51; IGHV4-39; IGHV4-34; IGHV4-59; IGLV5-37; IGHV3-11; IGHV3-23; IGLV1-40; IGLV1-44
DCIS_adjIDC	MTOR signalling	Reactome	0.0325713	EEF2K; CAB39L; STK11; RRAGA; RRAGB; PRKAG3; PRKAG2; RPS6KB1; AKT1; LAMTOR4; PRKAB2; EIF4E; LAMTOR3
DCIS_adjIDC	Activation of G protein gated Potassium channels	Reactome	0.0329972	KCNJ3; KCNJ2; KCNJ6; GNB5; GNG11; GNB3; GNG7; GNG5; GABBR1; GABBR2
DCIS_adjIDC	G protein gated Potassium channels	Reactome	0.0329972	KCNJ3; KCNJ2; KCNJ6; GNB5; GNG11; GNB3; GNG7; GNG5; GABBR1; GABBR2
DCIS_adjIDC	Inhibition of voltage gated Ca2+ channels via Gbeta/gamma subunits	Reactome	0.0329972	KCNJ3; KCNJ2; KCNJ6; GNB5; GNG11; GNB3; GNG7; GNG5; GABBR1; GABBR2
DCIS_adjIDC	NR1H3 & NR1H2 regulate gene expression linked to cholesterol transport and efflux	Reactome	0.0330812	CETP; KDM1A; NCOA1; MOV10; TBL1XR1; APOC1; EEPD1; ABCA1; AGO4; EP300; AGO1; NCOR1
DCIS_adjIDC	Endogenous sterols	Reactome	0.0373817	CYP7B1; CYP1B1; CYP21A2; CYP4V2; CYP46A1; FDXR; CYP11B2
DCIS_adjIDC	LDL clearance	Reactome	0.0373817	SOAT2; NCEH1; LDLR; NPC1; NPC2; CES3; LSR
DCIS_adjIDC	RAC2 GTPase cycle	Reactome	0.0379894	TMPO; NCF4; MCF2; DOCK3; DOCK1; DOCK4; SWAP70; DOCK10; MPP7; TIAM1; ARHGAP21; TFRC; NHS; TRIO; DIAPH3; CDC42EP1; CYBB; ABI2; ERBIN; VAV3; VAV2; GIT2; PAK1
DCIS_adjIDC	Synthesis, secretion, and deacylation of Ghrelin	Reactome	0.0391714	SEC11A; PLA2G7; SEC11C; BCHE; MBOAT4
DCIS_adjIDC	TNF signaling	Reactome	0.0411037	TAX1BP1; MADD; TNFRSF1A; OTULIN; TAB1; ADAM17; BIRC3; CASP8; SMPD3; SMPD2; SHARPIN
DCIS_adjIDC	NR1H2 and NR1H3-mediated signaling	Reactome	0.0452289	CETP; KDM1A; NCOA1; MOV10; TBL1XR1; APOC1; SREBF1; EEPD1; ABCA1; AGO4; EP300; AGO1; NCOR1; UGT1A3
DCIS_adjIDC	FCGR3A-mediated phagocytosis	Reactome	0.0463582	IGLV5-45; PTK2; IGHG4; DOCK1; IGHV3-11; IGKV1-17; IGHV3-13; IGHV3-53; IGLC7; IGHV3-33; IGLV6-57; IGLV2-14; IGLC3; ABL1; IGKV1D-33; IGLV1-36; IGLV3-12; IGLV1-51; FYN; IGHV4-39; IGHV4-34; IGHV4-59; IGLV5-37; IGKV1-16; ARPC5; ARPC4; IGHV3-23; NCK1; IGLV1-40; VAV3; VAV2; IGLV1-44; ABI2; WASL
DCIS_adjIDC	Leishmania phagocytosis	Reactome	0.0463582	IGLV5-45; PTK2; IGHG4; DOCK1; IGHV3-11; IGKV1-17; IGHV3-13; IGHV3-53; IGLC7; IGHV3-33; IGLV6-57; IGLV2-14; IGLC3; ABL1; IGKV1D-33; IGLV1-36; IGLV3-12; IGLV1-51; FYN; IGHV4-39; IGHV4-34; IGHV4-59; IGLV5-37; IGKV1-16; ARPC5; ARPC4; IGHV3-23; NCK1; IGLV1-40; VAV3; VAV2; IGLV1-44; ABI2; WASL
DCIS_adjIDC	Parasite infection	Reactome	0.0463582	IGLV5-45; PTK2; IGHG4; DOCK1; IGHV3-11; IGKV1-17; IGHV3-13; IGHV3-53; IGLC7; IGHV3-33; IGLV6-57; IGLV2-14; IGLC3; ABL1; IGKV1D-33; IGLV1-36; IGLV3-12; IGLV1-51; FYN; IGHV4-39; IGHV4-34; IGHV4-59; IGLV5-37; IGKV1-16; ARPC5; ARPC4; IGHV3-23; NCK1; IGLV1-40; VAV3; VAV2; IGLV1-44; ABI2; WASL
DCIS_adjIDC	Classical antibody-mediated complement activation	Reactome	0.0483969	IGLV5-45; IGHG4; IGKV1-16; IGKV1-17; IGHV3-13; IGHV3-53; IGLC7; IGHV3-33; IGLV6-57; IGLV2-14; IGLC3; IGKV1D-33; IGLV1-36; IGLV3-12; IGLV1-51; IGHV4-39; IGHV4-34; IGHV4-59; IGLV5-37; IGHV3-11; IGHV3-23; IGLV1-40; IGLV1-44

## Sheet: Table S5C
Gene Symbol	FC(DCIS_adjIDC vs DCIS_Pure)	adjusted ranksums p value	spearman rho	spearman FDR
AKR1C1	6.69859	1.98607e-11	0.536354	5.80097e-30
SRD5A3	1.93919	3.71677e-07	0.398812	3.76446e-16
CYP7B1	3.39658	3.41373e-09	0.340068	7.08195e-12
UGT2B4	3.23664	4.91146e-07	0.338846	8.51541e-12
UGT1A3	3.27381	3.63954e-09	0.294648	3.95293e-09
MED1	1.61446	0.000291934	0.280466	2.30648e-08
HSD11B1	1.51859	0.00048274	0.241133	1.8628e-06
UGT1A10	114.712	0.0725431	0.213229	2.74003e-05
AKR1C2	2.18337	0.000462979	0.0769495	0.14652
SCARB1	0.973109	0.41794	0.0617802	0.248299
CYP3A5	0.297781	0.0934185	-0.0497614	0.356781
UGT2B15	0.269662	0.00158102	-0.0524339	0.330901
AKR1C3	0.737432	0.119079	-0.0882045	0.0940218
CYP19A1	0.0272192	6.84731e-07	-0.292194	5.39487e-09
AKR1B1	0.00286587	3.1909e-08	-0.342148	5.17697e-12
REST	0.0029431	3.20811e-09	-0.349667	1.62531e-12
TSPOAP1	0.00123013	2.40059e-10	-0.451825	8.25042e-21
HSD17B1	0.0034374	7.81285e-08	-0.478045	2.02047e-23
COMT	0.000481864	1.28331e-11	-0.495095	3.21456e-25

## Sheet: Table S5D
Gene Symbol	WT1	WT2	WT3	KD1	KD2	KD3
SPTBN2	0.4982	0.6873	0.3773	0.306	0.6736	0.7054
THOC5	0.8161	1.1947	0.7938	1.5694	0.8694	0.8911
DPH1	0.3376	0.3278	0.1623	0.4954	0.5332	0.4418
PNPLA2	2e-05	0.6546	0.7199	2e-05	0.2487	0.5868
HEXB	4.7709	4.7702	3.6178	4.2132	4.2507	4.0949
LOC101060714	0.4894	0.3644	0.1365	0.0317	0.4035	0.4214
NAT10	5.3768	5.274	4.0822	4.1168	3.6464	3.0189
HMOX2	8.3	6.4151	7.8722	16.0446	12.3723	11.3828
KIAA1217	0.4011	0.1047	0.1218	0.0732	0.0759	0.1288
MYH10	9.7779	10.2366	9.0941	8.3039	10.0812	11.4227
CIAPIN1	0.7708	1.1401	0.6476	1.0767	1.3105	1.8776
CREBBP	0.2354	0.1761	0.1853	0.1267	0.0996	0.1217
ZC3H15	6.4731	8.501	6.6059	7.9252	7.9458	8.7727
CCDC117	0.1153	0.2394	0.3195	0.1627	0.0156	0.1367
ATP13A3	2e-05	0.0834	0.0721	0.0113	0.0693	0.0419
TEAD4	0.1512	0.2625	0.1358	2e-05	0.0651	0.1046
DNM2	2.4295	2.7843	3.2252	3.8348	3.9908	4.2804
GBP2	0.8651	1.6723	1.8172	1.2412	0.3933	0.9573
MRE11A	3.7264	3.3899	3.5811	3.2918	2.9748	3.6933
PPP2R2B	0.2109	0.1295	0.1504	0.176	0.1977	0.1983
ACTR2	21.9701	23.3342	25.3603	35.152	18.956	28.744
WDR54	2e-05	0.7636	2e-05	2e-05	0.1764	2e-05
PPP1CA	11.2247	8.7744	12.7543	14.3203	13.6926	11.3291
COG3	0.0465	0.4235	0.0432	0.0535	0.3394	0.1374
LSR	0.9982	3.3094	0.7816	0.8626	1.9398	2.5119
LRCH3	0.1115	0.0731	0.0716	0.0661	0.0656	0.0494
SNX1	2.8383	3.8447	4.1121	4.239	4.8179	4.966
USP34	0.0909	0.0717	0.9334	0.8481	0.0485	0.0426
RAD1	2e-05	0.321	0.3057	0.1053	15.7348	9.7096
NRAS	3.308	3.607	2.6077	2.6939	2.2602	2.2946
LIMA1	2.287	3.7561	3.0127	3.9088	3.6968	4.1486
TBC1D2B	0.0684	0.0603	0.0928	0.032	0.0439	0.0247
UXT	0.6059	0.7579	0.3677	1.3821	0.9059	1.3718
EHMT1	2e-05	0.0844	0.0862	0.0784	0.0269	0.0222
HNRNPF	55.8499	54.1453	42.9589	50.5116	43.0515	40.0346
WDHD1	0.9774	0.7527	1.5655	0.4569	0.5154	0.6935
FEZ1	0.0065	0.0105	0.0068	0.0235	0.3386	0.2477
GABARAPL2	0.5462	0.2966	0.3347	0.5201	2e-05	2e-05
TFAP2C	0.1339	2e-05	0.0497	0.0593	0.1303	2e-05
ABCC2	0.0244	0.0271	2e-05	0.0123	0.017	0.0186
DIDO1	0.194	1.1152	0.3305	0.2499	0.1854	0.1187
GRWD1	2.2434	1.0627	0.8645	0.763	0.8274	1.4328
ABR	0.0564	0.0851	0.0577	2e-05	0.0114	0.0191
LCP1	56.5914	49.3972	50.7809	48.6486	59.4445	61.9396
TUBA1B	233.237	164.479	155.951	164.751	232.314	215.986
PYCR1	6.4756	5.7795	10.4777	12.6069	5.8535	9.6733
SLC7A1	1.7166	0.3637	0.3863	1.0805	0.8323	1.1732
SMAD2	0.1199	0.0777	0.1052	0.1017	0.0702	0.0531
NUDT21	22.7805	28.8501	26.3652	20.7474	21.6121	20.7042
NSL1	0.0241	2e-05	0.1242	2e-05	2e-05	2e-05
EPHA2	1.7706	1.5816	1.0369	2.06	1.4292	1.3844
RPS27A	163.588	180.841	142.105	171.719	220.232	218.365
DR1	0.2721	0.4427	0.6436	0.2687	0.2373	2e-05
FBP1	0.0214	2e-05	2e-05	2e-05	2e-05	2e-05
MYO18A	0.6366	0.5353	0.179	0.9072	0.7659	1.2821
ITFG2	0.0503	0.3492	2e-05	0.052	2e-05	0.1143
MPV17	0.5295	2e-05	2e-05	0.6202	2e-05	2e-05
OCIAD1	1.2241	0.5997	1.6111	1.3532	0.3292	0.9851
INPP5F	0.0058	0.0201	0.0186	0.3761	0.0114	0.0198
CAB39L	5.854	3.7261	3.4167	4.8821	5.0794	4.2493
UAP1L1	0.1999	0.1454	0.3104	0.2746	0.4234	0.3918
PAPOLB	0.4234	0.2435	0.2519	0.2132	0.2735	0.2462
STARD13	0.2374	0.329	0.4451	0.0889	0.1491	0.0831
NACA2	2e-05	2e-05	0.048	0.0609	2e-05	2e-05
ANXA11	45.6045	33.2668	41.6391	15.1465	16.0629	28.5449
LRRFIP1	3.806	3.9596	4.3747	3.447	3.707	4.5794
MTCH2	2.809	3.7349	5.1551	9.7143	4.8464	3.7926
NMT1	5.278	4.4057	7.574	4.2151	7.9061	5.2333
KAT2B	2e-05	2e-05	0.0946	2e-05	2e-05	2e-05
CUTA	6.6881	4.6074	5.1459	10.3226	10.5508	10.1267
SP110	0.0238	0.0329	0.0244	2e-05	2e-05	0.019
PIK3R4	0.3135	0.3695	0.1897	0.2523	1.1836	2.2397
ATP4A	0.4017	0.4184	0.5727	0.3481	0.3943	0.3563
RAET1G	2e-05	0.0349	0.1377	0.0107	0.0119	0.018
GPSM2	2e-05	2e-05	0.1395	0.179	1.2723	1.0339
TTYH3	2e-05	0.0732	2e-05	2e-05	0.0421	0.0508
PITPNM1	0.0197	0.0127	0.0092	0.0056	2e-05	2e-05
MYL6B	10.8482	28.5478	14.3378	1.3611	8.8195	8.3993
TMEM179B	0.178	0.2228	0.2116	0.2194	0.303	0.245
ANGEL2	2e-05	0.0302	2e-05	2e-05	2e-05	2e-05
PDXP	0.2018	0.2663	0.1053	0.1922	0.1887	0.1626
SMC3	4.2859	4.4647	4.8304	3.3345	3.9189	3.3884
UBE3A	4.1235	4.4734	2.2962	2.2048	4.3934	2.7907
ZCCHC17	0.1746	0.5512	0.0348	0.1062	0.1763	0.1753
DHX37	0.9768	1.0418	0.6254	0.7067	0.5521	0.4606
APLF	2e-05	2e-05	0.1401	2e-05	2e-05	2e-05
MAP3K9	0.0091	0.0078	0.0101	0.011	0.0073	0.0086
TNPO3	0.3496	0.4186	0.5319	0.4623	0.4812	0.6017
MED12	0.0371	0.1133	0.0513	0.2276	0.0303	0.0921
GEMIN4	0.5375	0.5033	0.5296	0.4616	0.4061	0.8058
DGAT1	0.3953	0.6461	0.448	0.1473	0.1323	1.0485
NUP85	1.4966	1.6326	1.1884	2.2469	1.4747	1.3566
PABPC1	29.299	34.9191	35.1901	33.8767	37.5483	33.355
PPA1	48.7889	38.4977	36.7994	36.3744	44.5553	40.1213
GATAD2B	0.8625	1.0117	1.6206	2.4122	1.4522	0.4407
GTF3C2	0.5463	0.6106	0.6455	0.2876	0.2142	0.3128
IFRD1	2e-05	2e-05	2e-05	0.0074	2e-05	2e-05
WDR61	3.4105	2.8285	1.9092	1.002	2.4254	2.2501
IPO8	1.5512	1.2252	1.2879	0.8664	1.3729	1.2022
IDH3G	0.8206	2.04	0.6191	0.1663	0.5839	0.5775
PPP4C	4.7503	4.9324	5.6181	7.333	6.1895	3.1189
RAPH1	0.1551	0.11	0.1677	0.0642	0.1118	0.1273
ARID4B	0.1103	0.8086	0.8657	0.4358	0.0484	0.0352
VPS41	2e-05	0.0196	0.0409	0.0228	0.1254	0.0135
TARBP1	0.035	0.025	0.0166	0.0232	0.0261	0.012
EIF3CL	8.0173	6.3089	6.0481	6.7684	5.9651	5.6368
ZNF845	0.028	0.0168	0.0332	0.0022	0.0056	2e-05
RAB27A	0.2687	0.1635	0.1767	0.3393	0.1174	0.154
CETN1	0.4683	2e-05	0.496	2e-05	0.2559	2e-05
RDH11	0.3442	0.8645	0.9312	0.7014	0.4577	0.6722
HIST1H2BE	257.916	240.467	313.351	251.082	215.232	135.751
NSUN5	0.5582	1.219	0.5176	0.723	1.1918	0.5797
TSR1	1.7851	1.7996	1.7337	2.5494	2.9138	2.7202
NME7	0.0396	0.0962	0.3218	0.365	0.4968	2e-05
EHMT2	0.5548	0.3287	0.1905	0.1568	0.2275	0.1613
CEPT1	0.0442	2e-05	0.5944	0.733	0.5921	0.5072
TYW5	0.5779	0.7826	0.7202	2e-05	0.1895	0.2508
RAET1L	2e-05	0.051	0.2013	0.0157	0.0175	0.0263
MED17	0.3663	0.6401	0.6596	0.7875	0.3197	0.434
WIPI2	2e-05	1.3566	0.9461	0.1269	0.092	0.2917
BPNT1	2.7997	2.5659	2.1812	2.677	3.5798	2.3969
PDLIM5	1.9871	2.4719	2.3032	2.7735	2.5575	2.7412
EPHA7	2e-05	0.0219	0.033	0.012	0.0151	2e-05
ALKBH7	0.8988	0.6843	0.6869	0.2183	0.1217	0.364
HMGB3	11.2915	14.4737	19.211	12.9504	12.7736	13.1076
TFCP2L1	2e-05	2e-05	0.054	2e-05	2e-05	2e-05
FNBP1	3.0002	0.2215	4.5973	0.112	2.543	0.1785
STARD7	0.0613	0.0978	0.01	0.0969	0.0491	0.2149
ABHD13	0.0296	0.0643	0.6362	0.0855	0.0321	0.0767
N4BP1	0.198	0.7637	0.8484	1.1796	1.0103	0.7652
SLC35B2	0.1205	0.2184	0.1218	0.0725	0.0358	2e-05
MGST2	4.0612	5.4369	5.9906	5.493	5.1853	4.4053
LCLAT1	2.7301	3.0118	2.9701	2.0672	1.1889	2.6154
RCOR3	0.3558	0.3179	0.2895	0.3247	0.3238	0.3471
ZMAT2	0.3389	0.4125	0.3202	2e-05	0.1951	0.1416
KIAA1147	2e-05	2e-05	0.0253	2e-05	2e-05	2e-05
SEC14L3	0.2397	0.1683	0.1287	0.204	0.2383	0.1186
NDUFB3	3.3906	2.4045	4.3817	1.9787	2.1688	2.9563
SNRPC	7.0453	9.3768	9.5671	17.4084	14.2327	10.4544
AHCTF1	0.8007	0.7353	0.7313	0.9044	0.8421	0.655
TLR3	2e-05	2e-05	2e-05	2e-05	2e-05	2e-05
ABCD3	4.2651	4.0436	2.8417	4.4975	4.7742	4.9412
NCAPH	1.1147	1.9583	1.4189	1.4722	1.9862	1.6684
TBC1D14	0.0087	0.0039	0.0043	2e-05	0.0072	2e-05
NSFL1C	18.9774	17.7559	16.0033	17.2478	9.1215	15.1583
VDAC3	47.4054	32.3648	32.6036	34.4209	34.6318	26.6196
RELA	0.963	1.7086	1.6928	1.2418	1.3575	2.1403
GPD1L	3.8254	3.9458	3.5132	5.5064	3.3669	3.5342
SFPQ	23.6476	29.5861	26.7783	21.5806	18.4429	16.8645
SNX8	0.6492	0.6032	0.4154	2.2506	2.4529	1.7714
CNN3	2.0789	2.5354	2.468	1.7186	1.9196	1.7341
NDUFA9	4.7907	4.3038	5.2613	6.9035	4.0969	3.1142
ERMP1	0.4322	0.3977	0.3108	0.8061	0.7716	0.781
ANKHD1-EIF4EBP3	0.1	0.1124	0.1421	0.1525	0.1545	0.112
PTPN9	2e-05	0.0062	0.0167	0.0131	2e-05	0.0154
HSP90AB1	529.745	604.638	566.365	589.964	733.499	758.613
2022-09-06	2.8322	2.3761	2.3228	2.6091	2.3571	2.6222
IDH3A	7.2922	6.8422	8.5631	8.5793	5.3119	4.6185
MAB21L2	2e-05	0.0401	0.0777	0.0708	0.1423	0.1459
POLR2D	0.572	0.6391	0.5142	0.4412	1.8139	0.9165
MEF2D	0.0229	0.0328	2e-05	0.1578	1.2725	1.1118
DNAJB14	0.2368	0.0892	0.1018	0.2413	0.1376	0.0965
TMEM147	2e-05	0.0375	2e-05	2e-05	2e-05	2e-05
MAT2A	12.4344	14.2687	14.8598	17.3108	26.3281	16.732
NFIX	0.1635	0.1484	0.1691	0.199	0.2164	0.134
XPO1	15.4796	15.7014	14.606	13.3107	15.1762	13.7684
ACAT2	4.8644	5.7835	5.8193	3.7924	5.1426	5.1907
DERL2	2.1041	2.2082	1.4769	2.4356	1.6264	2.1136
NSMCE2	0.2875	0.3156	0.2849	0.0962	0.1444	0.3688
CORO1C	16.9804	19.8547	22.9768	21.9273	21.6353	21.3274
WFS1	0.1691	0.1886	0.5839	1.1076	0.1019	0.1791
PAM16	1.695	2.0489	1.835	0.8628	0.9233	1.6134
POLR3E	2e-05	0.0146	0.0243	0.0252	0.019	0.0614
CAMKMT	2e-05	0.4544	0.0285	0.1717	2e-05	0.1416
PPP5C	6.7529	7.4306	8.5435	9.8043	10.38	7.4008
CEP170	0.3181	0.3639	0.3028	0.5308	0.4447	0.4556
METTL2B	3.3314	4.2998	2e-05	1.3308	2.6183	2.4478
BAG1	2e-05	2e-05	0.1545	2e-05	2e-05	2e-05
SEMA4B	2e-05	0.017	0.0204	0.0302	2e-05	0.0257
TUBB	486.961	399.291	368.943	383.15	374.029	406.327
MORC2	0.2399	0.5233	0.1259	0.9579	1.8841	1.0404
HMGA2	1.1872	2.5372	4.2358	2.3679	3.8401	1.4119
GK	0.0865	0.0302	2e-05	2e-05	2e-05	2e-05
HSP90B1	434.911	435.727	446.837	792.588	759.088	759.697
ZNF445	0.0075	0.0126	0.0075	0.0017	0.0042	2e-05
ESRP1	1.6917	2.2458	1.834	1.5797	2.8335	0.9547
DCAF7	0.9541	1.9534	1.6387	1.9777	1.1825	1.8622
CCM2	2e-05	0.0199	0.0198	0.0219	0.0339	0.0273
ATG2B	0.1049	0.4684	0.0107	2e-05	0.0083	0.029
ABHD14B	0.7386	0.9477	0.8162	1.5604	2.76	1.2622
A1BG	0.0362	0.0384	0.028	2e-05	2e-05	2e-05
ATP5B	106.655	105.568	138.496	120.413	98.2563	114.437
ZWILCH	0.1543	0.0536	0.1487	0.0769	0.0688	0.0633
RBBP5	0.9756	1.1161	0.9801	0.803	0.6444	0.8991
GSS	6.5751	11.1961	7.4243	4.7899	7.6249	11.137
POLR3D	2e-05	0.0327	0.0794	2e-05	0.055	2e-05
HMGCS1	3.1724	3.8096	3.3977	4.8255	4.8387	4.2655
FCHSD2	2e-05	2e-05	2e-05	2e-05	0.0076	2e-05
PCIF1	2e-05	1.1007	0.0427	1.5397	2e-05	0.0085
CBWD6	0.0105	0.1007	0.0718	0.012	0.1667	0.1686
HUWE1	1.6928	2.5067	2.0885	2.4007	2.0443	2.0805
ZCCHC3	0.1868	0.166	0.3748	0.6705	0.1925	0.4031
PCBP4	0.0218	0.0083	2e-05	0.0112	0.0086	0.0187
TUBGCP6	0.0076	0.0135	0.569	2e-05	2e-05	2e-05
NAA50	2.8451	1.0872	3.5294	4.4674	5.363	4.4083
BAX	10.8296	7.176	8.2141	12.3084	12.4214	10.6232
KLC3	0.3484	0.9438	0.5677	1.4409	0.9014	0.9738
LTN1	0.6278	0.2459	2.4012	1.0817	0.617	0.5303
KIAA0947	0.4404	2e-05	0.2018	0.2699	2e-05	0.1389
UBE3B	2e-05	2e-05	2e-05	2e-05	2e-05	2e-05
NAP1L4	8.521	11.7883	10.5922	5.7787	7.1056	5.7643
ME2	2.2653	3.3581	2.7937	2.023	1.9784	1.7552
ZFP36L2	0.5113	0.307	0.2697	0.406	0.0645	2e-05
MED22	1.7642	1.1463	1.5103	1.5552	1.6088	2e-05
MED12L	2e-05	2e-05	0.0134	0.0774	2e-05	0.0657
SPTAN1	17.1691	16.4692	16.7986	12.0877	10.775	11.3588
ACBD5	0.0625	0.1428	0.1193	2e-05	0.1754	0.0853
STAU1	4.1918	6.5662	5.2269	4.1991	4.9297	5.473
EIF4B	4.1356	5.6439	5.4684	4.5257	5.2703	4.2613
DDX24	0.8963	0.7525	0.4832	0.5523	0.4954	0.5599
RAB6B	3.8183	0.5843	2.7107	0.6349	0.5443	3.4584
DUSP23	1.0137	1.6548	2.0112	4.3705	1.0438	1.4248
USP42	2e-05	0.0424	0.0311	0.0594	0.0242	0.0159
POTEF	13.3387	11.5362	10.3872	12.0277	14.516	14.627
MRS2	0.1861	0.114	0.1446	0.2219	0.1464	0.048
FKBP7	0.2914	0.1645	0.1671	0.0884	0.1331	0.1364
LLPH	7.6426	7.8889	8.1406	6.8633	5.3834	2.7133
EIF4A1	192.156	189.111	187.448	207.231	196.671	212.617
ELP6	0.0726	0.7584	2e-05	2e-05	1.1083	0.9534
ACSS3	2e-05	2e-05	0.0015	0.0142	2e-05	2e-05
FAM3C	28.5685	19.7691	19.9187	24.1879	23.0719	22.7531
PLA2G15	0.0494	0.0892	0.1341	0.043	0.1243	0.0355
KRT2	19.4873	19.9492	20.6809	19.7452	13.4683	17.8019
GLRX	0.6056	2e-05	2e-05	1.6042	2e-05	2.363
LOC101060229	0.039	0.0656	0.0391	0.0087	0.0217	2e-05
MTMR1	0.1467	2e-05	0.1547	0.0079	0.2599	2e-05
ACOT7	7.7853	9.7101	12.4752	34.736	39.9327	35.2952
GPATCH4	0.2596	0.1143	0.1133	0.089	0.2139	0.1694
SRSF9	8.9701	14.9581	7.1601	9.4156	11.2636	11.0042
ANKRD22	2e-05	0.1534	0.1193	0.2527	0.2353	2e-05
TNK1	0.0331	0.0843	0.0218	0.0185	0.1031	0.0332
MYEOV2	11.1772	2e-05	3.9831	4.7297	2e-05	2e-05
ZKSCAN8	2e-05	2e-05	0.097	2e-05	2e-05	2e-05
KRT4	62.3767	63.0331	60.8516	17.0158	11.6228	18.9524
TRIM11	0.7001	1.3129	0.0066	0.7275	1.047	0.9953
SLC33A1	0.479	2e-05	0.3815	0.9892	0.5947	0.3022
ENSA	22.4609	22.5265	37.0337	12.8517	16.2148	13.3967
NDRG2	2.5049	3.1229	3.254	2.2661	4.8904	2.9531
SND1	12.9379	14.6498	14.5638	12.9474	12.647	14.4842
IL1A	0.1071	0.1562	0.0834	0.6243	0.2373	0.318
TRIM65	0.0035	0.0083	0.012	0.0061	2e-05	0.1127
SF3B5	1.499	2e-05	0.7614	1.7379	1.8924	2.2818
ALG10	2e-05	2e-05	0.0699	0.0223	2e-05	0.094
RAB8A	2.7985	2.316	2.0972	1.9528	2.8938	2.094
LIN7B	0.1941	0.1608	0.1269	2e-05	0.0963	0.1097
NUP210	0.2565	0.1062	0.4051	0.0089	0.1414	0.0731
RABEP2	1.6508	2.5952	0.7454	2.4464	2.4926	2.6957
COPS4	5.2148	7.0569	5.996	5.269	5.9024	7.2949
NT5DC1	6.5094	6.1518	6.4428	7.641	6.9316	7.4257
MGRN1	2e-05	0.0081	0.019	0.0387	2e-05	2e-05
KIF9	0.1531	0.2038	0.3398	2e-05	2e-05	2e-05
KRT71	12.5817	15.5522	17.3395	8.5284	5.7017	12.5034
ISCU	0.3774	0.4995	0.4126	0.4928	0.358	0.433
ZNF713	0.0162	0.0273	0.0163	0.0036	0.009	2e-05
MYO1H	0.2083	2e-05	0.2544	2e-05	2e-05	2e-05
SIAE	0.0089	2e-05	0.0488	2e-05	0.0098	2e-05
EIF5	8.6286	11.0141	6.3371	16.7145	24.7632	20.5394
ZMYM2	0.1771	0.2243	0.0801	0.3081	0.2058	0.044
TBC1D15	0.3503	0.8474	0.2297	1.0085	0.7722	0.7033
DBN1	2.7461	1.9829	3.6643	2.457	2.2443	2.7821
MARK1	0.3559	0.4055	0.1681	0.1689	0.2053	0.2365
MIOS	0.6343	0.8824	0.8409	0.5713	0.8232	1.0084
HADHA	31.1012	38.3713	49.6822	33.5117	32.9778	31.3613
CDK4	2e-05	0.2714	0.0504	2e-05	0.1986	0.1696
HOOK3	0.3734	0.7353	0.461	0.3422	0.313	0.4231
TSN	7.1236	5.8611	10.1665	8.5589	7.7604	6.1116
TBC1D20	2e-05	2e-05	0.0077	2e-05	2e-05	0.0301
REXO2	1.5873	1.1615	1.5303	0.711	1.3522	1.3776
PRKAG1	0.7349	3.6478	1.344	0.8073	0.82	1.2103
SUMO3	34.4573	49.069	123.049	9.6068	16.1228	38.0159
UTP3	0.1791	1.6545	0.0932	0.693	0.6228	0.5063
PBRM1	0.1714	0.1343	0.142	0.1495	0.0943	0.0588
TRUB1	0.0895	0.3848	0.3256	0.1818	0.4103	0.4972
ACOT1	0.5319	0.5348	0.5215	0.2587	0.2511	0.2571
CELA2B	2e-05	2e-05	2e-05	2e-05	2e-05	2e-05
AKR1A1	3.154	2.4493	2.8099	2.9751	3.3925	3.8938
EIF4G1	14.9775	14.0265	13.3771	13.1003	14.4861	15.4703
KHDRBS3	0.8045	0.5977	0.4728	0.7434	0.0176	0.6218
ATAD3B	1.5246	1.556	2.2902	2.8735	2.1784	2.6379
MRPS25	1.3019	1.163	1.4799	1.8545	1.3152	1.2316
ADAM9	2e-05	2e-05	0.1626	0.0852	0.0473	2e-05
TRAPPC5	1.5724	1.1789	1.0719	1.5116	1.2232	2.7941
DVL1	0.0363	0.7778	0.7588	0.9198	0.6887	0.1088
NUDT9	0.6327	1.0855	1.4953	2.7267	1.322	1.7416
RTN4IP1	0.247	0.6616	0.218	0.1885	0.6599	0.3483
CACUL1	0.1997	0.3185	0.1686	2e-05	0.2911	0.1529
PARP12	0.0098	0.0144	0.0283	0.0072	2e-05	0.0094
RASA2	0.0222	2e-05	0.0352	2e-05	0.0298	0.0476
PSMD7	10.4016	9.8174	10.9771	12.8318	10.8157	13.4713
LAMTOR3	1.0376	19.9203	0.8041	1.0211	0.832	0.7171
NPEPPS	9.8267	11.0889	11.0055	13.4272	24.532	16.1535
HNRNPA0	25.3125	19.1353	17.7987	17.5967	14.9796	10.9194
ETNK2	2e-05	2e-05	0.0978	2e-05	2e-05	2e-05
CNKSR1	0.0626	0.1124	0.096	0.0682	0.0796	0.1677
HDAC10	2e-05	2e-05	2e-05	2e-05	2e-05	2e-05
NCKAP1	5.8815	3.8289	3.6214	2.6618	4.1175	3.6899
CORO7-PAM16	0.459	0.4858	0.5257	0.2145	0.394	0.3909
PFN2	18.8582	17.5651	16.0002	19.2169	17.4399	19.8937
CCS	0.7159	1.2922	0.7433	2e-05	0.0454	0.8239
C1QBP	116.582	89.2353	102.26	120.957	98.449	86.1846
GLMN	0.8043	0.5851	0.8956	0.5698	0.7435	0.7384
SUB1	162.818	143.56	124.993	156.689	158.409	118.243
CBX8	1.9898	4.4629	3.1228	3.8465	4.2428	0.4016
DDX6	23.0571	17.1602	18.639	11.7142	16.2053	13.4432
CLUH	3.4705	3.54	3.0999	2.8492	3.9573	4.0458
SSBP3	0.0243	2e-05	2e-05	0.0365	2e-05	2e-05
PCK1	0.0527	0.0297	0.044	0.0499	0.053	0.0292
VAPB	8.7296	7.9104	9.1759	9.1312	9.612	7.7617
AHCY	153.476	191.476	189.27	219.08	254.382	223.291
RBM3	13.0275	7.1528	10.0559	8.9438	5.685	5.0461
MRPL48	0.1944	0.1343	0.1351	0.2426	0.1333	2e-05
IMPA1	2.2752	2.6678	3.4099	2.4561	2.7254	3.1285
PCDH1	0.0157	0.0296	0.0256	2e-05	2e-05	2e-05
AK5	0.3515	0.3345	0.61	0.5894	0.4997	1.1521
NSDHL	1.3847	1.2832	1.3021	5.6211	1.8251	1.5835
EMC2	2.9909	3.4695	2.351	4.7082	4.502	3.2988
ZNF761	0.0303	0.0182	0.036	0.0024	0.006	2e-05
PDK3	0.0182	0.0394	0.0489	2e-05	2e-05	2e-05
EML2	2.3018	1.1688	1.0543	1.8577	0.7323	1.1617
CYB5B	11.5162	11.2277	12.3671	14.5363	9.0512	10.2346
BAIAP2	6.0041	7.0492	4.2241	7.4345	6.1224	6.386
RXRB	0.157	0.3026	0.2121	0.1475	0.1492	0.0149
COMMD3-BMI1	0.0691	0.0526	0.7394	0.06	0.1395	0.0567
GALNT2	0.237	0.1215	0.3431	0.7541	0.4526	0.2288
TMEM168	2e-05	2e-05	2e-05	2e-05	2e-05	2e-05
TTC38	1.5422	1.4903	1.7025	1.6793	1.9448	1.6676
APOBEC3A_B	0.0947	0.0336	0.0391	0.0241	0.0226	2e-05
FBRSL1	2e-05	0.0338	0.01	2e-05	0.0238	0.0822
ZMYND8	0.1438	0.1973	0.1852	0.6162	0.6069	0.3123
PLD1	0.2776	0.3106	1.5728	0.157	0.2174	0.1647
AIMP1	4.6289	4.4595	5.9389	5.0821	4.7158	9.6286
PTP4A2	0.1109	0.1151	0.1086	2e-05	2e-05	0.0463
KIAA0368	1.5005	1.6595	1.2284	1.3035	1.4942	1.9071
CCNB2	0.7035	0.395	0.5256	0.8708	0.6102	0.397
CDAN1	0.0616	0.0778	2e-05	0.2283	0.1365	0.4221
HIBADH	3.9569	4.2903	3.776	1.9584	1.7589	2.454
USP43	0.0074	0.0046	0.018	0.0265	2e-05	0.0051
SQRDL	22.7824	21.3329	26.6705	30.1373	28.4954	23.8761
RPLP2	492.991	584.808	708.827	764.145	931.309	717.325
ZDHHC5	0.3399	0.4545	0.1994	0.1651	0.1313	0.1728
SLC2A1	21.775	25.536	21.2266	28.7837	24.1508	19.0109
ATP6V1B2	2.2669	3.0802	2.6486	2.4937	2.4003	2.9855
BCAP31	8.8459	10.7395	10.9432	9.2987	7.7765	6.4686
TIMM9	0.2894	4.0019	0.2078	1.8698	2.6792	0.3802
RPS17	31.3859	21.2676	29.9107	16.456	18.6478	15.8959
MRPL50	5.568	3.2435	2.1229	2.1708	2.9956	1.2968
NUP133	2.1089	3.1854	2.7732	2.2363	1.6366	1.4836
PTCD3	3.1964	3.5119	1.2423	1.314	1.1905	1.2219
CDH3	0.2539	0.7124	0.6221	0.76	0.493	0.7401
BCAP29	2e-05	2e-05	0.0504	0.031	2e-05	2e-05
F8A3	0.0855	0.0948	0.0801	0.1017	0.0994	0.0916
GANAB	18.8696	23.812	19.1723	19.8216	22.3438	21.9186
ITGB6	0.0398	0.0519	0.0375	2e-05	2e-05	2e-05
PRPF19	3.9101	5.7243	5.8238	3.9977	3.9622	5.1551
RPS13	178.583	155.018	148.701	176.025	153.471	183.618
HCFC1	0.942	1.2212	1.0335	0.7739	0.7465	0.735
KDM3B	0.0811	4.1799	0.1284	2.2036	0.0902	0.1524
MND1	2e-05	2e-05	0.1039	0.5327	2e-05	2e-05
PARP1	27.1975	29.4921	32.5565	23.9495	24.6846	20.2054
SSFA2	0.4538	0.5044	0.8066	0.7794	0.8429	1.1289
AKT1	0.2747	0.4969	0.9211	0.9792	1.1174	1.0252
TDRD3	2e-05	2e-05	0.0166	2e-05	2e-05	2e-05
PPIE	3.6684	5.3249	2.4346	2.3457	5.0815	6.1802
2022-03-05	1.2388	1.089	0.8083	1.3494	0.6817	0.8413
ACO1	1.6439	1.3005	1.3674	1.2359	1.5589	1.7788
CHMP2B	1.0197	2e-05	2e-05	0.2556	0.808	0.1787
NOC4L	1.792	1.5477	3.2085	1.7028	1.4911	1.4316
EIF3H	14.9966	15.9788	16.9104	14.3098	13.9718	15.3115
GLOD4	4.6556	4.0832	4.7428	2.9556	1.8505	3.5566
IFT81	2e-05	0.0185	2e-05	2e-05	0.0154	0.0321
IRX1	2e-05	0.1874	0.181	2e-05	0.2091	2e-05
MRPS23	4.7296	2.3915	3.2336	5.5928	2.4465	3.7449
RUVBL1	34.2812	31.3017	30.4072	30.9482	32.8092	33.1223
UHRF2	2e-05	2e-05	0.0331	0.0528	0.0341	2e-05
HSPB8	1.3084	1.7532	1.3319	0.2752	0.6747	0.6176
HLA-G	1.3319	0.6562	0.8919	1.3726	0.7084	0.5664
MAOA	3.6549	5.3141	4.8722	10.7295	9.9767	13.2011
RFC1	0.2793	0.3482	0.3332	0.3944	0.4078	0.1912
EIF2B3	3.0855	0.7362	0.6698	1.8355	2.2101	1.2044
MOV10	1.6178	2.1648	1.5355	1.2399	1.278	1.5154
NCSTN	1.1664	0.6998	0.8518	0.6328	0.4141	1.2887
PARD3	0.1237	0.1416	0.1268	0.1535	0.1373	0.1381
SEPN1	2e-05	2e-05	0.0351	2e-05	2e-05	2e-05
KIAA1244	0.0155	0.0319	0.4612	0.0199	0.0055	2e-05
HS3ST3A1	2e-05	0.0781	0.0778	0.1021	0.0969	2e-05
BCL2L12	0.2225	0.6046	0.5671	0.2425	0.2233	0.4108
MKI67IP	3.0509	7.9815	6.0135	5.1554	7.0327	7.7124
MCM10	2e-05	2e-05	0.0144	2e-05	2e-05	2e-05
HM13	25.3654	26.6035	26.276	27.2077	22.2126	22.1714
BMPR2	2e-05	0.0116	0.0042	2e-05	2e-05	2e-05
PDAP1	19.7409	21.3234	23.3879	27.9876	20.0854	21.1009
GNAL	0.1733	0.4384	0.4521	0.2466	0.4369	0.3642
TMX3	0.6877	0.7569	0.6487	0.9486	0.9535	0.9417
CDCA8	0.4439	0.38	0.5442	0.9777	0.8293	1.162
STYX	0.021	0.2604	0.361	2e-05	0.0503	2e-05
CDK11B	0.6944	0.7373	0.7279	0.7783	0.6349	1.0749
RBM19	0.5605	0.6866	0.5463	0.4957	0.5627	0.5365
PAXIP1	2e-05	2e-05	0.1236	2e-05	2e-05	2e-05
TBCB	3.8137	6.3862	5.2546	2.3558	4.1678	5.787
HIST2H2AB	466.156	377.887	392.736	405.086	341.749	215.692
TUBGCP2	4.5052	1.9756	1.9079	2.2989	2.3064	3.8447
CTAG1B	2e-05	2e-05	2e-05	0.0419	0.0222	0.0623
ADH5	11.2068	13.2942	13.782	9.1129	11.6866	18.0738
CPNE8	0.9317	0.7063	0.7658	0.4022	0.5725	0.8825
SNX3	10.3897	5.665	7.6566	13.7873	11.8258	9.377
PGM3	6.6416	7.455	7.0253	7.2649	7.984	9.3546
TSC22D1	0.3741	0.2468	0.3331	0.3637	0.0896	0.3919
POLR1B	0.3696	0.473	0.5116	0.5896	0.5441	0.5433
LOC101060211	0.2079	0.2102	0.2604	0.2317	0.1967	0.1831
POU2F3	0.2449	0.2399	0.2642	0.2517	0.2231	0.1102
C3orf37	1.7613	2.0264	1.6683	4.0917	4.2422	4.2871
RNF5	0.2483	0.2303	0.3455	0.137	0.2171	2e-05
RTCA	1.3745	0.8508	1.403	1.6116	1.4026	1.5297
ATP2B1	0.4783	0.528	0.4687	0.3016	0.2673	0.3258
PPAN	0.6046	0.8999	0.6936	2.3693	0.8148	0.5474
RPRD1A	0.3277	3.0422	0.41	2.0678	1.5495	0.2157
LARP7	0.7668	1.0189	0.9773	0.7849	0.6356	0.7273
BTAF1	0.1685	0.0753	0.069	0.1397	0.1932	0.1131
SMARCAD1	0.1197	0.095	0.0533	0.2249	0.1092	0.1011
SKP2	2.9588	0.5494	0.6546	0.8661	0.9179	0.7614
ARHGEF12	0.2502	0.0514	0.282	0.137	0.1281	0.1845
COL7A1	0.0101	0.0929	0.088	0.1208	0.1534	0.0093
PALLD	0.9999	1.0648	1.239	0.5477	0.5244	0.4973
EXOG	0.0977	0.0616	0.071	0.0656	0.0661	0.0401
SMIM4	2e-05	0.5877	0.3694	2e-05	0.5011	2e-05
GK2	0.0174	2e-05	2e-05	2e-05	2e-05	2e-05
MRPS7	5.6375	5.9408	2.6942	2.0528	4.3982	2.1716
MYO1A	0.9025	0.5547	0.6347	1.3929	0.5314	0.4409
RAB18	1.6139	2.0372	1.1579	7.2167	4.3951	3.1169
PDCD6	12.8207	23.3265	16.989	15.154	21.9992	11.895
ATP6V1D	1.1564	1.4763	3.9914	4.9096	4.2885	1.3372
L3MBTL3	0.007	0.0301	0.0077	2e-05	0.0217	2e-05
NIPSNAP3A	1.6278	1.3151	0.9896	0.7449	0.399	0.4665
KRT72	14.3244	16.3914	18.1144	10.0795	7.1099	14.0782
TAF4	0.0824	0.1789	0.1455	0.1746	0.1175	0.1234
RAD50	1.8593	2.05	2.1253	2.7372	1.2236	2.0217
PROCR	0.2125	0.197	0.1412	0.0442	2e-05	0.1611
CACYBP	74.7834	73.7398	77.0903	115.273	107.123	102.263
SLC1A5	8.393	7.0352	7.8994	5.8716	4.7196	3.7988
PGAM1	56.8604	41.8847	40.2592	36.6934	56.3342	44.999
GPX1	5.7062	6.3537	6.9165	4.2984	5.115	8.0619
FOXK2	0.4015	0.8389	0.5402	0.3259	1.0276	0.4448
IFI16	2.5174	3.7919	4.234	3.2296	3.0194	3.4038
H2AFZ	506.428	459.255	475.729	461.722	395.494	264.936
PARD6G	0.0957	0.0785	0.0657	0.0543	2e-05	0.043
CUL4A	2.6657	2.7507	3.9355	2.8876	3.3172	3.2066
PRKCSH	81.6448	54.2631	78.2953	46.986	69.9434	59.2428
TRMT1L	1.2515	0.9117	0.8963	0.4957	0.4101	0.6515
GNB1	1.5261	1.9725	3.9577	1.8544	2.626	2.9613
C1orf198	0.2672	0.3819	0.5582	0.4484	0.3592	0.4378
USP39	0.3008	0.4276	0.4739	0.8817	0.5134	0.5612
PSME1	104.531	108.651	91.1624	90.4119	112.605	101.894
CAMK1D	0.0255	0.0295	0.0591	2e-05	2e-05	0.0408
EPB41L2	1.0502	0.9114	1.1802	1.754	1.0415	1.0688
PRKCA	0.149	0.089	0.1055	0.0928	0.0731	0.0827
NBEAL1	0.0089	0.0281	0.005	0.0009	0.001	0.0108
KRT73	14.4768	17.092	18.9632	8.8365	5.9259	12.9473
PARK7	71.3739	51.3049	51.6665	64.4516	53.6401	74.2213
DAAM1	0.0101	0.4194	0.2856	0.0022	2e-05	2e-05
SARS2	2.0255	3.3901	3.4798	3.7018	3.6824	3.3577
RPL10	29.3762	37.548	31.4166	37.5744	30.3409	34.5904
SNX4	0.6112	0.6652	0.8413	0.4006	0.3939	0.4298
S100A10	473.477	419.399	323.005	248.514	301.498	214.12
OSBPL3	0.9163	0.6632	1.4123	1.1882	1.4144	0.8382
TRA2B	23.6408	17.2291	31.6186	16.3647	9.01	8.2784
SUCLG2	0.7211	1.3077	2.175	3.7569	0.5552	0.3039
DPH6	2e-05	0.112	0.2451	0.3597	0.148	0.1892
TAF5L	2e-05	2e-05	0.2122	2e-05	2e-05	2e-05
CISD2	9.0708	4.0051	7.401	11.8083	6.6697	5.7966
CCT7	47.5969	40.1691	42.6081	42.7196	47.654	60.0562
ACTN3	8.1334	8.0227	7.669	13.7699	14.7129	13.8749
ZNF800	2e-05	0.1693	0.0345	0.6935	2e-05	2e-05
CDC5L	3.138	3.0684	3.9145	3.8886	3.2409	3.554
ERGIC1	0.7323	0.9303	0.8317	0.5343	0.5347	0.3835
FOXF2	2e-05	0.0115	0.0096	0.0077	0.0059	2e-05
COQ7	2e-05	2e-05	2.7806	2e-05	2e-05	2e-05
PIGK	0.1393	2e-05	0.0327	0.0422	2e-05	2e-05
PLEKHM2	0.019	0.02	0.0188	0.0162	0.0182	0.6436
CSNK1E	0.9587	1.2192	1.5859	0.6313	0.6425	1.003
AVL9	2e-05	0.2082	0.1124	0.0927	0.1289	2e-05
NOMO1	0.5624	0.5974	0.691	2.7592	1.1585	0.6673
KIF13A	0.0197	0.2513	0.7431	0.4	0.2502	0.1983
ST7	2e-05	2e-05	0.0235	0.0801	2e-05	2e-05
MBOAT7	1.7348	1.5829	1.4701	1.2135	1.3448	1.1468
FYB	0.2116	0.2135	0.1653	0.1204	0.1749	0.2251
EIF3A	15.0815	15.8026	13.8042	16.4444	19.6369	19.0689
TMEM40	1.7741	3.0474	2.2987	0.9281	1.1545	3.04
DDAH2	0.3121	0.2094	0.1752	2e-05	0.1282	0.1295
LSM14A	1.7946	0.4747	1.9427	2.732	2.6938	0.6319
NDUFAF3	0.6629	1.0892	1.0005	0.2837	0.3251	0.3499
ARL6IP5	24.6751	28.844	17.515	19.9571	22.5637	18.5815
TPP2	4.9545	7.045	5.3782	5.4265	6.5918	7.1107
PPP2R5C	0.5848	0.3922	0.8453	0.4655	0.5378	0.3568
NFKBIZ	2e-05	2e-05	2e-05	2e-05	2e-05	2e-05
BLMH	9.6652	5.7449	4.044	3.2045	3.5901	3.2447
CCDC97	1.3182	0.2893	0.1961	1.3774	0.1324	0.1723
TRIM29	11.5734	15.7041	16.4787	9.9414	9.089	9.6206
MTG2	2e-05	2e-05	0.1535	0.1198	2e-05	2e-05
RECQL	1.8932	2.253	1.749	2.5385	2.5571	1.9622
TFB2M	1.3072	0.8125	1.4407	0.6527	0.5402	0.438
MMP21	2e-05	2e-05	0.1127	2e-05	2e-05	2e-05
DHCR24	3.4727	2.6322	3.2662	4.373	3.7378	3.407
HEATR2	1.3093	1.6083	0.9894	2.05	1.1734	1.1496
TXNDC9	1.9198	2.4506	1.5259	2.0234	2.409	2.5258
PLCD3	2.9147	0.0189	0.0464	1.5922	1.1938	2e-05
SSR4	27.9268	17.8136	18.7191	40.8384	27.6311	23.6486
PKP3	4.1812	4.9111	4.7005	4.5767	4.4487	4.6841
PSIP1	0.6597	0.7435	0.3943	0.5428	0.3361	0.2482
CNOT3	1.9507	1.1676	1.6798	1.6747	1.3665	1.6452
NPLOC4	5.0807	5.6801	4.5309	3.5217	3.2313	3.7176
RTKN	0.6903	0.9061	1.0173	1.8333	1.8079	2.3394
CEP104	2e-05	2e-05	0.0074	0.0216	0.0171	2e-05
EIF3I	26.1964	24.91	26.7656	32.0487	29.1835	28.3213
LRRC8D	0.3781	0.656	0.4358	0.7213	0.4989	0.33
GDI2	80.2161	77.952	67.3	72.7965	80.2764	86.8542
OXA1L	0.8544	0.8916	1.2489	0.4966	0.6017	1.1069
TTK	0.2869	0.2849	0.6033	0.3051	0.3327	0.4158
OSTF1	3.1389	3.5042	1.7196	5.8156	5.4244	1.943
MRPL40	0.807	0.2365	1.4811	0.3775	0.4174	0.4986
INO80C	1.3073	2e-05	0.86	0.1248	2e-05	2e-05
WDR43	0.6874	0.484	1.1944	0.4822	1.7498	1.6528
LOC101060318	0.6294	0.7803	0.5704	0.4569	0.5347	0.5956
GFPT1	11.3273	12.0844	16.0015	15.7642	30.2035	20.7855
EXOSC2	6.6726	3.4713	3.2623	2.3843	2.3433	3.0511
PPP2R3B	0.0881	0.1573	2e-05	0.0118	2e-05	2e-05
TOPBP1	0.0763	0.1713	0.1353	0.0349	0.024	0.1138
RREB1	0.0042	0.0993	2e-05	0.0038	2e-05	0.7266
RDH10	0.1264	0.2201	2e-05	2e-05	2e-05	2e-05
PACSIN3	3.5953	4.7955	4.6201	4.4369	4.0113	2.7336
CDC42BPA	2e-05	0.075	2e-05	2e-05	2e-05	0.2825
CAPZA2	14.3171	8.341	10.6633	14.2021	15.0427	13.2827
CCT8	60.2992	66.4425	63.3939	68.3541	80.6715	92.9844
PRUNE	0.1322	0.1676	0.2673	0.066	0.2627	0.1432
ZC3H7A	0.0458	0.0936	0.0587	0.0388	0.084	0.1172
NDNL2	0.1387	0.232	0.1463	0.3861	0.3671	0.3318
PFDN5	4.3853	5.7231	10.5266	4.8546	1.7212	5.6405
SLCO4A1	0.0346	0.049	0.022	0.165	0.1394	0.092
RRM2B	1.4183	0.376	0.2356	0.5247	1.0619	0.7389
GRB7	0.0342	2e-05	0.063	2e-05	2e-05	2e-05
NUP93	4.4123	4.5489	3.3365	3.8256	3.61	3.4501
DYNC2LI1	4.4932	2e-05	4.3826	2e-05	2e-05	2e-05
EIF2B2	2.3578	3.2677	2.2921	3.5845	4.129	3.6135
C7orf50	8.4488	10.3778	10.2811	6.2025	7.0345	10.5785
TMX2	3.5052	4.0816	5.565	4.2119	3.9121	2.3295
PGAM2	2.1616	3.3809	2.4993	1.5703	1.6329	1.5857
EHD1	4.1621	4.9188	3.9619	5.5828	5.8998	6.8492
NBL1	0.104	0.1287	0.1409	0.208	0.2108	0.2215
CDV3	21.0859	16.1451	22.9898	29.6452	31.8106	28.6839
TRAF6	0.1	0.1877	0.2539	0.2714	0.2561	0.3481
NDC1	1.2777	1.1325	0.8833	1.6273	1.1893	0.9395
TCF25	0.0926	0.1884	0.3142	0.2174	0.3516	0.1018
ATXN3	1.656	1.3704	1.3275	0.941	1.5676	0.5933
BIRC6	0.2888	0.2952	0.48	0.2374	0.2976	0.3306
PLXNA2	0.0388	0.0589	0.0623	0.0188	0.0121	0.0169
WDR3	2.5654	2.828	2.4616	2.6306	1.4596	1.8048
PLEK2	0.2307	0.2176	0.2473	0.6684	0.6118	0.753
TMEM19	2e-05	2e-05	0.5462	2e-05	2e-05	2e-05
PABPC1L	2.3438	2.3183	2.7029	2.4954	1.9593	3.326
HNRNPA3	134.908	155.94	137.234	162.122	145.661	128.038
NAB1	0.5534	1.0399	0.4813	0.1687	0.1189	0.2482
CD320	2e-05	0.6196	0.6743	0.244	2e-05	2e-05
BLOC1S2	0.485	0.5393	0.6564	2e-05	0.5975	2e-05
TAGLN3	3.6419	4.1293	4.4232	2.2717	2.3313	2.2088
TWF1	5.1804	5.3138	4.8438	4.2902	3.2844	3.7507
ACAP2	0.423	0.6545	0.8855	0.5045	0.4436	0.8469
ASNS	4.5608	3.5395	3.1432	4.7015	4.6911	5.1314
GSR	5.7017	5.1537	6.004	3.8821	5.0649	5.9365
TRANK1	0.006	0.1093	0.1263	2e-05	2e-05	2e-05
MTMR4	2e-05	0.0303	0.0344	2e-05	0.0506	2e-05
HIST1H4C	187.335	161.401	213.897	144.527	135.516	128.04
PRR11	0.1973	2e-05	0.0273	0.218	0.2999	0.1095
COL5A1	2e-05	2e-05	2e-05	2e-05	2e-05	2e-05
TP53BP2	0.0111	0.0288	0.0439	0.0414	0.1822	0.0091
AQR	1.6784	1.6512	1.7595	2.7556	1.3936	1.6779
CASP8	4.2771	6.7805	5.7459	4.9894	5.4171	5.5983
CCDC132	0.6631	0.3047	0.4308	0.244	0.1439	0.1665
ARL14EP	2e-05	0.9161	0.8506	2e-05	2e-05	0.0518
ILKAP	0.9662	0.7811	0.7495	0.8417	0.9603	0.7944
MED30	1.2627	1.7159	2.253	1.7634	1.5768	1.0506
KRT23	2e-05	2e-05	2e-05	0.0661	0.0411	0.0178
NAGA	0.2775	0.3471	0.3828	0.2773	0.1304	0.0588
TMED7-TICAM2	0.2659	0.5264	0.4756	0.284	0.3812	0.4747
ACOT9	3.1379	5.0995	3.3671	3.7281	4.4774	3.2475
RAB3GAP2	2.5623	3.3156	2.6585	1.9388	2.329	2.7873
GON4L	0.0043	0.0043	0.0044	2e-05	2e-05	2e-05
CYB5R2	0.021	2e-05	0.1132	0.1201	0.1111	0.085
CHORDC1	9.3602	11.4308	10.9937	12.5725	22.8362	18.5351
MAGOH	8.5572	9.4996	7.3751	8.5937	8.872	9.1907
NARF	0.0291	2e-05	0.0356	2e-05	2e-05	2e-05
UTRN	0.0657	0.3727	0.1015	0.0168	0.0071	0.0831
ATF3	2e-05	2e-05	2e-05	2e-05	2e-05	2e-05
PKMYT1	0.2549	0.3443	0.3614	0.5885	0.6068	0.6548
JAGN1	5.8911	3.442	6.9947	8.8854	8.1937	7.504
SUPT16H	6.9329	8.0826	8.7652	8.7295	7.328	7.4689
BAZ1A	0.4675	0.2811	0.3195	0.3706	0.2923	0.2434
EIF3K	28.0302	13.5392	18.894	40.0755	34.7306	21.4558
CHMP4A	0.6687	1.9271	1.4353	0.3856	0.702	0.187
TRIOBP	0.1503	0.2025	1.2812	0.0559	0.0508	0.0217
CBWD1	0.0291	0.1167	0.0885	0.0283	0.1976	0.2007
SLC4A7	0.3338	2e-05	0.163	0.3264	0.4447	0.319
ATF6	2e-05	2e-05	1.6226	2e-05	2e-05	2e-05
UBE2N	30.7581	20.927	21.7612	23.4308	26.4745	26.8923
AS3MT	0.0415	0.5893	0.0549	1.26	0.0452	0.6646
VWA8	0.6166	0.6957	0.6805	1.019	0.4404	0.4307
PRPF4B	2.0726	1.0701	2.3232	0.8843	1.4682	1.6684
NPEPL1	0.3559	0.3426	1.0261	0.8761	0.8867	0.6392
PLD2	0.1005	0.232	0.2175	0.0953	0.0551	0.0636
SLC5A6	1.234	0.8269	0.5889	0.9213	0.3219	0.9303
SPDL1	0.0035	2e-05	0.0376	0.0166	0.078	2e-05
TPD52L1	3.0311	4.6435	4.3303	5.0453	4.609	4.597
INPP1	10.8231	7.3905	8.1137	0.1882	4.1885	1.9817
MCM7	8.4566	6.5541	6.7449	5.1247	3.3492	5.1205
HMG20A	1.9408	0.5444	0.796	0.7801	0.4436	0.2505
GIPC3	1.8756	1.3447	0.6462	1.787	1.8953	0.7984
FADS3	2e-05	2e-05	2e-05	2e-05	2e-05	2e-05
ALDH3B2	0.2529	0.2786	0.5251	0.2479	0.2736	0.5149
RPS17L	31.3859	21.2676	29.9107	16.456	18.6478	15.8959
RAB32	1.2826	3.4142	1.9056	3.3881	2.239	1.9469
IRX5	2e-05	0.2037	0.1967	2e-05	0.2273	2e-05
AFTPH	0.8179	0.9763	0.8623	0.6233	0.8915	0.8827
LRRC8E	0.1693	0.2265	0.3381	0.158	0.0615	0.171
LOC100506562	7.6426	7.8889	8.1406	6.8633	5.3834	2.7133
CD9	6.746	5.4078	4.7971	7.9852	5.6367	5.4324
CCDC82	0.4298	2e-05	0.5388	0.2085	0.062	0.2676
S100A14	17.8981	19.2874	16.9774	23.6358	22.145	22.9463
SLIRP	54.0737	40.8688	40.4646	63.2488	44.878	33.6041
NCAPH2	0.0804	0.0935	0.1142	0.0641	2e-05	2e-05
SGK196	0.1632	0.3989	0.5694	0.8582	0.6575	0.0927
PNPO	1.0911	1.8766	2.1653	2.5302	0.908	2.2684
STAMBPL1	0.0228	0.0666	0.0289	0.0464	2e-05	0.0366
PLBD1	1.3899	0.8698	0.9553	0.7076	0.6139	0.9585
ARHGEF28	0.0041	0.0053	0.9225	2e-05	0.0154	1.9081
ALDH2	5.0387	4.9847	4.2288	6.5512	4.5072	4.0058
CAPRIN1	28.7728	34.3812	29.8987	32.6555	33.0578	34.7914
RAB3D	3.6998	2.8246	2.8188	3.9939	6.0486	4.1729
ADSL	4.2948	4.2528	4.3677	4.0841	4.9664	5.8179
UBAC1	0.1347	0.7231	0.1112	0.0604	0.1325	0.5657
PACS1	0.7461	0.767	0.3795	0.3559	0.6617	0.9641
BMS1	0.9121	1.5735	1.6854	1.1749	1.1154	0.9714
MACF1	0.296	0.2362	0.3808	1.0148	1.0416	0.932
KIF11	1.5532	1.9412	2.1806	2.2376	2.0113	1.7547
NUP98	0.9499	0.8596	0.996	0.8712	0.7468	0.7457
SH3GLB1	2.026	2.7201	3.3796	3.6976	3.3834	4.0171
CBX3	179.924	207.254	158.322	121.343	126.309	142.347
H6PD	0.6628	0.969	0.0355	2e-05	0.06	0.058
SEC24B	0.6384	0.6426	0.5366	0.4452	0.5946	0.6713
DCTN6	0.2682	0.1749	0.1788	2e-05	0.3124	0.2925
KIAA0430	0.044	0.029	0.0007	0.009	0.0009	0.0162
IREB2	0.0311	2e-05	0.0203	0.0162	2e-05	2e-05
ACADSB	0.5764	0.6175	0.8229	0.419	0.4699	0.2076
ZNF644	0.0486	0.2329	2e-05	2e-05	0.0197	2e-05
ATM	0.147	0.1737	0.1514	0.1205	0.1213	0.1562
RABL6	1.8517	1.2367	0.9592	0.8924	0.9926	1.5699
DUSP11	0.8495	0.5632	0.5006	2e-05	1.1655	0.9759
DDX5	28.5025	37.47	30.9727	41.7903	46.1578	38.0029
UFL1	2.1786	2.1891	2.5883	1.7012	2.2003	1.5811
ADK	14.4334	14.5994	13.7528	17.4405	4.5948	21.0263
NUBP2	0.7671	0.772	0.8216	1.1806	0.6753	2e-05
WRAP53	0.1157	0.1442	0.1482	0.0565	2e-05	0.0783
TBCE	1.8432	1.7301	1.839	1.6475	1.1594	1.866
DDX19B	6.4293	9.6586	10.0681	6.9184	4.6947	13.5379
ACSL1	0.2305	0.3271	0.1845	0.1531	0.2423	0.2217
LYRM4	0.3422	0.5804	0.6253	2e-05	0.4498	2e-05
ZNF141	0.0229	0.0386	0.023	0.0051	0.0128	2e-05
STRA13	0.8407	1.0406	2e-05	0.6232	2.1934	2.5332
MTERFD2	0.4995	0.4636	0.5623	0.3898	0.3617	0.0865
MAB21L1	2e-05	0.0401	0.0777	0.1391	0.1423	0.1459
UBE2Q1	0.2568	0.9624	0.2485	0.1246	1.0337	0.8573
VARS2	1.2163	2.1455	1.9062	2.213	2.0413	2.0871
RPUSD2	0.1647	0.1829	0.2716	0.2573	0.1251	0.1027
BRIX1	10.0195	6.8305	6.4188	8.8256	9.3922	6.6475
COX16	0.8034	0.9929	0.5333	0.6871	0.6768	0.5897
CDK3	1.1239	1.1009	1.1126	1.0317	0.7698	0.9157
PAN2	0.0415	0.159	0.1487	0.0652	0.19	0.1772
SLC30A7	1.5685	2.9246	2.4398	0.4649	3.0677	5.2475
CCT4	51.6847	50.047	48.7966	52.1614	59.8186	60.9729
ZFYVE16	2e-05	0.1343	0.0383	0.0971	0.052	0.0553
ZNHIT2	1.3355	1.646	1.7335	0.702	0.9514	2.2497
PSMB8	2.2056	4.8767	4.4988	1.8888	2.1961	5.2653
CDC42	2.9392	1.8737	2.3797	4.7237	5.3796	3.7962
METTL7A	2e-05	0.1973	0.1741	2e-05	2e-05	2e-05
GOT2	25.5875	33.1887	33.2737	31.1116	27.4734	33.285
CCDC91	0.1156	0.3215	0.2967	0.0401	0.0556	0.2414
UQCRC2	9.055	15.8993	7.7139	18.3415	6.3138	7.3292
DNMT3B	2e-05	2e-05	0.0154	2e-05	2e-05	2e-05
HADHB	44.4777	37.0815	41.2537	34.8688	32.0589	24.4294
NME2	127.85	131.615	119.098	96.0093	109.309	177.186
GPAA1	0.363	0.3315	0.5898	0.351	0.2067	0.1593
B3GNTL1	2e-05	0.0434	0.0488	2e-05	0.0378	2e-05
KRT19	592.074	769.328	655.2	541.812	473.825	429.64
HNRNPU	62.5617	74.3792	59.6054	46.9812	46.7633	62.9927
CNNM3	0.0193	0.0161	0.0611	0.5256	2e-05	2e-05
MAP3K10	0.0109	0.0094	0.0121	0.0132	0.0087	0.0104
CARM1	5.5653	6.1217	6.4692	5.5826	5.4834	6.1918
SRPK2	1.9289	0.19	1.8646	0.7547	1.4749	0.465
HIST1H3C	69.7085	42.4592	45.8885	26.4626	22.9987	43.9901
LARS	9.4465	4.8762	4.7004	10.0597	11.3079	9.1313
RPS4Y1	3.6359	4.595	4.8166	2.8601	1.6692	2.6131
ITPA	4.3161	2.9101	2.8338	3.8754	1.5738	3.9484
SHROOM1	2e-05	0.0087	0.0045	2e-05	2e-05	0.004
ACBD6	0.6643	0.9612	0.4127	1.1296	0.4452	1.0448
MTHFD1L	0.6978	1.1212	1.4633	1.6145	1.1835	1.3049
OGFR	0.5128	0.9769	0.4321	0.1727	0.4341	0.6414
XAGE1B	2e-05	0.0729	0.1026	2e-05	0.0867	2e-05
EIF4ENIF1	4.8886	0.0776	0.0182	0.1082	3.4499	9.9841
GTPBP6	0.0178	0.2315	0.0544	2e-05	2e-05	2e-05
HPSE	0.1949	0.0754	0.186	0.191	0.1465	0.0848
HLCS	2e-05	2e-05	2e-05	2e-05	2e-05	2e-05
CYBA	0.2373	2e-05	0.0971	2e-05	2e-05	2e-05
NIP7	0.1794	0.1409	0.2025	0.1606	0.1416	0.1491
FAM96A	1.6246	1.7971	1.2619	1.5025	1.3897	0.9504
U2SURP	3.0709	5.0678	3.042	2.1441	2.6803	4.7012
FASTKD5	0.5199	0.6615	0.7658	1.3656	0.1806	0.8574
CTAGE5	0.3098	0.3351	0.2717	0.0562	0.2263	0.1349
PSMB2	18.7115	17.0701	16.7181	10.0882	13.0411	11.8515
VCAM1	0.0189	0.0301	0.0225	0.0296	0.0389	0.0318
KIAA1429	0.3111	0.3194	0.3965	0.3395	0.3286	0.2397
SSB	24.3941	24.706	31.7883	26.0837	33.6528	26.7768
LAMC2	1.4018	1.3287	1.7299	2.0463	1.9001	1.8263
ZNF468	0.0756	0.0454	0.0896	0.006	0.015	2e-05
CRIPT	2e-05	1.8711	1.6619	1.0157	0.4808	0.9729
PABPN1	5.6461	4.3237	3.807	5.7535	4.3079	2.73
POLRMT	0.7097	0.4526	0.5923	0.2547	0.2353	0.0951
DCTN3	1.3581	1.986	1.8626	0.9196	1.1277	1.725
FBXO45	2e-05	2e-05	2e-05	0.0585	2e-05	3.2472
GPT2	0.2969	0.4567	0.0188	0.2102	0.6951	0.2273
ARAP3	0.1191	0.0128	0.0139	0.0078	0.0105	0.0152
ATP8	2e-05	2e-05	0.6089	2e-05	0.4544	0.4636
A2M	0.5505	0.8481	0.8885	0.2878	0.0186	0.8724
STXBP5	0.0301	0.0109	0.0102	2e-05	2e-05	0.009
SCD	0.2364	0.6814	0.5571	0.2203	0.1458	0.1997
QSER1	2e-05	2e-05	0.0261	2e-05	0.0059	2e-05
EVPL	0.3175	0.4797	0.4123	0.5554	0.3237	0.3997
XPNPEP3	32.2308	2.8035	27.1727	2.6297	16.0071	2.6911
GABPB1	0.0358	0.032	0.0276	2e-05	2e-05	2e-05
NAMPT	14.8658	17.0313	19.5734	22.1	37.6502	36.8209
GTF2E2	0.2563	0.5313	0.2512	0.9463	0.1522	0.1933
RAB3A	0.6366	0.8197	2.2779	2.3625	3.2917	2.4629
LIMCH1	0.2417	0.2475	0.1663	2e-05	2e-05	2e-05
CCDC124	7.5123	6.8779	10.6941	6.9573	7.6402	8.896
BRAT1	1.2443	1.702	0.6319	0.9621	0.754	0.6231
AKAP11	0.0222	0.0222	0.0187	0.0472	0.0087	0.041
FAM105B	0.9031	0.1172	0.8087	0.7013	0.7239	0.7256
CAND2	0.011	0.0244	0.0221	0.0111	0.0086	2e-05
MSI2	0.8336	2e-05	0.146	0.6584	0.7188	0.0802
HBG2	0.3608	0.1988	0.1783	2e-05	2e-05	0.2758
IQCB1	2e-05	2e-05	2e-05	2e-05	2e-05	2e-05
GSTM4	0.0363	0.0299	0.0336	2e-05	2e-05	2e-05
MYO19	2.0252	2e-05	2e-05	0.049	0.1291	2e-05
PDE5A	2e-05	2e-05	0.0322	2e-05	2e-05	2e-05
TCEB1	16.9966	22.9638	20.3585	11.2884	12.6011	21.2067
UFM1	38.3191	17.6378	53.929	27.3337	12.1064	54.1526
NUBP1	0.5703	1.4507	1.1672	0.8172	1.3131	0.698
RANBP9	0.2138	0.2507	0.2824	0.5931	0.4977	0.4537
UBE2E1	0.896	1.1648	1.0633	0.6594	0.6008	1.3306
MASTL	0.0413	0.0034	0.0075	0.0042	0.0028	2e-05
GSTM5	0.4405	0.577	0.4222	0.2124	0.1466	0.5679
PIP4K2B	0.0491	0.1387	0.1133	0.1105	0.089	0.0907
FSCN1	77.9345	84.899	77.9525	141.887	113.543	108.05
FDPS	6.2164	7.2262	6.8789	5.4188	6.81	8.9574
DCUN1D1	6.9812	3.9516	4.2138	6.4635	6.985	5.8824
ZNF479	0.015	0.0252	0.015	0.0034	0.0083	2e-05
FN3KRP	0.3078	0.7931	1.8925	0.8442	0.3541	0.9175
CTSA	0.5015	0.6667	0.7059	0.6196	0.5412	0.5307
PCID2	0.4972	0.9191	0.89	0.5369	0.2878	0.6288
PARS2	0.3689	0.0733	0.2675	2e-05	0.062	0.0777
ADNP2	0.523	0.5049	0.4848	0.5577	2e-05	2e-05
DMXL2	2e-05	0.0088	2e-05	2e-05	2e-05	2e-05
TCF12	0.0101	0.0125	0.0049	0.0016	0.0038	0.0029
NDUFC2	3.29	2e-05	4.4689	1.5464	1.2883	3.5965
LZTFL1	2.2282	2.5395	1.098	0.5903	0.9929	0.8083
PRKAB1	0.114	0.203	0.1522	0.4075	2e-05	0.2182
PSMA2	45.8759	23.6775	21.396	20.7644	33.3399	23.6908
MDH2	117.767	81.5727	98.3536	105.645	73.5952	69.3059
SEC22A	0.1008	0.1548	2e-05	0.1675	0.2534	0.8329
PDIA5	2e-05	2e-05	0.2429	1.2521	0.7618	0.6664
COBLL1	0.2399	0.4024	0.1053	0.0318	0.0053	0.0103
ORC1	0.0438	0.0779	0.1029	0.2771	0.0341	0.0605
PHLDA1	0.3369	2e-05	0.2971	0.1798	0.1693	0.1756
DDX51	0.2527	0.1321	0.2707	0.3915	0.1733	0.2516
SBDS	5.1997	4.0011	7.8119	14.1035	7.1002	7.3517
RIOK2	0.0867	0.0665	0.1571	0.1276	0.1384	0.1523
SGTA	5.5703	8.6849	7.6242	13.3243	13.3393	16.7261
PDZD8	0.087	0.0296	0.031	0.0965	0.0873	0.0235
CAP1	32.9155	35.9709	38.8609	63.4786	71.2025	72.8333
NACC1	0.4037	0.462	0.1966	0.4997	0.1262	0.4799
KIF14	2.0691	0.216	1.8733	2.6582	2.6338	0.2891
PPFIBP1	40.0577	40.9873	38.8792	35.2082	26.0011	26.2908
SPTBN1	12.5983	15.7077	13.8904	9.6589	8.316	9.0165
EXOSC1	0.4338	0.516	0.5131	0.5035	2e-05	0.4575
TLK2	0.2771	0.2577	1.0785	0.1823	0.6572	0.2659
ADCK4	2e-05	2e-05	2e-05	2e-05	2e-05	2e-05
NFKB2	0.8556	0.9267	1.0225	0.5346	0.848	0.5517
CLTB	8.9833	41.4339	43.632	11.758	11.5876	7.153
C6orf89	0.1304	0.1336	0.3541	2e-05	2e-05	0.1828
CSTF1	4.1592	3.9863	3.9401	0.5102	0.3605	1.9485
CKS2	0.5877	0.796	0.8348	0.4804	0.906	0.694
CHP1	8.2734	4.6893	3.0817	4.1723	4.3588	2.2441
NARS2	1.9234	1.6976	1.7881	1.0066	1.6612	1.1898
UBFD1	0.3887	1.5654	1.0702	1.6622	1.3814	1.5478
UBQLN4	1.5595	2.1283	3.108	1.8356	1.7879	1.8033
PPP1R18	0.1789	0.2338	2e-05	0.2257	0.2073	0.5254
RBM27	0.5989	0.886	0.3553	0.1631	0.2732	0.743
BLOC1S5	2e-05	0.0144	0.5098	2e-05	0.0983	0.3611
PTPN6	0.4596	0.8522	0.3366	0.3581	0.4826	0.574
MVD	1.439	6.2468	0.7722	1.0289	8.3725	8.6091
STAG2	0.8386	0.6542	0.7314	0.6713	0.569	0.6311
NAA38	6.6166	8.2548	6.5055	4.8198	6.1532	4.7454
TRMT61B	0.3462	5.1901	0.801	0.1203	2e-05	0.5092
GLO1	58.8787	40.4831	55.5918	49.2492	66.1698	49.769
BPHL	0.1286	0.0595	0.2108	2e-05	0.0982	0.1159
CTAGE15	2e-05	2e-05	0.0061	0.0021	2e-05	2e-05
C14orf166	5.2839	5.0422	5.1917	6.2478	5.3506	5.4514
TOLLIP	2.8645	4.4822	1.9696	2.6673	1.9716	3.1465
MBD3	0.2106	0.1948	0.1079	0.1345	0.2384	0.1712
CASP4	0.5222	0.9227	0.8484	0.3792	0.1041	0.4227
TIAL1	3.3777	3.2486	4.081	4.2253	2.6875	3.0809
NUDT1	13.8409	7.017	10.6649	12.1613	13.1039	9.2593
C12orf43	0.8166	0.9918	1.1081	1.1999	0.0223	0.7167
HPCA	0.1064	0.1192	0.1204	0.3588	0.3405	0.2838
SURF4	1.0056	0.3305	1.4323	1.1792	1.7128	0.3601
KPNA3	9.0378	5.2958	8.3298	6.5349	6.48	5.763
DUS3L	0.0851	0.135	0.1014	0.1016	0.0621	0.0798
ARHGEF6	0.5312	0.0468	0.0617	0.0529	0.0504	0.1225
WASL	0.1648	0.5006	0.9265	0.7786	0.6884	0.9329
C10orf12	0.0093	0.0166	0.0203	0.0137	0.0028	0.0078
DARS2	7.8837	4.2397	5.0479	6.5148	5.6605	3.7101
TLE1	0.2425	0.1932	0.2709	0.0682	0.0498	0.1624
FKBP5	1.0861	1.3889	0.8409	1.1149	0.8826	0.8639
TSR3	0.3098	0.1747	0.3931	0.6044	0.6775	0.6721
NFRKB	0.0259	0.1931	0.1956	0.0188	0.7644	0.5328
RGPD3	0.3487	0.3641	0.3597	0.2062	0.1685	0.2335
PDCD2L	2e-05	2e-05	0.1309	0.0908	2e-05	0.1812
HIVEP1	0.0107	0.0101	0.0095	2e-05	2e-05	0.0093
CWC25	0.1284	2e-05	0.2014	0.192	0.261	0.2117
GCLM	4.302	5.1113	5.3727	4.6437	4.7168	4.0396
FBLIM1	2e-05	0.066	0.2402	0.0704	0.0455	2e-05
LOC100653057	0.2815	0.5366	0.696	0.1857	0.054	0.1187
ARHGEF7	0.89	0.1822	0.3838	0.3366	0.3584	0.5855
ARL15	2e-05	2e-05	2e-05	2e-05	2e-05	2e-05
IFI35	2e-05	0.1375	0.2874	2e-05	0.125	2e-05
PEX12	2e-05	0.05	0.047	0.0676	0.0741	2e-05
NTAN1	0.0951	0.1739	0.0794	0.0466	0.0788	0.112
LOC730268	2e-05	0.1441	0.1498	0.3189	0.1949	0.1523
PANX1	0.1026	0.0893	0.1436	0.3487	0.2491	0.2051
TMEM63A	2e-05	0.0816	0.1724	2e-05	2e-05	2e-05
CCBL1	2e-05	0.0495	2e-05	2e-05	2e-05	0.1243
TOX2	0.0452	2e-05	0.0557	0.0843	0.0886	0.0839
DCTN4	3.0389	2.1661	1.9128	2.4156	2.6383	2.6875
ARHGEF2	0.4275	0.5744	0.3215	1.0969	0.8308	0.7603
AP1S3	1.2592	0.4422	0.9511	0.1887	2e-05	0.234
ELF2	0.0473	0.0575	0.0343	0.0198	0.0231	0.0314
STAT3	2.6805	2.804	3.0518	4.199	6.1259	4.6106
SP1	0.1365	0.0442	2e-05	2e-05	2e-05	2e-05
ARNTL2	1.4553	2.4407	1.4442	2e-05	1.4778	2e-05
TXNL1	4.3049	5.3569	5.4112	3.6209	4.2607	5.9628
PGM1	5.6778	6.39	7.7473	3.928	6.0231	3.9735
COA3	6.2527	12.8845	7.0124	10.8908	5.5085	5.8414
CARD6	0.1556	0.502	0.2726	0.2744	0.2876	0.1688
CETN3	2e-05	2e-05	0.0636	0.0435	2e-05	2e-05
KDM5B	0.0872	0.2725	0.4217	0.2499	0.1597	0.058
TPM2	17.2074	19.2823	20.8672	22.7632	23.3494	18.3736
GPHN	0.4078	0.4129	0.3873	0.254	0.3068	0.3009
RCOR1	0.9478	1.3964	0.7157	1.7636	1.8469	1.6413
CHMP3	3.641	4.6545	4.3352	2.0477	1.5605	1.9924
HIST1H2AK	511.13	446.291	458.835	445.119	378.171	252.429
PRR5-ARHGAP8	0.062	0.1006	0.0789	0.122	0.1939	0.0121
UPF1	5.5347	4.5715	5.9153	5.9944	7.3159	7.3599
RPS12	100.338	111.498	104.541	130.45	135.445	149.501
TRAPPC12	0.1428	0.1855	0.1415	0.0383	2e-05	0.1583
ASCC1	0.7393	0.4262	4.0942	1.0856	0.4022	0.3988
FAM21B	0.2013	0.2868	0.271	0.21	0.2308	0.1966
KLK10	0.1448	2e-05	0.1357	0.1136	2e-05	0.1064
MREG	2e-05	0.257	0.0466	0.0951	0.0242	0.3739
TRIM5	0.2879	0.065	0.2058	0.0741	0.1001	0.0921
PIGQ	0.2649	2e-05	0.0076	2e-05	2e-05	2e-05
SMARCAL1	0.09	0.0737	0.0474	0.0623	0.0761	13.6335
LOC101060433	0.146	0.0697	0.2497	0.152	0.3349	0.2841
IFT172	0.0268	0.0052	0.0536	0.0274	0.0102	0.0073
STAT5B	0.2926	3.8466	0.1473	0.2322	0.1494	0.3258
MAPKBP1	2e-05	2e-05	2e-05	0.0042	0.0104	0.0055
GPBP1	0.0562	2e-05	0.0056	0.0826	2e-05	2e-05
CPA4	0.7337	2.5675	0.7338	1.0249	1.0235	0.9102
BARD1	2e-05	2e-05	0.0311	0.0076	2e-05	2e-05
C10orf137	2e-05	0.016	0.0152	0.0357	2e-05	0.0318
SYNJ1	0.0452	2e-05	0.0174	0.0072	0.0111	0.0207
MIEN1	0.1876	0.2276	0.1658	0.1324	0.2506	0.3297
GOLGA1	2.4243	0.313	0.1915	0.218	0.2392	0.2103
AMBRA1	0.0093	0.1445	0.1347	0.0101	0.0077	0.0034
MIS12	0.326	0.4105	0.5681	0.3254	0.4371	0.4768
ZYX	0.2189	0.1342	0.1767	0.1906	0.4607	1.1891
SNRPD1	21.2148	23.5473	36.3282	22.4329	22.7068	10.3236
AP1M2	5.8504	1.707	2.4173	7.3852	5.8078	1.4293
HSPE1-MOB4	123.43	95.113	94.0733	107.913	101.719	75.5178
HNRNPCP5	7.7987	10.2286	11.4483	9.8157	9.1484	9.5411
LOC101060252	5.4682	3.8215	3.5802	2.0405	4.7612	15.5645
LOC100506248	0.5696	0.9202	0.6869	0.6665	0.5507	0.3958
PVRL1	0.7824	1.5503	3.1921	0.8393	0.7314	0.0453
PDS5B	2.5063	2.6237	4.8495	1.0939	1.5462	1.7844
NUP153	2.1396	1.5837	2.2964	2.9991	2.1992	2.5051
USP14	23.4879	21.1304	21.2934	25.0253	29.2176	33.162
AVEN	0.0754	0.0831	0.0791	2e-05	0.0471	0.0926
SENP1	0.0372	2e-05	0.0107	0.0325	2e-05	2e-05
CNTNAP3B	0.0027	0.0063	0.0051	2e-05	2e-05	2e-05
ACACA	1.4747	1.8889	1.5709	1.4753	1.4891	1.6358
TNIP1	0.6207	0.4283	0.6739	0.2626	0.2963	0.1617
SMAD9	0.0954	0.0618	0.0632	0.0507	0.0558	0.0422
MRPL24	2.4671	1.6988	1.8879	2.3355	1.9454	1.9422
AP3B1	2.508	2.407	3.379	2.1435	2.3784	2.5094
SPECC1	0.2546	0.1736	0.1722	0.2885	0.1928	0.525
C10orf76	1.0744	1.6587	1.4936	0.4281	0.8576	1.3861
CEP76	0.0487	0.053	0.1964	0.0218	0.0786	0.0353
ESRP2	0.1544	0.2897	0.4066	0.2089	1.7889	0.271
ZCCHC4	0.3496	0.3208	0.4389	0.424	0.4665	0.3766
MRPS18B	1.1109	0.834	1.2211	0.425	0.6507	0.3272
STXBP4	2e-05	2e-05	0.0322	2e-05	2e-05	2e-05
PLEKHF2	1.4148	1.4233	2.4017	2e-05	0.9897	2.5637
HSPE1	926.242	750.681	759.677	894.181	757.104	666.464
MYH11	2.729	2.6514	2.5098	2.0515	2.5139	2.5287
WDR12	2.5349	5.4498	4.2356	3.9184	4.9995	4.0958
TRIM47	0.3883	0.6143	0.6196	0.5391	0.7389	0.7563
WDR11	0.6156	0.6102	0.6557	0.3719	0.3774	0.3305
AXIN1	0.0319	0.015	1.0666	0.3608	0.1909	1.0405
RAD21L1	0.3817	0.2861	0.292	0.3051	0.2896	0.2454
NDUFS3	11.3462	10.4789	9.8358	11.1789	6.7695	7.0751
HIST2H2AA3	511.13	446.291	458.835	445.119	378.171	252.429
SMG9	0.0428	0.0251	0.0512	0.0287	0.0175	0.0408
HIST3H2BB	254.386	238.253	273.771	249.202	211.205	143.12
LSM14B	4.4927	3.4699	3.4246	2.8679	3.0579	3.3472
ARF6	13.7536	15.291	13.5858	13.2521	12.6986	17.4412
CYTH4	0.0822	0.0538	0.046	0.0638	0.067	0.0546
LONP2	2e-05	0.0269	0.018	0.0862	0.0359	2e-05
XXYLT1	0.2076	0.1972	0.1076	0.123	0.2128	0.1804
TFAM	12.4952	11.2252	7.0831	9.3159	12.0002	12.7942
NDUFV2	4.3669	3.6444	3.9029	4.464	2.9608	1.5164
GNG12	0.4146	0.9913	0.4352	0.3294	0.2853	0.2562
ALDH6A1	0.183	0.1717	0.1419	0.2024	0.1745	2e-05
PHF23	0.533	1.0053	0.7312	0.8956	0.8533	0.8653
SLK	2.848	3.2063	1.9265	2.6226	3.009	3.7194
HIST1H1E	153.59	219.25	222.163	171.038	112.921	141.357
FAM203B	0.582	0.798	0.6695	0.8337	1.0678	0.9959
CCDC90B	0.4163	1.5671	1.4706	0.2341	0.874	0.9134
LMNA	117.281	154.551	138.562	137.43	106.98	140.35
RPL13	206.069	188.48	171.009	164.776	166.768	171.195
HIST1H1A	76.2681	134.456	95.1028	71.3101	51.0877	40.9399
DDX56	0.4087	0.5661	0.8971	0.9594	0.4569	0.4923
WNK1	0.1849	0.2403	0.1133	0.1107	0.0848	0.0799
EIF2S2	33.4576	32.4295	32.7216	55.6657	48.2728	43.8492
BNIP1	3.2944	16.7655	4.8857	5.458	7.8264	24.833
OBSL1	0.7271	0.3598	0.9206	0.0176	0.0092	0.3363
KIAA1671	0.0154	0.012	0.022	0.0068	0.0125	0.0116
ALKBH8	2e-05	0.0262	2e-05	2e-05	2e-05	2e-05
TTI2	0.2798	0.1553	0.1468	0.2591	0.4125	0.4215
STT3B	3.0174	1.682	2.3385	3.4308	4.4994	1.8001
TUBG2	1.7636	1.6828	0.8751	2.303	2.732	2.3652
NDUFA12	2.0953	1.0935	1.4642	1.9336	1.6969	1.796
POLD4	0.4261	0.2708	0.3747	2e-05	2e-05	2e-05
AGL	0.5924	2.6599	0.7723	0.8062	0.3357	0.3541
TSPAN9	2e-05	2e-05	2.5177	2e-05	2.5918	2e-05
CARS2	2.4008	2.8703	3.0053	2.8511	2.6025	3.002
FADS1	2e-05	2e-05	0.0195	2e-05	2e-05	2e-05
KIF20A	0.1175	2.1079	1.2614	1.2929	0.7889	0.4353
SALL4	2e-05	2e-05	0.0308	0.028	0.0106	0.0102
RB1CC1	2e-05	0.0144	2e-05	2e-05	2e-05	0.0068
CRYZ	0.9296	0.957	1.0414	0.9342	1.3419	0.7677
MGST3	2.5012	2.1268	1.9744	3.6614	2.7542	2.7409
EIF4A2	116.284	93.1082	88.9839	133.238	110.206	115.17
PSMC3	29.3074	23.1806	22.3572	25.0058	26.9462	24.701
C6orf211	2.4325	2.2324	2.0219	1.5622	1.8454	2.6497
PIP5K1A	0.032	0.0359	0.0252	2e-05	0.0082	0.0179
MPG	1.1525	1.0628	0.6031	1.5548	1.3556	0.6514
ILK	1.0447	2.8095	3.8239	1.4181	4.7061	4.2403
FRG1	0.1984	1.0083	0.9718	1.1342	1.0845	0.8597
CPT1A	3.208	3.2275	3.387	3.8939	2.721	3.1173
MATR3	5.2324	6.2699	5.4648	3.7559	4.2549	4.143
PAAF1	1.59	0.5076	1.2182	1.734	2.4453	0.4916
STK17A	1.556	1.161	0.9409	2e-05	0.575	1.4087
PUF60	12.5146	15.7345	11.1865	12.6312	16.9756	14.2672
DHX32	0.0819	0.2864	0.2056	0.3229	0.1036	0.0701
LCMT1	5.4412	0.611	7.1786	9.8142	8.768	7.9903
NCOA3	0.0799	0.2768	0.1303	0.0768	0.1729	0.1279
MTFMT	0.1273	0.1635	0.176	0.1278	0.1257	0.0441
ALG2	0.1704	0.7471	0.155	0.177	0.1053	0.062
PHPT1	0.8854	1.5438	1.5021	0.6064	0.5322	0.7136
EGLN1	0.1855	0.3561	0.1307	0.1233	0.211	2e-05
ANKRD27	2e-05	2e-05	0.0113	2e-05	0.0213	0.0106
PPP1R37	2e-05	2e-05	0.0083	2e-05	2e-05	2e-05
ATP6V1A	3.8411	6.0761	5.3442	4.3472	5.244	6.2558
PKLR	28.8876	18.3913	19.1319	25.823	23.8154	26.7562
ACTR8	2e-05	2e-05	0.0421	2e-05	2e-05	0.0161
MON1B	2e-05	2e-05	0.0196	2e-05	0.0644	2e-05
TMEM97	0.6445	1.1663	0.7175	1.1471	1.824	0.6855
COLGALT1	5.2167	4.4259	3.5126	3.816	4.6173	3.3459
NIT2	7.3883	6.0732	11.5372	6.8288	9.0432	8.9456
CSNK2B	2.4156	2.7379	3.1057	6.1557	4.0671	3.5008
NUF2	0.5945	0.7761	0.6828	0.6609	0.8293	0.4895
CWC22	1.0196	3.7805	2.9493	1.47	1.7165	2.02
FAM65A	0.0153	0.0193	0.0417	0.0453	0.0471	0.0237
KTN1	6.7172	7.6363	7.2067	6.1313	5.432	5.781
HSPA1A	78.7411	83.962	83.6729	126.091	138.183	123.597
PPIAL4A	0.132	1.3384	0.1624	2e-05	0.0792	0.0665
APP	0.1891	0.3006	0.2781	0.3782	0.3633	0.2912
RASSF6	0.1327	0.2196	0.1832	2e-05	2e-05	2e-05
ASPSCR1	0.5626	0.6256	0.5496	0.3068	0.4069	0.604
PRKD3	0.2886	0.1397	0.1253	0.0532	0.0129	0.1022
TMED1	2e-05	0.2486	0.2735	0.3769	0.3335	0.3217
RNF220	0.0934	0.094	0.1046	0.0602	0.0813	0.0868
ERI1	0.5784	0.3946	0.2717	0.7528	0.3393	0.709
METTL10	2e-05	2e-05	0.2103	0.1119	0.2952	0.1537
PYCRL	2.5406	3.0929	2.8276	2.5584	3.0999	2.9596
GRSF1	2.5705	2.6116	2.5264	1.9715	2.0408	1.4873
DUT	10.0098	6.3575	8.0057	6.2258	5.9225	6.3575
CT45A5	0.2079	0.3277	0.3706	0.2317	0.1967	0.1831
CASP2	2e-05	2e-05	0.0425	2e-05	0.0525	2e-05
ANAPC7	0.4185	0.516	0.4385	0.6095	0.5775	0.7142
SBNO1	1.4729	1.6675	1.1598	1.7788	1.7783	1.5819
ABHD10	3.5637	3.5131	3.0125	3.5743	2.0217	2.0395
CNP	2.8877	2.7117	4.1235	2.4571	2.6473	3.5601
RAB27B	1.3248	1.4633	1.5727	1.2645	1.3441	1.2573
DCPS	1.0717	1.2325	1.1201	0.5299	2.0127	1.3371
CLN6	0.593	0.6629	1.0079	0.6904	0.7713	0.6353
TMEM9	1.0428	1.7683	1.5295	0.6624	0.731	1.3906
GCC1	0.2192	0.2113	0.3793	0.0424	0.2744	0.2168
CPSF6	5.2601	7.2528	5.1517	4.2445	3.8818	3.7247
RNF169	2e-05	2e-05	2e-05	2e-05	2e-05	2e-05
ATP6V1G1	1.1066	1.3144	1.8811	2e-05	0.8642	2e-05
CAMSAP3	0.2333	0.0351	0.2494	0.3045	0.344	0.4259
C11orf52	2e-05	2e-05	2e-05	2e-05	2e-05	2e-05
TFAP2B	0.0643	0.0593	0.046	0.0678	0.26	0.0799
ANXA8	20.4674	19.7773	18.8663	13.3016	14.1007	14.5616
SDF2	0.1438	0.1759	0.1856	0.1332	0.0608	0.0691
ARHGEF10	0.9438	0.5703	0.6042	0.6515	0.361	0.4052
RNPS1	8.47	9.6818	7.4974	12.5213	9.305	9.7346
RAB38	0.1191	2.2775	1.3129	2.6626	1.4233	1.2101
IRF6	3.8257	3.831	4.8475	3.7279	4.1431	4.4766
METAP1D	0.0216	2e-05	0.0159	0.0082	0.0132	0.0095
CHCHD3	3.6604	6.7068	5.7596	4.7649	3.3777	3.4507
RNF6	2e-05	2e-05	0.0158	2e-05	2e-05	2e-05
CDC16	1.8432	1.4241	2.0015	2.2079	2.1626	2.0936
MIPEP	0.1779	0.2658	0.1177	0.3039	0.07	0.3427
NT5C3B	0.3563	0.0251	3.2051	1.0284	0.2684	0.3371
WWTR1	2e-05	2e-05	0.1291	0.2253	0.218	0.1383
NCK2	2e-05	0.084	0.0276	2e-05	2e-05	0.0108
PDXK	2.9505	1.9962	3.1839	1.5907	3.428	3.682
TAF9	0.9879	3.032	1.8718	3.8643	4.4442	4.3632
ZBTB11	2e-05	2e-05	2e-05	2e-05	2e-05	2e-05
ARNT	2e-05	2e-05	2e-05	2e-05	2e-05	2e-05
C20orf112	0.0168	0.0434	2e-05	0.0545	0.0504	0.0582
TBP	0.2384	0.1278	0.1399	0.6351	0.153	0.1718
DAAM2	0.0105	0.0243	0.0189	0.0023	2e-05	2e-05
IPO5	5.9178	4.5425	5.0022	5.6298	6.1591	4.2441
SDHAF2	1.8253	1.7519	1.8386	2.3954	0.9454	0.7198
UBE4A	0.7378	0.7328	0.7792	0.8814	0.8162	0.6043
TBL2	1.1675	1.3062	1.205	1.9788	0.7975	1.6142
PNO1	4.1279	3.8861	2.0692	4.7129	2.2004	1.4535
HIST4H4	187.335	161.401	213.897	144.527	135.516	128.04
MED25	0.0154	2e-05	0.0133	2e-05	0.0338	2e-05
TMSB10	3032.83	3156.16	3202.17	4490.08	4652.57	4777.65
TMBIM6	2e-05	0.0242	0.0979	2e-05	2e-05	2e-05
ARHGAP1	2.6234	2.6376	2.2326	3.2926	3.1342	2.9351
CPNE9	0.9317	0.7063	0.7658	0.4022	0.5725	0.8825
TTLL12	8.636	8.0758	7.7685	10.6052	11.7968	10.9382
ITM2C	2e-05	2e-05	0.8308	2e-05	2e-05	2e-05
QTRTD1	1.2802	0.4621	1.3786	0.679	1.2444	1.1328
TAOK3	1.6931	1.623	2.1408	1.1323	1.4524	2.3093
PPP3CA	4.4007	5.5258	5.2507	4.2126	3.9101	3.9673
SNIP1	0.1868	0.2352	0.1687	0.1485	0.096	0.0697
PLEKHA7	0.0219	0.0827	0.0404	2e-05	2e-05	2e-05
TARBP2	0.181	0.78	0.9967	0.4336	0.0191	0.1694
CALU	29.0304	27.5494	32.6805	49.836	44.6625	50.4713
MTMR12	0.1192	0.1078	0.1192	0.1194	0.2411	0.2344
BLVRA	13.1753	11.3781	6.3673	8.2415	6.7159	8.2952
STX4	0.3367	0.3973	0.1415	0.5862	0.2913	0.3372
C5orf22	0.2043	0.4146	0.419	0.541	0.5843	0.6648
DHX40	2e-05	0.0557	0.0503	2e-05	0.0053	0.0174
TENC1	0.0131	0.0204	0.0206	2e-05	2e-05	2e-05
MTMR14	2e-05	2e-05	0.0199	0.0444	0.0273	2e-05
KIAA1524	1.0101	1.0546	0.8244	1.0827	1.6147	1.3359
CT45A2	0.2079	0.3277	0.3706	0.2317	0.1967	0.1831
PTPMT1	0.0986	0.2032	0.4609	1.8515	1.3383	0.1717
ETFDH	0.379	0.161	0.3615	0.1566	0.0842	0.183
NME1-NME2	90.9438	94.4787	93.7403	66.1052	89.0909	134.869
NCAPD3	0.2619	0.2097	0.2381	0.1666	0.1021	0.1204
SERPINB13	6.644	6.1134	6.1492	3.2463	2.9431	2.2855
EIF2S3	14.6911	20.0668	14.0312	9.0111	16.8309	21.6928
GGT2	2e-05	2e-05	0.0914	0.0977	2e-05	2e-05
DPH2	1.1105	1.5957	1.6358	0.8022	1.1357	1.7149
GNAO1	0.1598	0.1688	0.1362	0.193	0.1757	2e-05
OSBPL5	0.0125	2e-05	2e-05	2e-05	2e-05	2e-05
SLC25A19	0.3339	0.0273	0.1649	0.1838	0.2083	0.1665
ARPC4-TTLL3	2.3317	2.5705	1.6598	3.1982	2.6117	2.9997
PSAP	0.8743	0.9339	1.4537	2.6166	1.1844	0.4779
FHL1	0.2485	0.2799	0.3277	0.3148	0.3926	0.5025
WDR76	2e-05	2e-05	2e-05	2e-05	2e-05	2e-05
CASC5	2e-05	0.013	0.0401	0.1265	0.1373	0.1557
HIST1H2BF	257.916	240.467	313.351	251.082	215.232	135.751
ARMC9	0.0599	0.0689	0.0551	2e-05	0.0157	2e-05
IGBP1	4.2512	3.1469	3.1101	3.9963	4.4105	4.6192
DOCK6	0.067	0.0377	0.2883	0.1457	0.0646	0.0942
SNAPIN	7.7627	1.2122	10.8157	15.343	12.6276	0.8749
RSRC2	0.326	0.4836	0.1299	0.1094	0.2164	0.3639
UNKL	2e-05	2e-05	2e-05	2e-05	2e-05	2e-05
AGRN	0.6674	0.6979	0.6769	0.6819	0.2	0.0757
THOC1	1.2736	1.5302	1.3626	2.321	2.2163	1.9587
EPHA4	2e-05	0.011	0.0155	2e-05	2e-05	2e-05
KIAA1551	0.0114	0.0011	0.0279	2e-05	2e-05	2e-05
EIF3E	18.3242	17.328	19.706	17.8405	23.1799	27.7702
EBNA1BP2	10.8615	15.7412	11.3363	9.5576	14.7576	14.4322
HDAC6	0.167	0.1498	0.143	0.0558	0.1173	0.1233
TMEM132A	2e-05	2e-05	2e-05	0.002	2e-05	2e-05
GIT2	0.7143	0.416	0.5875	0.5924	0.4693	0.4347
BIRC2	0.0172	2e-05	0.0485	0.0695	0.0698	2e-05
ATP6V1B1	0.1137	0.1586	0.1238	0.0695	0.1133	0.0952
ATPAF1	3.264	1.2257	2.184	3.0919	2.9141	2.6652
AP3B2	0.0408	0.0483	0.068	0.0504	0.0514	0.0701
NUDCD3	0.2393	0.5472	0.4868	0.5442	0.8518	0.4011
DLG5	0.0823	0.0399	0.0553	0.0631	0.0704	0.0899
LAMA3	0.073	0.2937	0.0745	0.2463	0.37	0.3583
ARHGAP19	0.0138	0.01	0.0099	0.0239	0.0161	0.0187
PHKA1	0.093	2e-05	0.1128	2e-05	0.0191	0.0148
DHX33	0.3092	0.3235	0.5055	0.8431	0.369	0.8177
ZNF695	0.0298	0.0501	0.0298	0.0067	0.0166	2e-05
MARVELD2	2e-05	2e-05	2e-05	2e-05	2e-05	2e-05
PFN1	2299.78	1860.55	1873.52	2404.5	2437.2	2366.06
LIN7A	0.1941	0.1608	0.1269	2e-05	0.458	0.9422
RAN	337.563	393.119	342.912	331.987	363.437	460.987
IFNGR1	0.2676	0.2214	0.2718	0.243	0.2644	0.2221
MPST	7.7222	3.4162	9.2279	4.707	3.7612	5.4338
TMPO	17.7995	16.3533	17.7914	13.1303	11.2358	11.5432
PTPRK	0.0494	0.2391	0.0743	0.0731	2e-05	0.1134
SF3A1	7.7751	8.6501	6.3926	7.3908	7.2981	6.0838
METTL1	1.2858	0.8274	1.2761	0.6617	1.4353	0.9402
SP3	2e-05	2e-05	0.3422	0.1505	2e-05	0.1649
CHD9	0.0452	0.0372	0.024	0.0298	0.0416	0.0251
HIST2H2AA4	511.13	446.291	458.835	445.119	378.171	252.429
PRDM10	2e-05	2e-05	0.0379	2e-05	2e-05	2e-05
HARS	7.154	6.0814	5.3927	7.725	6.8463	6.4552
NOL6	0.4668	0.6386	0.3932	0.6964	3.2744	0.3284
ACTR10	0.8334	2.1369	0.7368	0.7975	1.0123	1.0418
PLEKHA1	1.1205	0.789	0.6956	1.0251	1.1464	1.004
NAPRT1	0.9649	1.2614	1.0092	2.5769	2.3884	3.4087
RHEB	4.2269	5.1098	4.1767	5.8926	3.83	3.2881
DPYSL3	2e-05	0.1264	0.1574	0.1787	0.2272	0.195
IRX3	2e-05	0.1874	0.181	2e-05	0.2091	2e-05
GLS	13.769	9.4572	10.8168	8.7566	9.0423	6.6545
RAB6C	0.0674	0.0211	0.0465	2e-05	2e-05	0.0469
ZNF622	0.2229	0.5085	0.5652	0.545	0.5056	0.2558
TIMM13	16.4899	23.4792	21.8211	21.2843	18.062	17.5239
TOM1L2	1.6789	2.1886	1.5516	1.5432	1.3551	1.6698
C21orf59	2.877	2.9831	1.1519	2.5892	2.6838	2.6389
TONSL	0.0073	0.0351	0.0045	0.0077	2e-05	2e-05
MAP2	0.0273	2e-05	0.0238	2e-05	2e-05	2e-05
GNB4	1.1396	2.175	2.7075	1.4363	2.2661	1.3981
NAGLU	0.0344	0.0215	0.0255	0.0149	2e-05	2e-05
PIK3C2B	0.0852	0.063	0.0406	0.0265	0.0175	0.049
ACTB	722.769	737.622	754.019	651.46	704.218	729.468
PPTC7	0.0649	0.1143	0.0992	0.1646	0.2371	0.071
CRMP1	0.1223	0.1557	0.1551	0.197	0.2053	0.2065
RNF214	0.5245	0.1314	0.0994	0.0352	0.2325	0.2805
C2CD5	0.1894	0.2055	0.2303	0.0362	0.1017	0.1698
PRKD1	0.0425	0.0787	0.0939	0.0532	0.0129	0.0917
CCDC25	0.1035	0.1507	0.249	0.2379	2e-05	0.144
SARS	13.2241	10.3746	8.8865	12.8821	15.7964	14.0391
TMUB1	2e-05	2e-05	0.0565	2e-05	2e-05	2e-05
EIF5AL1	120.67	126.557	48.6009	32.9885	57.0455	45.0249
DFFA	4.6875	4.7071	4.6564	6.2511	5.5446	5.0726
ZNF765	0.039	0.0234	0.0462	0.0031	0.0078	2e-05
PHB	71.7993	57.1459	64.6951	68.5876	59.6568	60.336
CTCF	2e-05	0.0682	0.0293	2e-05	2e-05	0.0344
ASAH1	0.0642	0.159	0.0888	0.1422	0.3832	0.354
2022-09-02	15.7577	13.2637	12.5365	13.3264	10.0984	12.6663
CRLF3	0.0547	0.0693	0.0679	0.0302	0.1476	0.1625
ARFGAP2	3.2879	2.9938	4.2633	1.9597	2.1654	2.6947
MIB1	0.0173	0.151	0.0274	0.1728	2e-05	2e-05
EFEMP1	0.0346	0.0259	0.0184	2e-05	2e-05	2e-05
RNF40	1.7698	1.6359	1.5488	1.5327	1.4791	1.9299
ZBTB7A	0.1747	0.1735	0.23	0.3465	0.3186	0.3606
LSM5	2e-05	2e-05	0.4413	1.0823	2e-05	2e-05
UBA7	0.0541	0.0532	2e-05	2e-05	2e-05	2e-05
FTSJD1	0.0234	2e-05	0.0355	0.0208	2e-05	2e-05
DNA2	2e-05	2e-05	0.2251	0.0332	2e-05	0.1336
SLC27A4	0.106	0.1827	0.223	0.2453	0.2655	0.1576
ESF1	1.2254	1.5399	1.0185	1.2013	1.5023	1.0439
GMDS	1.6667	2.2183	0.8129	0.5741	2.154	2.285
ALDH3A2	11.5946	14.1842	14.2433	9.8073	9.862	7.5124
TRIP4	0.5463	0.5619	0.4704	0.4564	0.713	0.7326
KPNA6	0.9684	1.3258	1.388	0.7966	0.9359	1.8827
MKRN2	2.6017	3.0588	2.6476	3.7442	3.6795	2.009
ILF2	53.5558	55.7796	45.4763	41.4662	39.0072	40.9819
CLPX	0.7739	1.0898	1.3861	1.5346	0.8376	1.1456
SLC27A2	1.1016	0.9409	0.7149	0.1912	0.0343	0.0871
PRDM9	2e-05	2e-05	2e-05	2e-05	2e-05	2e-05
RNH1	8.0006	8.4238	6.6803	6.6044	4.964	9.5325
MEX3B	0.0147	0.0151	2e-05	0.0138	2e-05	0.0201
C9orf123	0.1288	2e-05	0.1807	0.0745	2e-05	2e-05
EIF4G2	5.1273	3.9338	4.8873	5.215	6.0796	6.744
POMZP3	0.1994	0.1631	0.2415	0.1873	0.0466	0.1229
C10orf35	2e-05	2e-05	3.3387	2e-05	2e-05	2e-05
ZDHHC3	0.0752	0.2326	0.2455	0.1146	0.0959	0.0841
PGD	41.8208	56.172	52.2699	66.3197	74.5581	81.6101
SPAG9	1.9578	1.4904	1.9504	1.8356	1.8223	1.9466
ZC2HC1A	2e-05	2e-05	0.0509	2e-05	0.0077	0.0177
CYP4F2	0.0646	0.0423	0.065	0.1178	0.0612	0.0741
POLR1D	2.9228	3.2712	2.879	2.6957	2.1716	3.1155
SNAP23	21.0713	17.0628	8.1458	16.3827	19.0262	26.8446
PRMT7	0.2536	0.277	0.2009	0.0575	0.5055	0.2665
ATP5A1	119.302	94.4969	111.558	124.128	102.418	94.5173
UBE2S	3.2501	3.6062	1.6588	9.2957	8.7869	7.5102
ATP1B3	16.9459	13.2883	11.4705	12.2022	12.4773	11.4153
CLN8	0.0993	0.1241	0.0976	0.1334	2e-05	0.1445
PRKAR2A	1.3524	1.3998	1.7119	1.6591	1.4415	1.2553
PANK3	0.0361	0.0226	2e-05	0.0246	0.0345	0.0265
MME	0.0077	2e-05	0.0031	0.0046	2e-05	2e-05
KIF7	2e-05	2e-05	0.0796	2e-05	0.0338	2e-05
RAB9A	1.5491	0.8978	0.9419	1.3221	1.1012	1.2734
DPY19L1	0.0283	0.0639	0.0185	0.0087	0.0077	0.0091
KIAA0753	2e-05	2e-05	2e-05	2e-05	0.0054	2e-05
AKAP9	0.0778	0.0952	0.0765	0.0344	0.0626	0.0639
NDUFA5	16.7457	10.5093	10.1796	5.5698	7.0189	3.9141
CYLD	0.037	0.0361	0.0415	0.0198	2e-05	0.0291
C8orf44-SGK3	0.1048	0.0593	0.0808	0.164	0.0856	0.116
UGP2	12.9391	17.4226	18.3206	16.9188	17.7346	19.6429
NAA40	2e-05	2e-05	2e-05	0.249	2e-05	0.0962
FAM207A	2.346	2.3426	1.3461	1.2489	2.6641	1.0487
DYNLL1	2.0734	1.7167	1.8473	1.1875	0.898	0.9713
GHITM	0.4659	2.1848	1.2793	1.2783	0.2114	0.581
DGKA	1.3757	1.3341	1.1818	0.4977	1.5084	1.4602
RPL30	5.1016	9.4021	14.9338	17.5418	19.302	13.7848
ERBB2	0.1696	0.2425	0.0993	0.0342	0.0074	0.0088
USMG5	16.4616	23.3679	23.8772	26.8159	18.7722	15.3724
LPCAT3	0.404	0.3751	0.2376	2e-05	0.0122	0.3502
CRELD1	0.2725	0.6434	0.2574	0.6085	0.2993	0.5947
POLD1	1.5246	1.6338	1.8044	1.5197	1.51	1.2017
PELP1	1.9564	1.7239	2.181	1.6864	2.0045	1.5629
C1orf116	0.4749	0.9492	0.3572	0.5212	0.6815	1.0052
RASSF4	2e-05	2e-05	2e-05	2e-05	2e-05	2e-05
EEF1B2	105.559	70.9028	82.7718	86.2817	83.63	85.1077
ABRACL	25.6001	0.542	22.5524	2e-05	2e-05	2e-05
CAD	22.3273	20.6525	19.8199	14.9948	18.4564	19.1299
ENG	0.2518	0.145	0.1694	0.1645	0.1274	0.0935
ZNF527	0.0108	0.0182	0.0109	0.0024	0.006	2e-05
PDK2	0.0545	0.0614	0.0555	2e-05	2e-05	2e-05
DNAJC13	0.7744	1.5733	1.3575	0.774	0.7987	0.8664
MRPS31	1.067	1.3205	1.8644	1.7679	1.4568	1.6022
ARMC5	0.0124	0.0087	2e-05	0.0114	0.0077	2e-05
DOCK10	2e-05	0.2291	0.1086	2e-05	2e-05	2e-05
IKBKB	0.0714	0.0824	0.0835	2e-05	0.0257	0.103
N4BP3	2e-05	2e-05	2e-05	2e-05	2e-05	2e-05
CHML	0.2089	0.0288	0.1124	0.1787	0.1632	0.0881
FAHD2B	0.0411	0.0267	0.0285	0.0429	0.048	0.0513
MYO1E	2.2262	2.9008	2.2836	2.3546	2.6984	3.1753
RNF2	0.6163	0.788	0.8631	0.8717	1.1077	0.479
SERPINC1	0.158	0.0921	0.1016	2e-05	2e-05	0.0601
CTC1	2e-05	0.0403	0.0088	2e-05	2e-05	2e-05
SIRT1	0.1178	0.1253	0.0761	0.0606	0.1219	0.1342
KAT8	0.1379	0.4968	0.3558	2e-05	1.166	2.3037
RPL35	101.749	60.6902	112.275	66.0448	29.0485	61.79
KRT5	386.961	386.489	390.613	484.33	404.48	390.377
NEK8	2e-05	2e-05	0.1361	2e-05	2e-05	2e-05
TCEB2	15.7574	22.0476	19.8546	16.1091	20.0771	13.4379
YWHAQ	106.633	95.4549	112.283	148.212	165.151	159.646
WDR77	3.0714	3.5474	3.6604	3.7695	7.1945	5.6157
UBE2J2	2e-05	2e-05	2e-05	0.1515	2e-05	1.5348
KDM1B	0.0139	0.1056	0.0585	0.0488	0.065	2e-05
NUP214	0.8704	1.9564	1.8659	1.2528	1.4368	2.1049
USP36	0.5305	0.1949	0.675	0.2952	0.3216	0.4754
KIAA0020	1.0062	1.0033	0.8951	1.4547	0.7205	0.8387
CCDC127	0.3952	0.6959	0.6717	0.7908	0.3839	0.7809
MRPL2	1.1959	0.9802	0.7209	0.406	0.87	0.7391
LOC101059922	7.2817	5.4401	2.9073	6.3942	8.5895	10.0786
PSMD3	6.329	7.1569	6.7486	12.0857	11.4436	10.5567
CLEC16A	2e-05	2.2725	1.2202	2e-05	0.7486	2e-05
ITGA2	1.398	2.1865	1.9463	5.8181	4.7528	4.4156
CEP55	0.9476	0.9431	1.3981	0.1299	0.3666	0.681
TSSC1	0.1416	0.2731	0.0996	0.1129	0.3249	0.3094
DNAJC17	3.8912	3.2028	3.6802	4.3668	2.4526	3.7004
SACM1L	2.2004	2.2401	1.9349	1.5511	1.559	2.0019
OTUD7A	0.0061	0.007	0.0071	2e-05	2e-05	0.0044
SAP18	2e-05	0.0884	0.012	0.0225	2e-05	0.009
EIF3B	36.6737	39.5995	44.5941	46.9649	59.4588	59.9212
DGUOK	0.2741	2e-05	0.6149	0.1869	2e-05	0.1507
ZNF701	0.0476	0.0286	0.0564	0.0038	0.0095	2e-05
EEF1E1	8.4476	15.995	15.6496	20.4571	15.1007	11.757
SLC25A6	65.9839	53.3376	62.4298	67.4667	74.4391	49.6251
COPG1	6.6316	6.0284	5.7881	5.615	5.6191	6.8004
ZC3HC1	0.1211	2e-05	0.1629	2e-05	0.0578	2e-05
PACSIN2	4.2741	4.392	4.6348	4.1159	4.1417	4.5732
CARD11	0.0538	0.3358	0.0944	0.1405	0.1008	0.0518
GOLIM4	0.0127	0.0175	0.0156	2e-05	2e-05	2e-05
DDX11	0.6802	0.7977	0.7622	0.6336	0.5199	0.4552
RRP15	1.2308	2.5304	1.6309	2.9137	1.5445	2.1714
SETD1A	0.0842	0.0482	0.0183	0.016	0.0679	0.0061
GNE	0.2637	0.1388	0.4246	0.2531	0.0887	2e-05
ZNF486	0.0162	0.0273	0.0163	0.0036	0.009	2e-05
MSLN	2.4453	3.9447	2.7468	0.4907	0.6415	0.6272
PSMD10	0.4621	0.4317	0.6198	0.3695	0.1226	0.7161
ARFIP2	1.5233	1.9848	1.9319	3.7284	3.6531	3.864
ABTB2	0.2345	0.1754	0.0812	0.2251	0.238	0.2971
CHAC2	0.3595	2e-05	1.0137	0.6834	0.036	0.8807
PMM2	5.0738	4.6957	5.2584	5.7114	4.2526	3.5116
NGRN	1.152	0.3358	1.4754	0.1919	0.6449	0.7137
IQGAP2	0.1749	0.1482	0.1401	0.2719	0.1908	0.3064
CEP97	2e-05	0.0574	0.0486	0.0534	0.0797	0.0884
ANXA7	8.5314	12.4317	18.7219	16.8033	17.1421	16.1591
USP3	0.3416	0.5019	0.4353	0.5565	0.2168	0.3977
EIF1	14.5038	10.7978	8.6845	8.0041	10.2196	15.6283
GLRX2	2e-05	0.6425	0.5264	0.5206	0.7342	0.7825
TSC22D2	0.1897	0.0912	0.2442	0.0887	2e-05	2e-05
TTF2	0.3854	0.6615	0.4592	0.5671	0.6711	0.1896
PTGES3	18.8235	28.2911	26.6235	36.0292	37.1537	35.4183
HSD17B12	5.9796	6.8712	7.0924	9.6054	8.2006	7.5806
HIST3H2A	511.13	446.291	458.835	445.122	378.171	252.414
TUBB3	172.983	140.237	143.319	180.518	190.349	178.468
MOB1B	1.4505	0.9404	1.0129	1.3751	1.1198	0.9496
GINS3	0.3876	0.5014	1.1521	0.6067	0.6403	0.5141
CRB3	0.2457	0.4163	0.198	0.1041	0.1619	0.1363
AMFR	0.2235	0.3827	0.1536	0.2665	0.2457	0.2205
DYNC1LI1	5.8003	6.6778	8.6955	4.5122	6.8031	6.8652
ECHS1	18.8239	21.5626	25.6836	24.5007	17.2386	15.9018
DHX34	0.0135	0.0143	2e-05	0.0408	2e-05	2e-05
EPHA5	0.0093	0.0312	0.0388	0.0238	0.0255	0.0098
TMEM50A	0.3691	0.2616	0.2641	0.2753	2.1614	0.1794
FXR2	0.8672	1.1686	1.0816	1.7245	1.6074	1.6676
HIST1H4J	187.335	161.401	213.897	144.527	135.516	128.04
PPWD1	0.1883	0.2926	0.2319	0.5281	0.2045	0.3023
FNDC3A	1.7893	0.0301	0.0114	3.0724	2.7427	2.2339
BCAR1	0.8576	1.173	1.1215	1.2002	1.1312	1.4814
RPS3A	84.6292	95.689	87.2896	49.1312	77.2515	99.3875
FUCA1	1.6186	0.7627	0.973	0.1742	0.2602	0.7499
TMEM50B	1.1837	0.747	0.5754	0.8195	0.9977	0.8014
RPS15A	301.466	309.345	285.033	317.569	321.111	295.957
ATP6V1F	2.6089	2.2682	2.8286	4.0672	4.1242	3.7807
TWSG1	2e-05	0.3072	0.2251	0.177	2e-05	0.1666
C11orf58	5.8205	7.6452	7.6624	5.2052	6.5044	7.1629
FILIP1L	2e-05	2e-05	0.0592	2e-05	2e-05	2e-05
NAT1	0.1165	2e-05	0.0735	2e-05	2e-05	2e-05
ATL2	1.0377	1.0106	1.2052	1.1214	1.6182	1.6809
DLG2	0.0452	0.0269	0.168	0.0346	0.0293	0.0211
SPCS3	2.7932	4.9154	3.3377	6.503	5.6469	3.7559
TBC1D4	0.1474	0.2461	0.2816	0.6789	0.7211	0.4727
RBM39	10.4281	12.3056	11.6685	8.5608	8.9962	6.5298
DIS3L	2e-05	2e-05	0.0051	0.0037	0.0079	0.013
MYCBP2	0.0822	0.1196	0.0716	0.0719	0.0911	0.099
POLB	3.2409	3.2917	3.6493	0.4768	4.2915	3.6109
PPP4R4	0.1118	0.5143	0.2163	0.2148	0.7104	0.5103
PPCS	1.9962	2.4561	2.3106	1.8844	1.9859	2.6201
DHRS4L2	0.5114	0.5277	0.4937	2e-05	0.1424	0.1948
NDUFB6	1.3794	1.795	2.5146	1.4303	0.9314	1.0673
TNFRSF21	0.507	0.1194	0.1506	0.1763	0.0884	0.2072
KLC2	2.6905	3.8263	1.0912	4.5169	4.6721	5.1014
PLXNA1	0.0117	0.0207	0.0629	0.0312	0.0173	0.0111
SIN3A	0.8868	0.7772	0.7812	0.7532	0.5648	0.6847
COMMD6	1.0765	0.6774	0.6032	0.6916	0.9764	0.725
LTF	0.318	0.338	0.3591	0.1606	2e-05	0.252
NBN	0.455	0.8185	0.4037	0.3807	0.2805	0.3422
HIST1H2AI	511.13	446.291	458.835	445.119	378.171	252.429
DIEXF	1.8132	1.7209	1.4824	0.854	0.5999	0.6169
OTUB1	20.356	19.6507	20.4136	13.9991	25.4958	20.9546
PIAS1	0.2472	0.1937	0.0755	0.0696	2e-05	2e-05
RPS16	152.966	159.674	119.679	114.832	160.603	115.292
SNUPN	0.0964	0.1312	0.1263	0.0295	0.0939	0.1604
HEXIM1	0.8756	0.8361	0.9345	0.8674	0.4001	0.5822
LOC729454	1.043	3.6985	2.5556	2.078	0.9528	4.3661
ZNF789	0.056	0.0941	0.0561	0.0125	0.0311	2e-05
CNPY4	2e-05	0.3132	0.3154	0.3262	2e-05	0.3669
GSTM3	5.5718	13.9987	12.2304	13.4202	10.0733	13.0888
ME1	5.4603	5.7545	6.3848	5.7991	5.5935	6.0045
EXOC2	0.7868	1.3065	0.8684	0.8861	0.4085	0.7815
RER1	0.5081	3.5689	3.7323	4.6622	3.4855	0.797
MAGEA6	0.4895	0.1707	0.3532	0.0592	0.0672	0.2002
TFG	17.3228	22.8369	21.0104	13.2824	16.6835	19.4874
FKBP4	33.1402	27.2047	31.3448	34.7063	39.0906	41.37
CLASP1	0.2807	0.2074	0.3798	0.1859	0.3122	0.3913
TBC1D8	0.0157	2e-05	0.0336	2e-05	2e-05	0.0157
U2AF2	31.9427	24.9258	21.3772	29.2203	28.5408	23.251
GSTZ1	0.5268	0.5621	0.5376	0.2224	0.2006	2e-05
NONO	35.9587	38.8475	46.6296	37.5137	33.3628	29.988
HMHA1	0.0392	2e-05	0.0519	2e-05	2e-05	2e-05
PBK	1.4614	1.1878	1.1408	1.1594	1.3879	2.0389
MKI67	2.7565	3.1397	3.297	4.7654	3.9902	3.6639
RRP1B	13.802	13.2992	14.9281	5.4201	0.6295	5.1131
DDX20	0.5317	0.776	0.4661	0.3553	0.3093	0.237
TNS1	0.0105	0.0164	0.0165	2e-05	2e-05	2e-05
GALNT7	2e-05	2e-05	2e-05	2e-05	2e-05	2e-05
KDSR	0.4907	0.5241	0.5949	2.2662	0.856	0.7933
CEP250	2e-05	2e-05	0.0997	2e-05	2e-05	2e-05
DDI2	2.0851	1.4287	1.4888	1.3232	1.5882	1.6546
PTER	1.0526	1.6817	1.2985	0.1422	2.0024	1.4774
VPS13D	0.0035	0.0004	0.0021	2e-05	0.0015	0.0033
DHTKD1	0.2589	0.0366	0.0527	0.2974	0.1411	0.0308
SSR3	22.9917	8.1458	16.4289	9.8062	16.321	6.6506
TBC1D5	0.4262	0.5276	0.5386	0.2915	0.3216	0.6621
SPG20	0.8667	1.3381	1.227	0.3519	0.2573	0.4951
DLAT	10.8592	8.7621	11.3797	15.6273	12.2009	10.532
EIF4E1B	0.2007	0.1249	0.1295	0.1667	0.1817	0.1998
CT45A3	0.2079	0.2102	0.2604	0.2317	0.1967	0.1831
MAPRE1	30.7198	38.8396	35.415	29.9057	26.2514	39.5385
ANKRD17	0.155	0.1933	0.2409	0.2708	0.3579	0.1919
PTPRD	2e-05	2e-05	0.0023	2e-05	2e-05	2e-05
CCDC53	0.3444	0.2151	0.1864	0.2379	0.981	0.3991
CHTF18	0.5437	0.3724	0.3836	0.2928	0.3749	0.3222
ADO	0.1869	0.452	0.7716	0.0786	0.186	0.1528
KIF23	0.4568	0.5785	0.5093	0.9012	0.8342	0.9897
NEDD4L	0.0404	0.2929	0.3542	0.1058	0.1175	0.0882
SLC1A3	2e-05	0.0243	2e-05	2e-05	2e-05	2e-05
RBMXL3	1.6054	1.1153	1.0477	0.5918	0.5228	0.4503
PMF1	0.124	0.0988	0.0925	0.0509	0.0905	0.1169
BAG2	25.7627	18.767	22.5426	19.3894	10.0986	17.7057
COPG2	1.135	1.7545	1.1886	0.6565	0.9231	1.5677
HSPA14	3.9532	2.9851	3.3978	2.8923	2.0105	1.911
IGF2BP3	5.5004	6.9306	8.7223	4.2635	6.1985	6.3848
FKBP1A	30.6078	51.7223	43.2148	49.3271	74.0379	65.6885
AMPH	2e-05	0.0578	0.0412	2e-05	2e-05	2e-05
ATIC	32.4721	29.9333	32.3281	26.3647	35.5267	34.7854
RBM12	3.8802	4.1827	4.1543	3.6161	4.8322	4.155
TP63	2.1282	2.0884	2.1316	2.4492	2.4174	1.7107
CLK4	2e-05	2e-05	2e-05	2e-05	2e-05	2e-05
MPDZ	0.005	0.1131	0.0043	0.0043	0.0035	2e-05
IGF2BP1	0.616	1.2046	1.3685	0.733	1.8373	1.7107
HIST1H2BI	257.916	240.467	313.351	251.082	215.232	135.751
CTSD	17.0509	16.2911	18.8008	12.7516	12.9119	14.9895
LOC100996724	0.1286	0.3629	0.1239	0.1784	0.1687	0.6331
LPCAT1	2.8063	3.8662	0.1255	2.0425	0.5684	1.4896
TUBGCP3	1.2493	1.203	1.0088	1.2252	1.1851	1.3878
ROCK2	0.7726	0.948	1.0459	0.5004	0.8201	1.0094
NTMT1	1.3396	1.0536	1.1084	1.9114	2.331	1.8166
PRPS1	6.5076	8.4173	9.7704	3.05	2.9436	7.8044
UHRF1	0.9366	0.9948	1.1329	1.1508	0.6138	0.7064
ASF1A	0.4087	0.9769	1.1721	0.3323	0.4098	1.2161
HYPK	1.2321	0.8977	1.2138	1.0868	1.0683	1.3618
EEF1D	88.3747	110.541	99.8855	101.951	107.133	157.101
TLE2	0.1961	0.1424	0.205	0.0788	0.0575	0.0708
SMS	6.0792	6.0099	7.3993	6.9527	7.4216	6.9931
RPS10-NUDT3	2.1832	2.616	2.3103	3.8943	4.6246	2.7587
DDB2	1.6987	0.882	1.1456	0.3082	0.7558	0.6162
DDX28	0.1532	0.6753	0.2212	0.3733	0.2639	0.4336
PMPCB	0.5095	0.5729	0.4433	0.4802	0.3636	0.3445
PLEKHA8	2e-05	2e-05	0.0207	2e-05	2e-05	2e-05
PIP4K2C	2.6283	2.7275	3.6196	5.4375	5.6129	4.1792
CYFIP2	0.64	0.5253	0.5554	0.6375	0.5617	0.7149
CDC26	2.5795	3.2231	3.0138	3.7572	4.2133	2e-05
KANSL3	0.0101	0.0224	0.0229	2e-05	2e-05	2e-05
SF3A2	11.0781	4.3552	3.9363	3.51	4.8006	4.8822
FAM162A	3.2359	2.961	0.6705	3.4679	0.5771	1.1671
ARIH2	0.1937	2e-05	2e-05	2e-05	2e-05	0.1817
TUSC3	2e-05	2e-05	0.2331	0.2461	2e-05	2e-05
TLR2	0.0076	2e-05	0.009	2e-05	0.0016	2e-05
GMPR2	1.2407	0.8755	2.1025	0.671	0.5582	1.7347
AFF4	0.0451	0.0438	0.0633	0.044	0.0784	0.0287
CSNK1G1	0.0172	0.0173	0.0256	2e-05	2e-05	2e-05
NAB2	0.1284	0.2313	0.1353	0.0852	0.2493	0.0875
DCAF11	0.3179	0.4567	0.6764	0.3781	2e-05	0.4735
NDUFAF4	2e-05	0.4958	0.3955	0.4058	2e-05	0.3281
GSPT1	8.3484	8.0893	7.3645	6.643	7.0322	8.7665
TCOF1	3.2384	2.6919	3.7556	1.9834	2.3941	3.4144
ASPRV1	0.1338	0.0612	0.0908	0.9047	0.5908	0.6124
ACADVL	23.0483	21.0903	21.8541	20.2651	18.0219	15.4811
KRT18	103.195	141.906	109.422	183.812	124.676	144.118
LRG1	2e-05	2e-05	0.0571	2e-05	0.0796	2e-05
MAP2K4	0.2069	0.3483	0.1156	0.1715	0.3867	0.4841
TRPC4AP	0.0796	0.0633	0.0668	0.0752	2e-05	0.0873
RILPL2	1.1855	1.0563	0.5644	0.2659	0.0922	1.0516
PLEKHG3	0.1407	0.1789	0.1073	0.1947	0.1372	0.1168
PCDHAC2	0.1882	0.1467	0.1399	2e-05	2e-05	0.21
DNMT3A	2e-05	2e-05	0.0141	0.2492	0.3407	2e-05
RASAL2	0.0934	0.1066	0.1497	0.126	0.109	0.0875
RWDD1	13.0687	1.3477	8.6746	8.5863	11.2341	14.8026
TRIP10	3.3534	4.7219	5.0711	6.7388	5.2064	5.0364
S100A11	45.2179	80.6092	103.369	33.3175	91.3415	37.7011
BPTF	0.0853	0.0677	0.1178	0.1014	0.0187	0.0804
SF3B1	7.9802	9.7145	8.9632	6.7372	6.8542	6.7179
HIST1H4A	187.335	161.401	213.897	144.527	135.516	128.04
IQGAP1	22.4511	20.4643	19.0389	26.2226	26.8153	29.424
SPRYD7	0.2184	0.3928	0.2643	0.7186	2e-05	0.4746
GPR89A	0.1237	2e-05	0.0448	0.1079	0.1173	0.0394
OLA1	4.9525	8.7225	11.8044	10.7836	9.5628	10.3153
CHUK	0.4769	0.9426	1.1764	0.3172	0.6023	1.0006
TSPYL1	0.1237	0.1657	0.1683	0.024	0.2309	0.0193
GNB2	1.5166	2.6544	3.1363	1.6439	2.6012	1.616
PTGR2	0.3155	0.2379	0.6939	1.6224	3.2117	1.6777
CHD7	0.0293	0.0205	0.0266	0.024	0.0184	0.0129
APLP2	0.0071	0.0961	2e-05	0.036	0.2053	0.0826
MMS19	0.8224	0.8724	0.739	0.9269	1.0185	0.9213
ADI1	1.7162	1.3165	3.9862	0.8532	2.738	2.3045
KDM2A	0.4998	0.676	0.4932	0.5514	0.6425	0.6209
UBTD1	0.1167	0.0631	2e-05	0.0717	0.1159	0.0624
CHD8	0.3819	0.9379	0.5105	0.1516	0.2644	0.6372
ELF1	2e-05	0.0715	0.1592	2e-05	2e-05	2e-05
ENOSF1	0.1624	0.0249	0.0957	2e-05	2e-05	2e-05
CAPN15	2e-05	0.0125	0.0134	0.0154	0.0204	2e-05
TALDO1	141.865	170.915	165.646	109.528	123.449	162.104
PHKA2	0.0675	0.4668	0.3745	0.0406	0.0234	0.3333
GPX4	3.2861	1.4171	2.1562	2.1893	1.9919	1.6607
RFC4	7.9638	4.1618	1.9943	5.0617	3.6196	8.4782
PRRC2C	0.8576	1.4589	0.9417	0.7506	0.7998	0.7991
ATP13A1	0.0301	0.0208	0.0816	0.0994	0.0983	0.0387
LRPAP1	0.3227	1.2648	0.563	0.4119	0.3464	0.8675
PUM1	1.1734	0.7283	1.2018	1.044	1.1809	1.1769
ERF	0.0231	0.0163	0.0174	0.0237	0.0224	0.0218
EPB41L1	1.5969	2.6373	1.6846	0.205	0.2246	0.3771
HSCB	2e-05	2e-05	1.2179	2e-05	2e-05	2e-05
CUL3	2.2836	2.1823	2.616	1.4836	2.8491	2.5844
H2AFV	742.495	657.36	681.36	670.246	572.146	378.048
PSMB9	1.7725	3.2489	2.1605	1.4243	2.1462	3.3337
NSA2	1.1524	1.7415	1.2915	1.4667	1.2822	0.7355
MRPL28	4.8801	4.9189	1.6857	1.8398	4.6384	4.1794
ZNF519	0.0156	0.0262	0.0156	0.0035	0.0087	2e-05
JAK1	0.058	0.1425	0.0464	0.059	2e-05	2e-05
MST4	4.2893	4.3991	4.0081	3.5506	3.9398	4.8086
U2AF1	13.347	4.9417	5.1661	4.5925	4.3512	3.0591
SRGAP2D	0.2253	0.3026	0.1612	2e-05	0.1444	0.1253
H2AFX	343.953	304.38	315.635	304.306	258.279	167.749
RAB7L1	0.3656	1.7415	1.2869	2.7693	1.7359	1.7647
KLHDC4	2e-05	2e-05	2e-05	2e-05	0.015	0.0334
MDN1	0.2122	0.1983	0.1609	0.1997	0.1569	0.133
CSNK1D	1.5391	2.2135	2.3922	1.0371	0.7928	0.8618
ELMSAN1	0.0252	0.0454	0.0941	0.0093	2e-05	0.035
PRPF8	5.6042	5.1768	5.0977	5.8414	5.1639	4.3827
NCOR2	0.2472	0.4125	0.3055	0.1843	0.0967	0.0388
ANKRD13D	0.0211	0.0178	0.0147	0.017	0.0168	2e-05
PKP4	0.0678	0.0826	0.0618	0.0726	2e-05	0.0033
BABAM1	2e-05	0.0354	0.1089	2e-05	0.0259	0.0423
CDCA3	0.0849	0.2949	1.0059	0.3488	0.3843	0.696
MLH1	0.4991	0.614	0.6471	0.1722	0.2558	0.2967
IKBKAP	0.9225	1.084	0.8049	0.8961	0.9363	1.3371
BLM	0.0246	0.0456	0.006	0.2537	0.029	0.0482
NEDD4	0.2438	0.1747	0.2644	0.1708	0.2957	0.1248
TMCC3	2e-05	0.0474	0.0427	0.0706	2e-05	0.0355
GTF2F1	1.9349	2.2889	2.7789	2.1354	2.6706	2.8165
GDI1	36.3953	27.1342	20.2761	21.6077	34.7893	23.7796
LOC100996754	0.132	1.3384	0.1624	2e-05	0.0792	0.0665
NLRP7	1.5007	0.8594	0.5863	0.8431	0.7462	1.3408
PTRF	16.5422	18.4887	52.2303	26.0915	23.1779	24.178
OXCT1	1.8945	1.7191	2.3669	2.0752	2.3976	2.4057
SULT1A1	0.0522	0.0323	0.0745	2e-05	0.0203	0.018
AHSA1	20.4003	24.7432	20.8391	33.4486	31.8975	30.6504
SGK3	0.1072	0.0606	0.0826	0.1677	0.0875	0.1186
UPF2	1.0639	1.8806	0.8314	0.5199	1.5317	1.6344
EXOSC4	6.8942	3.4138	6.3138	4.5882	6.2445	7.1385
HAT1	5.698	7.0158	7.2111	9.4112	7.491	7.6129
URGCP	0.0445	0.0849	0.1143	0.0432	0.0526	0.038
CNOT6L	0.044	0.035	0.0277	0.0433	0.0151	0.0111
LARP4B	1.0613	1.2091	0.7459	1.0772	0.8671	1.3611
UBE2M	41.2621	47.5487	41.36	55.8979	51.57	66.6547
IFT46	0.1405	2e-05	0.1261	2e-05	2e-05	0.1737
TMEM160	0.5337	0.1529	0.1964	2e-05	0.1507	0.115
PALMD	0.0831	0.1332	0.1092	0.0129	0.0419	0.0078
PCCB	0.0339	0.0464	0.1268	0.1457	0.0196	0.0479
SHMT1	4.0347	2.9804	3.6423	3.364	3.7783	3.3595
DENND4C	0.0165	0.0297	0.1133	0.1781	0.1915	0.1322
RPL7	119.975	165.7	123.13	152.462	139.262	158.761
ILF3	53.6501	51.7175	50.743	41.4913	44.8782	40.0066
TBX10	2e-05	2e-05	2e-05	2e-05	2e-05	2e-05
PTK2	5.1888	4.1436	1.3379	1.7151	3.7286	4.8608
OSBPL10	2e-05	0.0383	0.0341	0.2009	0.1096	0.391
LRRC1	0.4748	0.7073	0.9574	0.5906	0.4654	0.4427
RHOT1	0.0768	0.2666	0.2058	0.3793	0.3319	0.1478
MMAA	2e-05	1.1771	1.7729	2e-05	0.5022	2e-05
ECH1	3.2477	2.4313	7.6372	3.4567	3.129	6.929
SAR1B	13.1954	14.1384	14.4481	14.075	13.4413	12.6986
NUCB1	3.1936	3.9031	3.4359	3.8486	4.6874	3.7292
TAF1A	2e-05	2e-05	2e-05	0.0265	2e-05	2e-05
FBXO21	0.2959	0.2521	0.4091	0.2201	0.3078	0.2635
GNA12	2.045	2.4239	1.4489	2.1868	2.4566	2.2382
C1orf131	0.4111	0.3181	0.2377	0.0527	0.3417	1.0388
MPDU1	1.3148	1.1563	1.4782	2e-05	2e-05	0.7121
PRDX3	7.3557	9.7727	14.3447	10.4285	4.968	6.8741
PFDN4	69.9772	89.6232	82.7092	31.8912	85.283	40.5549
DICER1	0.487	0.3344	0.4552	0.1653	0.1635	0.4249
PGM2L1	2e-05	0.104	0.0117	0.0561	0.0488	2e-05
CSTF2	1.6635	1.6734	1.2822	0.7532	0.8826	1.8627
ASNA1	14.6926	20.4098	14.6182	15.9079	18.655	10.8874
WDR83	2e-05	2e-05	0.0377	2e-05	0.0538	2e-05
DHX36	2.2504	2.6245	1.9773	1.3615	1.0436	1.3729
ACTBL2	85.7931	77.6569	74.0476	98.0014	110.106	102.135
MTFP1	1.2768	0.772	0.9704	1.5823	0.7422	0.5649
OCLN	2e-05	2e-05	2e-05	0.0418	2e-05	2e-05
TRMT61A	1.805	1.0833	1.0495	0.511	0.0837	1.3195
SLC37A3	2e-05	0.0145	0.012	2e-05	2e-05	0.0102
SEC14L1	2e-05	2e-05	0.0194	2e-05	2e-05	0.0135
MVK	1.4442	1.1416	0.7742	0.8131	0.819	3.6384
PHF3	0.1124	0.109	0.0686	0.073	0.1408	0.0624
NOP2	4.5828	4.0668	5.7282	7.833	4.3422	4.8576
KIF5A	0.802	0.784	0.7387	0.8895	0.9071	0.8524
FLYWCH2	0.6433	0.8733	0.8253	0.1296	0.4033	0.189
ADIRF	86.5241	51.4023	59.7423	29.435	39.0266	49.7901
UBE2Z	2.1357	3.7177	2.3432	2.223	0.852	1.8329
PLOD1	2.0555	2.1561	2.2847	3.2139	3.0669	2.9645
TAF6L	0.072	0.2246	0.1459	2e-05	2e-05	2e-05
PRMT6	2e-05	1.1628	0.0086	2e-05	0.0502	2e-05
IKZF2	0.219	2e-05	0.116	2e-05	2e-05	2e-05
SH3KBP1	2e-05	0.1237	0.0709	0.6673	0.7041	1.0301
MRPS30	0.4661	0.0913	1.7177	3.2228	2e-05	0.6468
SMARCB1	2.2128	2.6843	2.5998	0.3795	0.6976	0.2877
MAGOHB	11.2886	11.226	12.2594	13.7413	13.4748	10.2874
TUBB4A	161.681	142.107	143.739	181.142	169.012	169.379
TSPAN6	2e-05	2e-05	0.1931	2e-05	2e-05	2e-05
ZNHIT6	0.4004	0.3531	0.2244	0.2726	0.2862	0.3137
PEX16	2e-05	2e-05	2e-05	2e-05	2e-05	0.0162
RBM6	0.0549	0.0692	0.0515	0.1217	0.1012	0.1882
NFKB1	1.2873	1.5129	1.1681	0.7982	0.7816	1.1733
SRI	9.4645	9.9286	8.5515	4.2378	3.2619	3.4844
TBC1D24	0.3428	1.1837	0.1238	0.2149	1.0234	1.1988
KIAA0907	0.0076	2e-05	0.0085	2e-05	2e-05	0.0032
RAB20	2e-05	2e-05	0.8329	2e-05	0.0079	2e-05
CNIH4	2.1839	1.4051	1.1172	1.058	1.5248	1.6486
PRKACB	2.4181	3.6058	2.616	3.4685	2.1331	1.6297
ITSN1	0.143	0.034	2e-05	2e-05	1.3743	2e-05
ATP6AP2	0.4758	0.4277	0.7374	0.3188	22.4574	20.4681
HPS6	1.3249	1.4643	1.2508	1.4039	18.6363	1.4505
CMIP	0.0275	0.9487	0.0681	0.0582	0.0725	0.0655
SLC38A1	0.0494	0.0533	2e-05	0.0708	0.0768	0.0754
AQPEP	0.0111	0.0034	2e-05	0.0374	0.0196	0.0648
RRM2	4.817	4.7376	4.8511	6.7096	6.5339	7.4112
ARMC1	0.4148	1.173	0.965	3.7044	0.8988	3.6622
UTP11L	0.5439	0.6387	0.4141	0.3999	0.2162	0.1503
ADRBK2	0.1762	0.1136	0.1342	0.1465	0.1133	0.1078
KLK11	2e-05	2e-05	0.0422	2e-05	2e-05	2e-05
PAF1	1.0783	1.1422	0.8447	0.6568	0.8091	0.5386
EPN2	0.0662	0.289	0.4826	0.327	0.1951	0.318
ZNF732	0.0134	0.0226	0.0135	0.003	0.0075	2e-05
IST1	2.1162	3.0531	2.47	0.5934	1.9292	2.3641
MKL2	1.4355	1.764	1.5989	0.019	0.0171	0.0206
CLTC	26.5411	27.4905	26.895	28.4393	27.9184	26.4807
PQBP1	4.8227	8.513	5.6852	7.5324	6.6017	6.1823
ATXN2L	3.205	3.843	4.3916	3.006	4.1127	4.4109
ACTN4	49.8909	55.242	50.6984	82.5811	82.5463	81.3815
ZNF616	0.0303	0.0182	0.036	0.0024	0.006	2e-05
ARHGAP29	0.1886	2e-05	0.1048	0.0122	0.0617	0.0683
FOSL1	1.0414	0.8226	0.6738	1.189	0.6356	0.5634
CPPED1	1.0141	0.9663	0.9282	1.2051	1.5172	1.9661
TOX3	0.0448	2e-05	0.0552	2.1674	1.8235	1.8368
RPS15	9.5281	9.0848	7.6883	5.5773	3.9578	9.0716
AK2	9.2294	10.9182	10.3339	10.0277	11.1909	16.6218
ACTR1B	0.9149	0.202	0.5324	0.4168	0.0984	0.5291
LRRFIP2	3.4356	3.1917	1.6436	0.942	1.9089	4.6843
SEC24D	0.4422	1.4222	1.3206	1.4653	1.0881	1.3492
PEX6	2e-05	2e-05	2e-05	2e-05	2e-05	2e-05
LAMC3	2e-05	2e-05	0.0163	2e-05	2e-05	2e-05
ZNF140	0.115	0.16	0.156	2e-05	2e-05	2e-05
XPO7	4.2906	2.2315	1.4732	1.6206	2.2024	2.0285
XPO4	0.3165	0.314	0.3126	0.3571	0.3415	0.347
ETFB	45.1321	42.0683	30.1659	31.1965	24.4287	29.6363
PEX10	2e-05	2e-05	2e-05	2e-05	2e-05	2e-05
BRMS1L	0.9179	0.7814	1.2842	2e-05	2e-05	2e-05
MCM3AP	0.0618	0.0559	0.0672	0.0156	0.0076	0.0296
NUP88	6.2936	3.8427	4.7158	2.4515	3.8119	3.3174
C16orf62	0.1152	1.6056	0.1202	0.0659	0.8529	0.0314
ATXN2	0.5424	0.6481	0.5352	0.1997	0.2519	0.6122
TXNDC17	7.7567	8.1777	8.0891	8.8375	10.3691	9.0683
RPS11	39.9225	43.0267	33.4367	17.8642	24.0388	28.2183
GLTP	2.9318	9.4712	3.4359	1.7198	2.1033	2.6054
TMPRSS11E	0.0234	0.031	0.074	0.0153	0.0091	2e-05
POLR1E	2.9463	3.9259	4.5602	2.1306	3.0222	2.2552
ZNF528	0.0139	0.0234	0.014	0.0031	0.0078	2e-05
CPSF3L	0.3304	0.1822	0.156	0.1357	0.1892	0.2855
KIAA1191	2e-05	2e-05	0.0497	2e-05	2e-05	2e-05
BCR	0.1936	0.5149	0.1261	0.4092	0.4081	0.5301
ABCE1	7.7274	9.7424	9.93	10.0513	9.0983	10.9209
EPT1	1.1413	0.4602	0.4587	0.6803	1.0234	0.5275
RMND1	1.1011	0.4486	0.868	0.3149	0.4666	0.0842
BUB3	4.8594	5.3172	7.1455	3.9826	5.7932	4.9082
UBXN6	0.3906	0.4134	0.4108	0.2999	0.8037	0.2498
WWC1	2e-05	2e-05	0.0501	2e-05	0.0493	0.0922
HMG20B	2e-05	0.0416	0.3326	0.6087	2e-05	2e-05
HNRNPCL1	7.7987	10.2286	11.4483	9.8157	9.1484	9.5411
THNSL1	0.0946	0.0737	0.111	0.0766	0.0445	0.1021
PRMT10	0.0205	0.0197	0.0202	2e-05	2e-05	0.0198
PIK3C2A	0.7302	0.5295	0.6277	0.8209	0.4881	0.6897
ISG15	4.1839	6.1506	8.2348	7.5576	4.0944	3.6109
CAND1	6.3378	6.3334	6.7296	5.0703	6.6586	4.9034
MNAT1	0.7651	0.674	0.612	0.9993	1.1595	1.6513
TSC1	0.0237	0.0535	0.0616	0.031	1.4544	0.1523
SLU7	2e-05	2e-05	2e-05	2e-05	2e-05	2e-05
ZNF836	0.0138	2e-05	0.0177	2e-05	2e-05	2e-05
RRAGA	0.3905	0.5022	0.4322	0.2389	0.157	0.2176
RAI14	1.3563	1.7732	1.6769	0.7719	0.6918	1.1407
PTRH2	0.9621	0.8446	0.6224	0.7469	0.784	0.6641
YOD1	0.1743	0.1074	0.0926	0.1601	0.1845	0.2126
SMEK1	1.1483	1.2913	1.0983	1.4664	1.1944	1.4965
RBBP4	30.2162	41.8019	27.154	39.8522	42.474	36.8612
SMARCD1	0.4778	1.2385	2.0695	0.8362	0.9342	0.2816
WASF2	4.462	2.012	3.8378	1.3649	3.8894	2.0112
LOC101060458	0.0138	0.01	0.0072	2e-05	0.0129	2e-05
PVR	2e-05	2e-05	2e-05	0.0502	2e-05	2e-05
MPHOSPH8	0.066	0.0886	0.07	0.0928	0.0693	0.0576
PLEKHA5	0.2142	0.2134	0.4123	0.0977	0.0922	0.0762
HNRNPUL2	5.1023	7.981	4.232	3.4404	3.515	3.2422
RGPD4	0.2255	0.2009	0.2062	0.1145	0.0905	0.0655
DDX39B	49.0775	50.9689	44.6884	54.3338	44.95	45.7199
VPS13A	2e-05	0.0235	0.0169	2e-05	2e-05	2e-05
MDC1	0.3179	0.3544	0.356	0.3003	0.2327	0.2789
IMPACT	0.132	2.8722	2.7509	0.2932	0.2601	0.3049
HDHD1	0.9078	0.7089	0.9516	0.7448	0.7671	0.8855
CHD1	0.2022	0.0723	0.0908	0.1544	0.1007	0.1673
GBF1	0.8793	1.1134	1.0547	1.5084	1.0833	1.3874
PISD	2e-05	0.0552	0.1156	0.1028	2e-05	0.1204
MEAF6	2.0422	2.9828	2.3403	1.2614	2.3871	3.0624
VPS18	0.425	0.4035	0.4069	0.3831	0.6068	0.5479
SS18	2e-05	2e-05	0.0452	2e-05	2e-05	2e-05
ITPK1	0.3695	0.0701	0.6094	0.6326	0.5904	0.4093
FRYL	0.4324	0.353	0.3842	0.2371	0.2894	0.477
WTH3DI	0.0674	0.0211	0.0465	2e-05	2e-05	0.0469
RAB34	4.6177	3.2346	3.2742	3.7068	1.9502	2.1427
PARL	0.2333	0.2159	0.2416	2e-05	0.0682	2e-05
GOT1	14.2896	16.1842	17.6692	15.8903	11.8958	20.5782
STEAP3	0.0111	1.0575	0.7838	0.8242	0.8135	0.5717
APIP	0.4513	0.5658	0.5001	0.3197	0.3562	0.5173
SENP6	0.0091	2e-05	0.0039	2e-05	2e-05	2e-05
CPSF3	1.1743	1.3824	0.9394	1.0354	1.0603	1.0646
CHTOP	4.8837	7.0195	6.1481	3.7243	3.2027	3.6638
KRT32	1.9267	1.2019	1.0767	0.803	1.7845	1.1851
TMEM87A	0.2169	0.2993	0.2734	0.3224	0.7857	0.3407
ORMDL1	0.5371	2e-05	0.6501	0.1958	0.1984	0.3284
ABI1	1.1013	1.4686	1.3499	1.385	1.4336	1.7025
RGPD1	0.1808	0.1602	0.1649	0.09	0.0677	0.0426
PHLDB2	0.0428	0.0689	0.1514	0.1765	0.139	0.1845
FER	0.2789	0.0516	2e-05	2e-05	2e-05	0.1637
COQ5	0.4184	0.268	0.25	0.2638	0.2397	0.2269
VBP1	9.0516	9.457	10.6596	8.2758	10.9404	10.3566
POTEI	1.8883	2.6987	1.5358	2.1531	1.1434	1.7561
SFSWAP	0.3692	0.3226	0.3606	0.2525	0.3341	0.2237
SELO	2e-05	0.0709	0.0461	0.3318	0.1783	0.0171
PSMB7	8.7462	14.2086	6.6454	4.7513	3.4341	4.3052
RPL18A	64.337	57.7773	56.8205	79.7808	76.8687	59.5763
TPD52	26.4927	14.1022	16.4145	16.7279	20.6291	17.7461
ERBB2IP	0.1264	0.1236	0.3533	0.1273	0.0523	0.0795
HNRNPUL1	1.1894	2.4844	2.3678	0.9692	1.3382	1.3773
BUD13	0.6166	0.443	0.2405	0.1601	0.1809	0.6166
PEF1	1.1426	1.3484	1.2353	1.1185	2.3228	2.1221
PUSL1	0.2065	0.2876	0.3042	0.3947	0.1465	0.3492
RAB10	17.7324	17.3363	18.219	32.4673	15.6545	11.5114
WARS	3.5909	3.7042	1.997	6.781	4.6403	4.8171
TOMM5	6.1876	7.6077	13.9792	6.6245	5.379	6.7641
TAB2	0.0883	2e-05	2e-05	2e-05	2e-05	0.2564
HIST1H3D	69.7085	42.4592	45.8885	26.4626	22.9987	43.9901
COPS5	10.051	7.108	7.4781	7.9272	4.9585	7.4029
WDR59	2e-05	2e-05	2e-05	2e-05	2e-05	2e-05
CANT1	2e-05	2e-05	2e-05	2e-05	2e-05	0.0337
RAB43	0.2973	0.1138	3.1189	3.8185	0.1044	0.1586
PPP2R2D	3.6099	0.4025	0.4338	0.3345	0.4178	0.3953
SNX5	3.2989	2.7942	3.3629	2.8912	2.7506	2.9665
PSPH	1.3604	1.4078	1.9306	1.1121	0.9107	0.6723
DNAJA4	0.289	0.193	0.0668	0.3977	0.4797	1.0242
POGLUT1	0.2454	0.0172	0.1837	0.0664	2e-05	2e-05
AGO1	0.0493	0.0551	0.0593	0.0754	0.1049	0.1139
FRMD6	0.0589	0.0249	0.0313	0.0517	0.0325	2e-05
ARMC7	2e-05	0.5307	0.344	2e-05	0.1262	0.2585
MRPS26	1.6611	2.2676	0.8381	2.8304	1.3695	1.3267
LETMD1	0.067	0.0392	0.0617	0.1012	0.0941	0.0158
ARPC4	55.6425	38.2896	33.3261	55.2065	50.7311	48.6644
TMEM30B	0.5945	1.0011	0.5832	0.2728	2e-05	2e-05
RPL34	56.0989	42.2304	42.08	31.9321	25.811	49.4639
MRPS11	0.1944	0.4355	0.3805	0.1899	0.0615	2e-05
HBB	1.5836	0.6474	0.4312	0.4079	0.2535	0.5142
SNX13	2e-05	0.0049	2e-05	2e-05	2e-05	2e-05
OAS2	0.2659	0.7205	0.2844	0.1975	0.2993	0.2023
EEF1A2	285.547	379.736	298.743	241.465	213.889	422.306
RPL27	239.862	189.94	168.986	272.5	268.71	266.327
MRPL11	16.8385	6.0735	14.2243	9.1549	6.8923	16.2882
GTF3C6	0.5416	0.3631	0.3488	0.3758	0.4668	0.4016
RAB3B	0.9358	1.0355	1.4028	1.0077	1.8616	1.1915
CENPC1	0.0294	2e-05	0.0432	2e-05	2e-05	2e-05
WDR81	0.6711	0.7889	0.5448	0.4236	0.5706	0.7313
MEN1	4.4006	3.8721	2.1555	0.0785	3.6274	5.4194
AKR1C3	84.3153	93.0649	93.3546	61.084	51.6711	59.8821
MFN2	0.2081	0.6526	0.353	0.6964	0.9816	1.144
LOC728026	0.494	2.3788	2.2881	5.0269	6.3802	5.1372
COMMD1	0.0344	0.016	0.0144	2e-05	2e-05	2e-05
CCDC130	2e-05	2e-05	0.037	2e-05	2e-05	2e-05
ALG5	1.2204	0.9083	3.0729	5.0774	1.8926	3.0679
ZNF286A	0.0139	0.0234	0.014	0.0031	0.0078	2e-05
LOC101060723	0.132	1.3384	0.1624	2e-05	0.0792	0.0665
TMEM214	2.2396	2.7992	3.3762	2.0472	3.1237	3.4706
ZFAND6	0.158	0.2723	0.1814	0.135	2e-05	0.1858
PDE12	0.5362	0.8853	0.617	0.4323	0.4139	0.6159
MPP7	2e-05	2e-05	2e-05	2e-05	2e-05	2e-05
NFIC	0.1485	0.1508	0.1712	0.0328	0.5381	0.0306
FAM83B	1.2336	1.4019	0.8646	0.6653	1.1134	1.1682
SRSF3	56.9454	49.638	49.5252	69.3073	68.3684	61.7334
TATDN1	2.1495	3.6888	3.9737	2.9261	2.7233	4.3566
IDH3B	2.3492	3.8004	0.7333	2.7489	1.7001	1.4472
AKIRIN2	0.0702	1.9141	0.1206	0.1195	2e-05	0.1229
PCYT1A	2.3755	3.0326	3.8134	2.8035	2.8304	3.3196
RABL2A	0.0639	2e-05	0.2421	2e-05	2e-05	0.1839
GBE1	0.69	5.247	0.5104	0.1005	5.6811	0.5791
EPG5	0.003	2e-05	0.0022	0.0032	2e-05	0.0037
FUK	0.0081	2e-05	0.008	0.0097	0.004	0.0047
HAX1	0.7152	0.4458	0.6475	0.6099	0.7736	0.6528
TRIM16L	1.2604	1.2123	1.2599	1.4573	1.3783	1.6416
MAPRE3	3.0941	3.3032	2.8441	2.725	1.3335	1.0643
PSMA3	16.3193	23.0393	21.1303	17.4577	21.0984	18.9994
CCNYL1	0.2444	0.3034	0.4724	0.1691	2e-05	2e-05
RYR1	0.0081	2e-05	0.0074	2e-05	2e-05	2e-05
C7orf55	0.486	0.5128	0.5547	0.7928	0.6264	0.5497
KRT77	12.1072	14.9977	16.7327	8.318	5.5708	12.1528
NAA15	3.5482	4.9624	4.9025	3.6225	3.9445	4.2628
NPM1	190.654	109.356	102.39	164.639	118.279	116.812
HIST2H2BE	253.867	238.253	274.883	250.347	211.205	143.136
CTBP2	1.5584	1.6563	1.479	2.2851	2.3498	2.7281
RPL7L1	0.5946	1.7686	0.5687	5.3041	0.6755	0.7907
CCNE1	0.0717	0.054	0.0477	0.4141	0.4166	0.3152
RPL23A	322.818	412.034	416.663	402.338	372.187	391.704
DPCD	0.8629	1.4916	1.7943	1.3267	0.0353	0.9977
USF1	0.1414	0.316	0.0636	0.1286	0.1256	0.1177
RAP2A	0.1644	0.789	0.7358	0.7938	0.0595	0.6215
AP1M1	1.8444	2.9738	2.6797	1.5981	1.2549	0.8686
RPS21	129.094	244.925	191.189	44.6336	75.6293	59.9616
TMED9	8.8451	9.3052	4.6418	10.7202	10.2413	3.767
CRY2	2e-05	2e-05	0.0605	2e-05	2e-05	2e-05
WBP4	0.0273	0.2126	0.2031	0.2914	0.3171	0.2586
GTF2I	4.0132	4.6898	5.3779	2.8232	3.0897	3.2233
LRRC59	13.3268	23.4218	21.196	54.5719	33.5639	34.9135
ARHGAP8	0.2199	0.2698	0.2543	0.3053	0.3991	0.1206
MRP63	1.3386	0.5899	0.6349	0.7258	0.818	0.7044
ZGPAT	0.6199	1.9764	0.4638	0.25	0.0797	0.4121
BAK1	2e-05	0.3082	0.1158	0.1683	0.3787	0.3705
SMIM20	1.6072	2.0806	2.0033	1.9895	1.7375	1.7405
COA6	2.0502	3.8553	4.0505	0.8361	0.8696	2.1468
DSTN	19.0505	43.341	38.2237	50.9226	33.9831	35.0682
BTK	2e-05	0.0283	0.0427	0.0155	0.0195	2e-05
OSGEP	1.5159	0.125	1.0035	0.8209	0.8558	0.7787
NUTF2	5.8029	4.7145	4.0256	2.5032	3.5417	3.8838
SIRT3	2e-05	2e-05	2e-05	0.0272	2e-05	2e-05
GINS4	0.6048	0.7154	0.3967	0.0236	0.1345	0.4899
PMM1	0.2031	0.5086	0.4833	0.394	0.9125	1.2447
PLCG1	0.2188	0.1598	0.2608	0.1948	0.3251	0.2688
PDRG1	1.6707	2e-05	0.3108	2e-05	2.4553	2e-05
DARS	27.2724	31.0669	35.0587	23.944	26.4643	37.8956
SYNGR2	10.8335	17.9973	9.5086	4.2631	8.5058	7.7865
RBM45	0.0764	0.2655	0.3055	0.1496	0.0303	0.0442
HDAC1	7.4375	8.2917	7.6955	9.7283	8.0427	6.5658
ERCC5	0.0044	0.0306	0.0199	0.0384	2e-05	0.0096
SZT2	2e-05	2e-05	2e-05	2e-05	2e-05	2e-05
RUNX1	0.1194	0.1891	0.1259	0.0194	2e-05	0.0367
G3BP1	39.623	28.3608	33.9293	28.5909	27.8893	29.3849
SMNDC1	0.5689	0.9855	3.0778	4.5771	4.2488	0.9274
PDCD4	3.7462	3.6736	3.9622	0.9068	0.2134	1.2061
TRIM56	0.0777	0.7404	0.6013	0.0289	0.06	0.0457
BACH1	0.1299	0.0416	0.0943	0.0466	2e-05	2e-05
EPM2AIP1	2e-05	0.0359	2e-05	2e-05	2e-05	2e-05
KIAA0100	2e-05	0.0046	0.0047	0.0586	2e-05	2e-05
GALT	0.1918	0.041	0.3526	2e-05	0.1895	0.0539
POLG	0.0701	0.617	0.0771	0.4831	0.1173	0.0535
AIFM1	6.6236	6.5314	7.3636	8.634	8.8401	7.4296
PBDC1	4.6839	7.3165	6.956	8.0134	8.3823	8.6686
RAI1	0.0267	0.0225	0.107	0.1106	0.0185	0.0082
ARMC10	2.5045	2.0864	1.3925	2e-05	3.1733	2.4059
YIPF6	0.9479	0.9455	1.1896	1.1912	0.6786	1.3787
COX6C	8.144	11.3595	10.7782	11.7709	17.988	10.9557
PSMD9	0.5594	2.4726	0.4733	0.4188	0.4966	0.9093
COPB2	8.9324	13.4644	14.1387	13.599	14.3306	14.2234
RSPRY1	2e-05	2e-05	2e-05	2e-05	2e-05	2e-05
RBM34	1.9155	2.2094	0.7092	2.3623	0.906	2.0931
RANBP1	42.1632	56.1999	42.2166	45.3177	44.3867	45.4629
PCYOX1	1.2547	1.2261	1.7336	1.2554	0.9693	1.0929
AAMP	0.3265	0.9219	0.595	0.2224	0.6961	1.0368
LMAN2	2.3269	3.7128	2.9644	5.5535	7.2928	4.5916
USP38	2e-05	2e-05	0.0514	2e-05	2e-05	0.072
LOC100653334	0.067	0.3639	0.0519	0.0579	0.3807	0.45
MRPL21	0.8295	1.4152	0.8238	0.4585	0.4244	0.8145
CPSF4	0.0453	0.0209	0.0273	2e-05	2e-05	2e-05
APITD1	0.3872	0.1107	0.2181	0.4306	0.5263	0.2966
ULBP2	2e-05	0.0442	0.1744	0.2012	0.0151	0.0228
ZNF385A	0.1097	0.2397	0.1432	0.0597	0.0615	0.0582
NOM1	0.0058	2e-05	0.0071	0.0093	2e-05	2e-05
PRPH	0.0093	0.1084	0.1135	0.0077	0.0668	2e-05
IER3IP1	39.0195	0.5322	0.4256	4.4311	4.0659	2e-05
HSD17B8	0.2036	0.2702	0.3564	0.1828	2e-05	0.4191
BCKDHB	2e-05	2e-05	0.0204	2e-05	2e-05	2e-05
MAPKAPK3	0.1604	0.0282	0.1848	0.0672	0.335	0.4886
SHARPIN	0.3983	0.8162	1.1105	0.1125	0.274	0.3514
ERO1L	18.4968	14.773	18.9001	26.6951	24.0415	21.8412
POLDIP2	2.4064	2.3209	2.3275	2.758	2.2659	2.3051
KIF20B	0.9784	0.1206	0.0459	0.1974	0.0615	0.0616
MTX1	0.3134	0.3126	0.3608	0.1655	0.1678	0.3356
SRA1	0.0256	0.0813	0.1756	0.2462	0.2055	2.387
PFKM	4.3568	4.1855	4.9144	4.556	4.3027	4.0172
STUB1	0.8815	1.0495	1.7003	1.1766	2.2307	1.8075
RPL28	11.332	19.3003	28.8581	33.6317	12.9421	8.1561
APMAP	24.8164	21.8732	22.8931	22.1924	25.4665	15.3575
LSM3	19.2533	20.0597	14.776	32.1402	18.448	33.1651
GCFC2	0.1993	0.1772	0.1787	0.1518	0.2233	0.2594
DEDD	2e-05	2e-05	0.0338	0.0933	2e-05	2e-05
STK39	1.5302	1.6803	2.1122	1.1823	0.3507	0.4433
CDH2	2e-05	0.1413	2e-05	2e-05	2e-05	2e-05
NUPL1	0.4746	0.4338	0.4312	0.5025	0.4361	0.3477
MRPL3	3.1902	6.3476	7.0671	2.2927	0.7658	2.1334
PRPS1L1	0.1665	0.1865	0.0964	0.2382	0.1271	0.1813
GALE	5.3562	4.1111	4.831	9.1683	7.5319	6.2577
NQO1	18.9734	28.5172	23.224	23.3841	25.7459	21.5506
SCAMP1	0.4431	0.2971	0.6073	0.5293	0.3691	0.3767
C7orf10	2e-05	2e-05	0.0798	2e-05	2e-05	2e-05
SCAF4	0.5198	0.4691	0.4578	0.3949	0.4038	0.3745
ANK3	0.1043	0.1952	0.0515	0.0017	0.0085	2e-05
APOO	2.6363	3.6494	1.5634	1.5581	1.9647	1.5608
TPX2	2.0729	2.3674	2.2881	2.7166	2.8006	2.801
ADD2	2e-05	0.1238	0.171	2e-05	0.0675	2e-05
NUP43	4.4329	3.9471	4.1096	4.2673	5.0105	4.5505
GLRX3	26.8328	22.4003	21.0124	24.6949	27.8555	18.2022
STMN1	50.9225	21.4932	51.1474	54.9936	46.3887	88.1303
CBWD5	0.0125	0.1196	0.0853	0.0143	0.198	0.2002
REPS1	0.5978	0.6163	0.7947	0.6949	0.6701	0.6091
RCN1	19.9533	19.5113	15.3885	7.4405	9.3179	9.7574
FBXL6	2e-05	2e-05	2e-05	0.0429	0.0162	2e-05
LAMTOR2	0.5551	1.1656	0.4392	0.591	0.4965	0.457
PSMD14	3.2386	3.4457	5.3434	3.5246	5.5152	5.2357
TRAPPC4	0.6186	1.221	0.8659	1.4523	1.0855	1.8902
MICU2	0.4412	1.3485	0.4408	0.7478	2e-05	0.0495
RICTOR	0.0718	0.0878	0.0646	0.0497	0.0828	0.1233
ZNF30	0.0134	0.0226	0.0135	0.003	0.0075	2e-05
CPNE1	15.2089	15.0831	14.2189	15.4491	16.4362	16.4303
TAF10	0.8918	0.9434	0.3084	0.0798	0.2407	0.5295
PHIP	0.2403	0.3082	0.0647	0.1212	0.1057	0.0781
LIMS1	0.9575	1.1172	1.0318	1.1858	1.0846	1.2242
GAPDH	1129.3	1108.03	979.062	1074.41	1286.94	1294.06
POLR2L	6.265	6.5708	18.7466	8.343	8.8308	6.7506
HIST2H4A	187.335	161.401	213.897	144.527	135.516	128.04
PFKFB2	0.5204	1.2584	0.7745	1.7135	1.0652	2.1788
ZNF274	0.0388	2e-05	2e-05	0.0327	0.043	0.0443
EIF3J	24.1533	11.9282	15.2108	14.9224	11.1544	24.3907
SMARCA1	1.5003	1.0967	1.5122	1.0473	1.5965	1.0874
CRNKL1	1.363	2.2978	0.9877	1.5778	1.9329	1.8282
CIRBP	0.5065	0.3206	0.4119	0.8938	2e-05	0.6317
RAB40B	2e-05	2e-05	2e-05	2e-05	0.0114	0.044
PFKFB3	0.5641	0.8046	0.2427	0.3251	0.5722	0.962
GORAB	2e-05	0.0372	0.0336	2e-05	2e-05	2e-05
CDK7	1.5317	0.4274	0.8888	1.6691	1.9678	1.451
CCNDBP1	2.2093	2e-05	0.2043	1.4569	2.2654	2.8328
RAB1A	7.8742	7.4807	7.9439	6.9923	8.756	9.7459
ZNF677	0.0134	0.0226	0.0135	0.003	0.0075	2e-05
GIGYF1	2e-05	2e-05	0.0041	2e-05	2e-05	2e-05
ATL3	0.8938	1.1451	1.0144	1.3842	1.7951	1.5916
PPP2CA	6.4561	6.502	6.1972	4.7161	7.8049	6.3517
GRHPR	1.6311	2.4714	1.4913	1.082	1.78	1.6335
HEATR6	2e-05	2e-05	2e-05	2e-05	2e-05	2e-05
IKBKG	0.4633	0.5201	0.5145	0.2257	0.3914	0.4331
HIST1H4K	187.335	161.401	213.897	144.527	135.516	128.04
NME1	123.294	233.183	163.09	75.625	138.726	216.599
MISP	3.5263	3.2535	3.4177	3.4162	3.511	3.3347
RPS7	59.0585	63.0663	40.2645	37.3868	42.9808	37.7719
LSM6	10.5651	10.6368	6.9932	5.7146	5.3759	4.6922
CCDC14	0.0352	0.0299	0.0539	0.022	2e-05	2e-05
LAMB1	0.0682	0.1158	0.1781	0.7755	0.6031	0.6826
PNPLA6	0.9752	0.8692	1.1131	1.208	0.4797	0.9586
SKP1	56.4185	32.7676	34.4141	43.7	38.148	45.8003
NKTR	0.3129	0.1689	0.1668	0.0597	0.0951	0.1638
MAU2	0.0802	0.0503	0.0535	2e-05	0.0555	0.0503
SNRPG	69.839	46.5891	32.8152	32.7999	31.4356	13.5184
ISOC1	1.4884	2.0132	1.6878	2.5963	2.2031	3.4792
MAPK12	2e-05	2e-05	0.0319	2e-05	2e-05	2e-05
COL20A1	2e-05	2e-05	0.0131	2e-05	2e-05	2e-05
POLR2J3	0.5245	0.3782	0.3406	0.5178	0.4178	0.3328
FAM115A	2e-05	2e-05	0.0554	0.0274	0.0158	2e-05
ZNHIT1	2e-05	2e-05	2e-05	2e-05	2e-05	2e-05
RRP12	1.888	2.0253	1.8347	0.9614	0.9959	1.1355
ZFP91	0.2465	0.4118	0.0356	2e-05	0.0458	0.018
TRAF2	0.3971	0.9572	0.7123	1.5948	1.4693	2.904
MIS18A	0.0499	0.0623	0.0814	0.4043	0.3759	0.3768
DHODH	0.9936	1.3387	1.039	1.008	0.7084	0.6565
EPHB1	2e-05	0.0312	0.046	0.0113	0.0142	2e-05
PMVK	3.1117	3.2162	3.5998	1.1521	2.2444	2.5311
IFT27	0.7726	0.5531	0.6148	0.3162	0.6607	0.6825
EED	2.0296	1.9009	2.2083	2.5844	2.0395	2.0471
RRP36	2e-05	2e-05	0.283	0.0077	2e-05	2e-05
CCDC115	0.8081	0.2922	0.2715	0.7471	0.3619	0.239
RPA2	1.1444	1.6271	2.6509	1.1596	2.4745	1.7835
PSMD2	20.5574	17.6275	16.5738	21.8201	23.8838	24.4411
CLIC4	3.8723	4.4777	4.6458	2.6106	7.8765	3.9916
CBWD2	0.0281	0.1127	0.0794	0.0272	0.1907	0.1937
ARHGEF1	1.924	2.1698	1.6585	2.2328	2.0385	3.6571
XRN2	2.849	2.8564	2.8494	4.251	3.152	7.1861
AIMP2	2.3427	2.1585	3.2922	2.5849	3.1346	2.5608
SAMD4A	2e-05	0.0397	0.0441	2e-05	2e-05	2e-05
ENOPH1	3.7794	3.7303	3.6061	2.8405	3.6	3.7795
TTPAL	2e-05	2e-05	2e-05	2e-05	2e-05	2e-05
VPS37A	2e-05	0.0838	0.0577	0.123	0.1179	0.1365
LSM12	41.9828	24.8256	17.224	26.9046	16.9766	23.4384
AK4	1.4664	1.8959	1.7177	3.7912	2.1068	4.5066
ABCB7	0.1832	0.0853	0.1737	0.0761	0.0852	0.0506
RASA3	2e-05	0.0163	2e-05	0.0418	0.0103	0.0111
PPIP5K2	0.0114	2e-05	0.0551	0.0376	0.0384	0.031
SMARCC2	1.2424	1.4107	1.7382	0.9493	1.1216	1.7448
UBC	163.588	180.841	142.105	171.719	220.232	218.365
OXSR1	3.8757	4.9902	5.0602	6.1786	4.3237	4.3768
UTP20	1.4795	1.5697	1.1383	1.2099	0.8783	0.776
ALKBH4	0.1037	0.1636	0.1503	0.1245	0.1718	0.1994
SRCAP	0.132	0.086	0.0334	0.1078	0.0061	0.072
FKBP15	0.3413	1.0565	0.3561	0.2294	0.7612	0.2552
[truncated: 6,159 more rows]

## Sheet: Table S5E
gene set	source	p value	members_input_overlap
GO:0006915~apoptotic process	GOBP	5.8277e-05	19
GO:0071479~cellular response to ionizing radiation	GOBP	6.06216e-05	6
GO:0016192~vesicle-mediated transport	GOBP	0.0001559	11
GO:0000281~mitotic cytokinesis	GOBP	0.000629523	6
GO:0008283~cell proliferation	GOBP	0.000696168	9
GO:0051301~cell division	GOBP	0.00206672	12
GO:0002544~chronic inflammatory response	GOBP	0.00448377	3
GO:0097193~intrinsic apoptotic signaling pathway	GOBP	0.0050679	4
GO:0006886~intracellular protein transport	GOBP	0.00700104	10
GO:1903827~regulation of cellular protein localization	GOBP	0.0101147	3
GO:0061136~regulation of proteasomal protein catabolic process	GOBP	0.0160352	3
GO:0050731~positive regulation of peptidyl-tyrosine phosphorylation	GOBP	0.0167061	5
GO:0006986~response to unfolded protein	GOBP	0.0189921	4
GO:0007052~mitotic spindle organization	GOBP	0.0199186	4
GO:0070488~neutrophil aggregation	GOBP	0.0204598	2
GO:0043373~CD4-positive, alpha-beta T cell lineage commitment	GOBP	0.0204598	2
GO:0051276~chromosome organization	GOBP	0.0250284	3
GO:0050729~positive regulation of inflammatory response	GOBP	0.0269375	5
GO:0060907~positive regulation of macrophage cytokine production	GOBP	0.0270236	3
GO:0002931~response to ischemia	GOBP	0.0282149	4
GO:0006457~protein folding	GOBP	0.028416	6
GO:0031114~regulation of microtubule depolymerization	GOBP	0.030533	2
GO:0007049~cell cycle	GOBP	0.0328197	9
GO:0030163~protein catabolic process	GOBP	0.0329505	4
GO:2001243~negative regulation of intrinsic apoptotic signaling pathway	GOBP	0.0333748	3
GO:0006469~negative regulation of protein kinase activity	GOBP	0.0367566	4
GO:0007026~negative regulation of microtubule depolymerization	GOBP	0.0378993	3
GO:0042981~regulation of apoptotic process	GOBP	0.038007	7
GO:1901970~positive regulation of mitotic sister chromatid separation	GOBP	0.0405031	2
GO:0032119~sequestering of zinc ion	GOBP	0.0405031	2
GO:0031398~positive regulation of protein ubiquitination	GOBP	0.0464706	4
GO:0051085~chaperone mediated protein folding requiring cofactor	GOBP	0.0475957	3
GO:0000226~microtubule cytoskeleton organization	GOBP	0.0497173	5
GO:0050832~defense response to fungus	GOBP	0.0501469	3
GO:1903292~protein localization to Golgi membrane	GOBP	0.0503712	2
GO:0018119~peptidyl-cysteine S-nitrosylation	GOBP	0.0503712	2
GO:1903490~positive regulation of mitotic cytokinesis	GOBP	0.0503712	2
GO:1902952~positive regulation of dendritic spine maintenance	GOBP	0.0503712	2
GO:0070525~tRNA threonylcarbamoyladenosine metabolic process	GOBP	0.0503712	2
GO:0006919~activation of cysteine-type endopeptidase activity involved in apoptotic process	GOBP	0.0525335	4
GO:0048662~negative regulation of smooth muscle cell proliferation	GOBP	0.0527463	3
GO:0032880~regulation of protein localization	GOBP	0.055701	4
GO:0034976~response to endoplasmic reticulum stress	GOBP	0.055701	4
GO:1903298~negative regulation of hypoxia-induced intrinsic apoptotic signaling pathway	GOBP	0.0601383	2
GO:0007010~cytoskeleton organization	GOBP	0.0603245	5
GO:0010811~positive regulation of cell-substrate adhesion	GOBP	0.0608216	3
GO:0010951~negative regulation of endopeptidase activity	GOBP	0.0641144	5
GO:0006266~DNA ligation	GOBP	0.0698054	2
GO:0047497~mitochondrion transport along microtubule	GOBP	0.0698054	2
GO:0006914~autophagy	GOBP	0.0706896	5
GO:0032691~negative regulation of interleukin-1 beta production	GOBP	0.0721908	3
GO:0044794~positive regulation by host of viral process	GOBP	0.0793737	2
GO:1902425~positive regulation of attachment of mitotic spindle microtubules to kinetochore	GOBP	0.0793737	2
GO:1904417~positive regulation of xenophagy	GOBP	0.0793737	2
GO:0035425~autocrine signaling	GOBP	0.0793737	2
GO:0043524~negative regulation of neuron apoptotic process	GOBP	0.0804509	5
GO:0042493~response to drug	GOBP	0.0826188	7
GO:0051092~positive regulation of NF-kappaB transcription factor activity	GOBP	0.0832378	5
GO:1902065~response to L-glutamate	GOBP	0.0888439	2
GO:0035739~CD4-positive, alpha-beta T cell proliferation	GOBP	0.0888439	2
GO:0071225~cellular response to muramyl dipeptide	GOBP	0.0888439	2
GO:0032755~positive regulation of interleukin-6 production	GOBP	0.0900414	4
GO:0051603~proteolysis involved in cellular protein catabolic process	GOBP	0.0903877	3
GO:0008630~intrinsic apoptotic signaling pathway in response to DNA damage	GOBP	0.0935402	3
GO:0031146~SCF-dependent proteasomal ubiquitin-dependent protein catabolic process	GOBP	0.0935402	3
GO:0050790~regulation of catalytic activity	GOBP	0.0946255	8
GO:0001961~positive regulation of cytokine-mediated signaling pathway	GOBP	0.0982173	2
GO:0030968~endoplasmic reticulum unfolded protein response	GOBP	0.0999389	3
