# Supplementary material for: Proteogenomic Landscape of Breast Ductal Carcinoma Reveals Tumor Progression Characteristics and Therapeutic Targets
Source: Adv Sci (Weinh). 2024 Oct 17;11(46):2401041. doi: 10.1002/advs.202401041 (PMC11633542; doi:10.1002/advs.202401041)
Supplement: Supplementary file 7 — Supplementary Table 6 [file ADVS-11-2401041-s001.xlsx]

## Sheet: Description
Sheet	Description
Table S6A	The AB test results of protein expression between DCIS_adjIDC and IDC in Luminal A.
Table S6B	The AB test results of protein expression between DCIS_adjIDC and IDC in Luminal B.
Table S6C	The AB test results of protein expression between DCIS_adjIDC and IDC in HER2-enriched.
Table S6D	The AB test results of protein expression between DCIS_adjIDC and IDC in TNBC.
Table S6A
Column	Description
Gene Symbol	Gene Symbol
DCIS Luminal A mean	The mean value of protein expression in DCIS_adjIDC for Luminal A samples
IDC Luminal A mean	The mean value of protein expression in IDC for Luminal A samples
FC(IDC Luminal A vs. DCIS Luminal A)	The fold change of DCIS_adjIDC Luminal A mean value and IDC Luminal A mean value
ranksums p value	The ranksums test p value
Table S6B
same as Table S6A
Table S6C
same as Table S6A
Table S6D
same as Table S6A

## Sheet: Table S6A
Gene Symbol	DCIS LuminalA mean	IDC LuminalA mean	FC(IDC LuminalA vs. DCIS LuminalA)	ranksums p value
IDH3B	2.68948	4.15347	1.54434	0.0274232
DLST	17.0147	29.7444	1.74817	0.0117187
SUCLA2	13.5846	21.5591	1.58702	0.0117187
IDH3G	0.425563	3.25506	7.64884	0.0117187
ATP5PO	29.2042	49.2591	1.68671	0.0459994
NDUFS7	0.00984952	2.06116	209.265	0.00232209
COX6C	0.854084	3.37265	3.94885	0.0208626
NDUFB1	1.60079	3.8653	2.41461	0.0274232
NDUFA7	5.16597	8.36839	1.61991	0.0356919
ATP5MF	4.08852	6.64265	1.62471	0.0157143
TIMM8B	3.17366	5.69025	1.79296	0.0157143
ACAA1	6.55343	14.8445	2.26515	0.0157143
BDH2	0.190193	2.75954	14.5091	0.00632295
LRPPRC	0.33439	3.70829	11.0897	0.00232209

## Sheet: Table S6B
Gene Symbol	DCIS LuminalB mean	IDC LuminalB mean	FC(IDC Luminalb vs. DCIS LuminalB)	ranksums p value
SUCLG1	3.79208	9.02444	2.37981	0.000309996
CA4	1.76156	13.2194	7.50435	2.96295e-05
ADH7	0.566368	2.49558	4.40628	1.26469e-05
CBR1	6.28735	15.8225	2.51655	0.00786893
GRHPR	2.9352	14.0269	4.77884	0.00173489
HCCS	1.5839	3.25058	2.05226	0.0314427
CPT1A	2.34936	5.20214	2.21428	0.00786893
NDUFS7	0.872056	3.29909	3.78311	0.00155692
COX6C	1.7312	4.89483	2.82742	0.000500954
IDH3B	3.12142	5.15735	1.65225	0.0019314
SUCLG1	3.79208	9.02444	2.37981	0.000309996
COX17	3.60844	10.2166	2.83131	0.00214817
ACAT1	1.86797	7.5903	4.06341	3.9052e-05
BDH2	0.528423	3.00001	5.67728	7.0332e-06

## Sheet: Table S6C
Gene Symbol	DCIS HER2 mean	IDC HER2 mean	FC(IDC HER2 vs. DCIS HER2)	ranksums p value
BHLHE40	0.367323	4.0581	11.0478	0.00902344
SERPINE1	5.98727	11.9281	1.99225	0.0472018
EXT1	0.604383	3.94413	6.52588	0.0282801
S100A4	4.92102	8.27847	1.68227	0.0758002
CXCR4	3.26137	14.0521	4.30863	0.0758002
CP	0.00911309	3.43975	377.452	0.0472018
NCAN	0.00911309	3.09026	339.102	0.00902344
PKM	18.0147	67.5855	3.75168	0.0282801
CHPF2	0.00911309	2.68486	294.616	0.00902344
ME2	0.00911309	2.63034	288.633	0.0472018
SPAG4	0.613089	7.00216	11.4211	0.0472018
STMN1	7.84392	20.5779	2.62341	0.0472018
SOX9	0.280024	3.12072	11.1444	0.00902344
ABCB6	0.00911309	2.82613	310.118	0.00902344
PPIA	3.16134	9.32598	2.95001	0.00902344

## Sheet: Table S6D
Gene Symbol	DCIS TNBC mean	IDC TNBC mean	FC(IDC TNBC vs. DCIS TNBC)
CISH	2.04126	9.73588	4.76954
BHLHE40	0.010147	3.58063	352.875
BCL2L1	0.818761	4.44826	5.43291
MAP3K8	5.6872	9.40165	1.65313
S100A1	57.1024	398.129	6.97219
TLR7	1.63536	5.36469	3.28043
MUC1	2.99795	6.64335	2.21596
PTH1R	0.909152	3.38307	3.72113
HOPX	1.40268	3.05211	2.17592
CD48	1.16782	1.93656	1.65827
FURIN	0.010147	2.62791	258.983
IL18R1	0.010147	7.33665	723.035
AHNAK	21.9982	35.6424	1.62024
POU2F1	3.2655	7.47612	2.28943
SELL	1.14436	2.92105	2.55256
COCH	1.20712	9.45318	7.83116
RNH1	132.782	239.151	1.80108
TGM2	5.52588	10.4298	1.88744
